# Supplementary material for: The application of ozonated water rearranges the Vitis vinifera L. leaf and berry transcriptomes eliciting defence and antioxidant responses
Source: Sci Rep. 2021 Apr 14;11:8114. doi: 10.1038/s41598-021-87542-y (PMC8046768; doi:10.1038/s41598-021-87542-y)
Supplement: Supplementary file 2 — Supplementary Table S1 [file 41598_2021_87542_MOESM2_ESM.xlsx]

## Sheet: Table S1
Supplementary Table S1: List of differentially expressed genes in leaf, beginning of ripening and mid-ripening. Col D-F: gene name as in CostV3 (Vitvi), V1 version (VIT), and NCBI annotation (LOC); Col G-M: Leaf; Col N-T: Beginning of Ripening; Col U-AA Mid-ripening including log2FC, adjusted p-value, behaviour, RPKM in C and OW, their absolute difference, order of change. Col AB: Gene functional…
Organ1	Organ2	Organ3	Vcost.V3	V1	NCBI	LEAF (L)							BEGINNING of RIPENING (BR)							MID-RIPENING (MR)							Annotation	Behaviour L & BR	Behaviour L & MR	Behaviour BR & MR
						log2 FoldChange	adjusted p-value	Behaviour	C (CPM)	OW (CPM)	ABS(C-OW)	Order	log2 FoldChange	adjusted p-value	Behaviour	C (CPM)	OW (CPM)	ABS(C-OW)	Order	log2 FoldChange	adjusted p-value	Behaviour	C (CPM)	OW (CPM)	ABS(C-OW)	Order
	Beginning of Ripening	Mid-Ripening	Vitvi04g01793	VIT_04s0008g01500	LOC100261109								6.27331	8.05671e-20	U	0.566931	42.5426	41.9757	196	2.89539	1.26045e-16	U	2.95335	21.914	18.9607	96	17.3 kDa class II heat shock protein			concordant
	Beginning of Ripening	Mid-Ripening	Vitvi13g02016	VIT_13s0019g02760	0								5.87171	2.46694e-11	U	1.77762	98.7664	96.9887	106	4.50748	3.066e-16	U	0.594011	14.0449	13.4509	117	Heat shock protein 17.6 kDa class I			concordant
Leaf	Beginning of Ripening	Mid-Ripening	Vitvi13g02017	VIT_13s0019g02770	LOC100244376	4.52474	0.0366885	U	18.6469	402.83	384.183	5	5.74137	6.68192e-08	U	3.72217	186.769	183.047	58	3.45157	3.19443e-15	U	1.83812	20.1652	18.3271	101	18.2 kDa class I heat shock protein	concordant	concordant	concordant
Leaf	Beginning of Ripening	Mid-Ripening	Vitvi13g00405	VIT_13s0019g02820	LOC100265108	4.62129	0.0450881	U	11.0687	254.767	243.698	8	5.63299	9.35181e-15	U	2.13097	101.524	99.3926	105	3.83407	8.38089e-22	U	1.13574	16.1271	14.9914	110	18.2 kDa class I heat shock protein	concordant	concordant	concordant
	Beginning of Ripening	Mid-Ripening	Vitvi13g00409	VIT_13s0019g02840	LOC100259921								5.34866	5.83694e-09	U	4.09081	158.322	154.231	68	3.54996	2.22019e-16	U	1.40216	16.4156	15.0134	109	18.2 kDa class I heat shock protein			concordant
	Beginning of Ripening	Mid-Ripening	Vitvi04g01795	VIT_04s0008g01520	LOC100266315								5.16737	7.53698e-16	U	9.17268	315.279	306.106	34	1.84278	5.44221e-11	U	20.2553	71.5476	51.2922	44	17.1 kDa class II heat shock protein			concordant
Leaf	Beginning of Ripening	Mid-Ripening	Vitvi19g01760	VIT_19s0085g01050	LOC100263791	4.43228	0.0167403	U	0.811075	16.6771	15.866	70	5.0993	8.45853e-08	U	0.858084	27.9379	27.0798	260	3.21813	3.9549e-08	U	0.372131	3.34974	2.97761	206	17.6 kDa class I heat shock protein 3-like	concordant	concordant	concordant
Leaf	Beginning of Ripening	Mid-Ripening	Vitvi08g00731	VIT_08s0058g00210	LOC100259051	3.28589	0.000911981	U	1.55115	14.4852	12.934	80	5.09082	4.04196e-10	U	0.87303	28.205	27.332	257	2.95127	2.72561e-10	U	1.20278	9.42744	8.22467	146	class I heat shock protein	concordant	concordant	concordant
	Beginning of Ripening	Mid-Ripening	Vitvi13g00410	VIT_13s0019g02850	LOC100242821								4.93291	7.07072e-13	U	10.1089	297.001	286.892	35	2.6527	6.43086e-13	U	5.10587	32.0383	26.9325	73	18.2 kDa class I heat shock protein			concordant
	Beginning of Ripening	Mid-Ripening	Vitvi13g02014	VIT_13s0019g02740	LOC100261497								4.72039	7.08868e-08	U	7.18886	179.422	172.233	65	3.42074	1.13475e-17	U	1.71003	18.5345	16.8245	104	18.2 kDa class I heat shock protein			concordant
	Beginning of Ripening	Mid-Ripening	Vitvi04g01796	VIT_04s0008g01530	LOC100854120								4.64365	9.01458e-14	U	1.79777	43.2034	41.4057	200	2.31705	2.17677e-05	U	1.51366	7.51482	6.00115	170	17.3 kDa class II heat shock protein			concordant
	Beginning of Ripening	Mid-Ripening	Vitvi01g01512	VIT_01s0010g02290	LOC100261354								4.56336	4.32384e-12	U	12.4091	280.366	267.957	40	2.88799	1.89482e-17	U	9.45781	68.024	58.5662	37	25.3 kDa heat shock protein, chloroplastic-like			concordant
Leaf	Beginning of Ripening	Mid-Ripening	Vitvi13g00471	VIT_13s0019g03090	LOC100261583	4.78244	0.0289883	U	7.21922	185.827	178.608	13	4.54864	4.30717e-09	U	9.59197	213.502	203.91	50	3.13913	2.00635e-23	U	8.86021	75.197	66.3368	33	18.1 kDa class I heat shock protein	concordant	concordant	concordant
Leaf	Beginning of Ripening	Mid-Ripening	Vitvi13g00490	VIT_13s0019g03160	LOC100249611	4.83597	0.0297416	U	5.16388	137.774	132.61	19	4.52169	1.90268e-08	U	5.92867	129.386	123.457	85	2.84605	5.64121e-22	U	3.98198	28.5002	24.5182	81	18.1 kDa class I heat shock protein	concordant	concordant	concordant
	Beginning of Ripening	Mid-Ripening	Vitvi02g01447	VIT_02s0154g00490	LOC100248906								4.41667	1.12061e-10	U	1.20602	24.7021	23.4961	288	3.04351	1.03333e-16	U	1.28343	10.2944	9.011	139	small heat shock protein, chloroplastic			concordant
	Beginning of Ripening	Mid-Ripening	Vitvi07g00457	VIT_07s0005g01970	LOC100255485								4.18156	1.18415e-09	U	7.5461	130.989	123.443	86	2.73775	6.44583e-28	U	6.0193	39.7518	33.7325	64	galactinol synthase 1			concordant
	Beginning of Ripening	Mid-Ripening	Vitvi04g00135	VIT_04s0008g01590	LOC100268056								4.05267	1.72104e-09	U	14.8485	241.89	227.042	45	2.07162	3.87343e-07	U	24.6236	100.89	76.2669	28	17.3 kDa class II heat shock protein			concordant
	Beginning of Ripening	Mid-Ripening	Vitvi04g01799	VIT_04s0008g01550	LOC100249153								3.94721	4.77254e-48	U	19.5951	292.626	273.031	38	3.97232	1.71683e-09	U	6.82502	106.401	99.5761	22	17.3 kDa class II heat shock protein			concordant
Leaf	Beginning of Ripening	Mid-Ripening	Vitvi07g02242	VIT_07s0005g01980	LOC100250305	2.46376	0.00143627	U	3.16344	16.7868	13.6233	78	3.86445	2.58567e-07	U	3.19873	44.5548	41.3561	201	2.35457	2.43865e-16	U	2.78754	14.0422	11.2547	123	galactinol synthase 2	concordant	concordant	concordant
	Beginning of Ripening	Mid-Ripening	Vitvi13g02018	VIT_13s0019g02780	LOC100249533								3.82969	9.48896e-08	U	61.1121	827.159	766.047	12	3.41008	2.28054e-29	U	14.0478	149.107	135.059	17	18.2 kDa class I heat shock protein			concordant
	Beginning of Ripening	Mid-Ripening	Vitvi16g01103	VIT_16s0050g01150	LOC100257736								3.82631	1.44166e-10	U	21.3999	291.128	269.729	39	2.27069	3.6165e-12	U	28.8719	136.742	107.87	19	heat shock protein 83			concordant
Leaf	Beginning of Ripening	Mid-Ripening	Vitvi04g01801	VIT_04s0008g01570	LOC100250883	4.8146	0.0440256	U	3.3076	86.707	83.3994	23	3.77752	1.40421e-54	U	12.8639	171.758	158.894	67	3.71492	5.4791e-39	U	5.05158	65.4571	60.4055	35	17.3 kDa class II heat shock protein	concordant	concordant	concordant
	Beginning of Ripening	Mid-Ripening	Vitvi00g01805	VIT_00s0366g00020	LOC100243142								3.75571	1.1193e-07	U	0.0955849	1.22575	1.13016	1579	6.2213	2.09204e-22	U	0.033777	2.41722	2.38344	223	cysteine-rich receptor-like protein kinase 10			concordant
	Beginning of Ripening	Mid-Ripening	Vitvi02g00025	VIT_02s0025g00280	LOC100265661								3.6267	1.08588e-10	U	62.4088	737.639	675.23	14	2.95257	1.56131e-27	U	34.8595	267.46	232.601	7	heat shock protein 83			concordant
	Beginning of Ripening	Mid-Ripening	Vitvi16g01352	VIT_16s0098g01060	LOC100267630								3.61457	1.65219e-09	U	4.1243	50.6974	46.5731	179	1.10348	0.0379743	U	13.9528	29.0815	15.1287	107	small heat shock protein, chloroplastic			concordant
	Beginning of Ripening	Mid-Ripening	Vitvi04g01794	VIT_04s0008g01510	LOC100254252								3.60335	4.02853e-38	U	9.85674	116.421	106.564	101	3.43737	3.29262e-18	U	2.49961	27.1136	24.614	80	17.3 kDa class II heat shock protein			concordant
	Beginning of Ripening	Mid-Ripening	Vitvi02g01446	VIT_02s0154g00480	LOC100243757								3.45422	2.13697e-10	U	20.0016	210.409	190.407	55	2.74904	5.66974e-43	U	18.2028	119.988	101.785	20	23.6 kDa heat shock protein, mitochondrial			concordant
	Beginning of Ripening	Mid-Ripening	Vitvi04g01800	VIT_04s0008g01560	LOC100268136								3.43111	2.87952e-26	U	1.42933	14.9279	13.4986	407	3.2973	3.33859e-18	U	0.333161	3.18037	2.84721	209	17.3 kDa class II heat shock protein-like			concordant
	Beginning of Ripening	Mid-Ripening	Vitvi04g01797	0	LOC100256023								3.38694	2.4747e-35	U	9.24539	93.3667	84.1213	115	2.18386	3.00096e-09	U	3.68052	16.5529	12.8724	121	17.9 kDa class II heat shock protein-like			concordant
	Beginning of Ripening	Mid-Ripening	Vitvi04g01792	VIT_04s0008g01490	LOC100243983								3.15348	7.71356e-10	U	115.894	993.484	877.59	10	2.52128	4.70753e-15	U	41.4619	233.865	192.403	9	small heat shock protein 17.3 kDa			concordant
Leaf	Beginning of Ripening	Mid-Ripening	Vitvi13g00278	VIT_13s0019g00860	LOC100254799	3.3797	0.0433067	U	30.8462	304.638	273.792	6	3.05814	4.14285e-08	U	16.1289	128.825	112.696	97	1.38251	0.00448406	U	12.1524	30.9961	18.8437	98	15.7 kDa heat shock protein, peroxisomal-like	concordant	concordant	concordant
Leaf	Beginning of Ripening		Vitvi18g02423	VIT_18s0089g01270	LOC100263588	4.54126	0.0385502	U	6.03495	131.905	125.87	21	3.04821	0.000823345	U	57.8952	462.313	404.417	24								22.0 kDa class IV heat shock protein	concordant
	Beginning of Ripening	Mid-Ripening	Vitvi14g01824	VIT_14s0066g01880	LOC100245574								3.04767	6.30735e-23	U	8.92365	71.1728	62.2492	142	2.56576	4.49198e-13	U	20.3015	118.503	98.2011	23	zinc finger AN1 domain-containing stress-associated protein 12			concordant
Leaf	Beginning of Ripening	Mid-Ripening	Vitvi07g00078	VIT_00s0179g00150	LOC100258060	1.4146	0.0383685	U	61.649	160.085	98.4358	22	3.02107	6.7673e-26	U	1.56501	12.3286	10.7636	469	1.72238	4.48374e-08	U	1.41797	4.58267	3.1647	204	heat stress transcription factor A-6b	concordant	concordant	concordant
	Beginning of Ripening	Mid-Ripening	Vitvi04g00092	VIT_04s0008g01110	LOC100245740								2.86254	3.52762e-06	U	14.8177	102.932	88.1145	112	2.2438	6.67007e-18	U	9.29925	43.6784	34.3791	63	heat shock factor protein HSF30			concordant
	Beginning of Ripening		Vitvi08g01019	VIT_08s0040g01690	LOC104880085								2.80558	1.51857e-05	U	0.240108	1.67418	1.43407	1435								#N/A
Leaf	Beginning of Ripening	Mid-Ripening	Vitvi08g02274	VIT_08s0007g04000	LOC100254632	2.14734	0.0440256	U	1.74527	7.43312	5.68785	113	2.74659	0.000274778	U	9.14709	60.1634	51.0163	162	2.0545	1.33723e-06	U	17.473	71.5405	54.0675	42	uncharacterized LOC100254632	concordant	concordant	concordant
	Beginning of Ripening	Mid-Ripening	Vitvi09g00045	VIT_09s0002g00640	LOC100244609								2.68424	5.49484e-49	U	64.6658	405.852	341.186	30	2.6902	1.77859e-42	U	23.8276	149.979	126.151	18	17.4 kDa class III heat shock protein			concordant
	Beginning of Ripening		Vitvi10g00669	VIT_10s0003g02120	LOC100255578								2.66067	0.00867077	U	0.598629	3.84337	3.24474	955								GDSL esterase/lipase At5g45670
	Beginning of Ripening	Mid-Ripening	Vitvi04g01802	VIT_04s0008g01580	LOC100245734								2.65763	2.05368e-30	U	62.067	381.447	319.38	31	2.20297	9.65026e-28	U	16.0724	72.1624	56.09	39	17.3 kDa class II heat shock protein			concordant
	Beginning of Ripening		Vitvi06g00561	VIT_06s0004g05770	LOC100262206								2.61715	2.14333e-05	U	34.4118	206.87	172.458	64								class I heat shock protein
Leaf	Beginning of Ripening	Mid-Ripening	Vitvi01g00424	VIT_01s0011g04990	LOC100264459	2.06753	0.00340533	U	9.3952	38.2056	28.8104	51	2.61641	4.70068e-13	U	10.5788	62.0227	51.4439	161	1.822	2.02686e-13	U	3.93502	13.6041	9.66907	136	10 kDa chaperonin, mitochondrial	concordant	concordant	concordant
Leaf	Beginning of Ripening	Mid-Ripening	Vitvi09g02017	VIT_09s0002g00630	0	2.50169	0.00727057	U	12.7389	69.8676	57.1287	29	2.56425	5.66562e-35	U	28.1638	163.339	135.175	79	3.07897	1.22365e-30	U	7.74583	63.3449	55.599	40	0	concordant	concordant	concordant
	Beginning of Ripening	Mid-Ripening	Vitvi01g01708	VIT_01s0146g00150	LOC100260747								2.55028	5.8829e-39	U	47.7093	271.69	223.981	46	2.88536	4.84665e-27	U	25.2543	183.331	158.077	11	Bcl-2-associated athanogene-like protein			concordant
	Beginning of Ripening		Vitvi14g01942	VIT_14s0108g00590	LOC100266289								2.54964	0.000177959	U	0.192109	1.10973	0.917618	1687								ATP-dependent zinc metalloprotease FTSH 6, chloroplastic
	Beginning of Ripening	Mid-Ripening	Vitvi02g00374	VIT_02s0025g04060	LOC100256474								2.51688	9.45845e-13	U	7.0611	38.8479	31.7868	238	1.3059	1.16812e-07	U	4.13391	9.96055	5.82664	172	plant UBX domain-containing protein 8			concordant
Leaf	Beginning of Ripening	Mid-Ripening	Vitvi06g00443	VIT_06s0004g04470	LOC100265651	1.71486	0.00806767	U	218.319	697.621	479.302	1	2.4831	2.28441e-25	U	191.755	1036.57	844.816	11	2.04613	4.21364e-16	U	136.099	553.995	417.896	3	heat shock cognate 70 kDa protein 2-like	concordant	concordant	concordant
	Beginning of Ripening		Vitvi07g01644	VIT_07s0129g00660	LOC100250868								2.46501	0.00558991	U	0.293704	1.60052	1.30681	1486								probable indole-3-acetic acid-amido synthetase GH3.1
	Beginning of Ripening	Mid-Ripening	Vitvi17g00695	VIT_17s0000g07190	LOC100232966								2.43402	4.5452e-22	U	136.344	711.63	575.286	17	2.07504	3.52023e-14	U	61.0107	254.072	193.062	8	heat shock protein 101			concordant
	Beginning of Ripening	Mid-Ripening	Vitvi09g00375	VIT_09s0002g04490	LOC100242970								2.40153	3.31371e-29	U	45.2247	232.604	187.38	57	2.04094	1.34986e-16	U	25.4417	102.911	77.4694	27	pyridoxal 5'-phosphate synthase-like subunit PDX1.2			concordant
	Beginning of Ripening		Vitvi02g01182	VIT_02s0033g01380	LOC100247765								2.3877	0.000157738	U	0.377798	2.00172	1.62392	1351								ubiquinol oxidase 2, mitochondrial
	Beginning of Ripening		Vitvi13g01119	VIT_13s0047g00210	LOC100254096								2.37202	3.47234e-10	U	0.285945	1.45474	1.1688	1554								protein DOWNY MILDEW RESISTANCE 6
Leaf	Beginning of Ripening		Vitvi18g00268	VIT_18s0001g02690	LOC100262547	2.34932	0.0331463	U	2.99451	14.7078	11.7133	86	2.36554	4.56049e-20	U	25.0309	125.633	100.602	104								uncharacterized LOC100262547	concordant
	Beginning of Ripening		Vitvi03g00717	VIT_03s0088g00320	LOC100241185								2.33404	0.00211066	U	1.08228	5.25888	4.1766	849								uncharacterized LOC100241185
	Beginning of Ripening		Vitvi13g00451	VIT_13s0019g03000	LOC100263355								2.32977	6.9757e-05	U	167.334	831.017	663.683	15								18.1 kDa class I heat shock protein
	Beginning of Ripening	Mid-Ripening	Vitvi04g00522	VIT_04s0008g05870	LOC100247399								2.32306	6.84652e-17	U	0.9443	4.56264	3.61834	901	0.954022	0.00757586	U	0.598135	1.13545	0.537314	273	chaperone protein ClpB4, mitochondrial			concordant
Leaf	Beginning of Ripening	Mid-Ripening	Vitvi18g02066	VIT_18s0041g01230	LOC100248235	1.51359	0.0442075	U	13.7499	37.9537	24.2038	56	2.2976	1.44125e-14	U	8.88542	42.2428	33.3574	230	1.14144	0.000162175	U	6.53915	14.2001	7.66099	154	stromal 70 kDa heat shock-related protein, chloroplastic	concordant	concordant	concordant
	Beginning of Ripening		Vitvi01g00680	VIT_01s0127g00050	LOC100250014								2.28614	0.00132012	U	0.278708	1.29553	1.01682	1635								heme-binding protein 2
	Beginning of Ripening		Vitvi19g02150	VIT_19s0015g02700	LOC100256700								2.26138	5.15394e-07	U	2.57127	11.8925	9.32122	514								probable glutathione S-transferase
Leaf	Beginning of Ripening	Mid-Ripening	Vitvi12g00913	VIT_12s0142g00110	LOC100242306	1.246	0.0307083	U	3.10677	7.19063	4.08386	129	2.25886	1.84661e-14	U	1.30152	6.02274	4.72122	787	0.981202	0.00107258	U	1.63101	3.18163	1.55062	242	serine/arginine-rich splicing factor SC35	concordant	concordant	concordant
Leaf	Beginning of Ripening	Mid-Ripening	Vitvi05g02187	VIT_05s0102g00620	0	1.19553	0.0138039	U	60.4709	137.648	77.1768	25	2.24229	9.13413e-13	U	39.52	180.197	140.677	77	2.61871	6.56525e-16	U	4.64602	28.3706	23.7246	85	0	concordant	concordant	concordant
	Beginning of Ripening	Mid-Ripening	Vitvi13g00491	VIT_13s0019g03170	LOC100254733								2.21737	7.54246e-15	U	33.7647	151.396	117.631	91	1.91817	1.13127e-08	U	13.9659	52.0538	38.0879	59	18.1 kDa class I heat shock protein			concordant
	Beginning of Ripening		Vitvi07g00293	VIT_07s0005g00090	LOC100250437								2.21602	6.4114e-07	U	0.519593	2.36993	1.85034	1277								putative indole-3-acetic acid-amido synthetase GH3.9
	Beginning of Ripening	Mid-Ripening	Vitvi17g01527	VIT_17s0000g07670	LOC100257032								2.20096	4.23976e-13	U	1.65154	7.49762	5.84608	697	1.04022	0.0258984	U	9.80995	19.7291	9.91914	133	uncharacterized LOC100257032			concordant
	Beginning of Ripening		Vitvi12g02350	VIT_12s0059g00430	LOC100255025								2.182	0.00119483	U	0.768729	3.34425	2.57552	1084								uncharacterized LOC100255025
	Beginning of Ripening		Vitvi13g02024	VIT_13s0019g02930	LOC100253085								2.18116	0.000348597	U	186.577	837.028	650.451	16								18.1 kDa class I heat shock protein
Leaf	Beginning of Ripening	Mid-Ripening	Vitvi16g00681	VIT_16s0022g00510	LOC100253548	1.88873	0.00489196	U	160.836	579.208	418.373	4	2.18104	9.26108e-21	U	274.76	1205.67	930.912	8	2.15508	6.71579e-16	U	108.63	475.917	367.287	5	23.6 kDa heat shock protein, mitochondrial	concordant	concordant	concordant
	Beginning of Ripening		Vitvi06g01600	0	LOC100248431								2.17911	0.000154993	U	1.36843	5.98481	4.61638	800								dirigent protein 22-like
	Beginning of Ripening	Mid-Ripening	Vitvi11g00351	VIT_11s0016g04080	LOC100249249								2.16601	1.94971e-24	U	274.483	1199.22	924.737	9	1.54725	4.631e-15	U	140	398.965	258.965	6	multiprotein-bridging factor 1c			concordant
	Beginning of Ripening	Mid-Ripening	Vitvi12g02138	VIT_12s0035g01910	LOC104881029								2.16074	1.25349e-12	U	117.623	509.457	391.835	25	1.22208	4.22235e-12	U	64.3847	147.312	82.9269	25	22.0 kDa class IV heat shock protein			concordant
Leaf	Beginning of Ripening	Mid-Ripening	Vitvi05g02185	VIT_05s0102g00600	0	1.0892	0.048521	U	127.056	268.094	141.038	17	2.15088	8.05641e-11	U	53.5451	228.482	174.936	62	2.74974	3.22233e-15	U	5.41202	36.3048	30.8928	67	0	concordant	concordant	concordant
Leaf	Beginning of Ripening	Mid-Ripening	Vitvi08g01234	VIT_08s0007g00740	LOC100261411	1.73369	0.0090266	U	22.5546	72.5304	49.9758	35	2.14978	2.65205e-28	U	16.2338	70.3291	54.0953	155	1.46323	6.44583e-28	U	13.2976	35.905	22.6074	87	hsp70-binding protein 1	concordant	concordant	concordant
	Beginning of Ripening	Mid-Ripening	Vitvi13g01107	VIT_13s0047g00110	LOC100257397								2.12561	1.11018e-22	U	4.83414	20.4499	15.6158	370	1.67283	1.73499e-08	U	2.69733	8.52316	5.82583	173	uncharacterized protein OsI_027940			concordant
	Beginning of Ripening		Vitvi11g01680	VIT_11s0052g01300	LOC100263324								2.11544	1.96345e-10	U	6.23704	27.2161	20.979	313								probable xyloglucan endotransglucosylase/hydrolase protein 23-like
	Beginning of Ripening	Mid-Ripening	Vitvi14g02498	VIT_14s0060g01880	LOC100264841								2.1055	0.0183863	U	0.349399	1.43429	1.08489	1607	1.70996	0.0005803	U	3.25645	10.5711	7.31465	156	uncharacterized LOC100264841			concordant
	Beginning of Ripening	Mid-Ripening	Vitvi02g00481	VIT_02s0241g00100	LOC100249883								2.06901	2.51555e-07	U	2.03801	8.34025	6.30224	666	1.61837	4.70705e-08	U	2.41965	7.27494	4.85529	182	uncharacterized LOC100249883			concordant
	Beginning of Ripening		Vitvi07g02267	VIT_07s0005g03370	LOC100852749								2.04181	0.000175383	U	0.474792	1.92707	1.45228	1419								uncharacterized LOC100852749
Leaf	Beginning of Ripening	Mid-Ripening	Vitvi08g00689	VIT_08s0217g00090	LOC100260777	1.92334	0.00130667	U	5.62422	20.7171	15.0929	75	2.03364	1.9934e-22	U	11.9062	47.2959	35.3897	222	1.78899	9.36984e-29	U	7.91244	26.9051	18.9927	95	dnaJ protein ERDJ3A	concordant	concordant	concordant
Leaf	Beginning of Ripening	Mid-Ripening	Vitvi00g00922	VIT_00s0769g00010	LOC100266654	1.72152	0.00524589	U	73.6197	235.304	161.684	15	1.98167	1.85661e-17	U	50.3073	192.699	142.391	75	1.09362	1.02154e-09	U	34.34	72.1619	37.8219	60	peptidyl-prolyl cis-trans isomerase FKBP62	concordant	concordant	concordant
	Beginning of Ripening	Mid-Ripening	Vitvi18g02468	VIT_18s0122g00180	LOC100247858								1.9707	5.73703e-08	U	11.216	43.8307	32.6148	233	2.22888	1.94172e-20	U	16.4532	75.8574	59.4042	36	putative calcium-binding protein CML19			concordant
	Beginning of Ripening		Vitvi14g02026	VIT_14s0108g01500	LOC100252611								1.95738	7.07072e-13	U	6.49905	24.7686	18.2696	335								chaperone protein ClpB3, chloroplastic
Leaf	Beginning of Ripening	Mid-Ripening	Vitvi00g01011	VIT_00s0958g00020	LOC100249097	1.7479	0.00489196	U	18.9513	61.6722	42.7209	42	1.95542	2.81451e-21	U	14.0099	52.8432	38.8333	208	1.04543	6.6976e-10	U	9.50265	19.2846	9.78196	134	peptidyl-prolyl cis-trans isomerase FKBP62	concordant	concordant	concordant
Leaf	Beginning of Ripening	Mid-Ripening	Vitvi07g02869	VIT_00s0260g00070	LOC104878259	1.93381	0.00252126	U	13.3657	49.5187	36.153	45	1.89902	2.17646e-21	U	10.1383	36.7785	26.6402	263	0.912453	0.00321587	U	7.10719	13.2056	6.09842	167	peptidyl-prolyl cis-trans isomerase FKBP65	concordant	concordant	concordant
	Beginning of Ripening		Vitvi18g01868	VIT_18s0117g00210	0								1.88697	4.77113e-08	U	1.3734	4.97999	3.60658	905								0
	Beginning of Ripening		Vitvi08g00868	VIT_08s0058g01390	LOC100255013								1.87451	0.00126539	U	0.200288	0.728442	0.528154	1904								probable WRKY transcription factor 70
	Beginning of Ripening		Vitvi13g01792	VIT_13s0064g01760	LOC100252705								1.86915	5.02447e-08	U	3.77526	13.2668	9.49159	506								beta-glucosidase 12
	Beginning of Ripening	Mid-Ripening	Vitvi08g01757	VIT_08s0007g06710	LOC100250457								1.86512	6.56775e-24	U	28.2833	100.243	71.9597	126	1.42875	1.21162e-13	U	18.1184	47.9233	29.8049	68	activator of 90 kDa heat shock protein ATPase homolog			concordant
	Beginning of Ripening		Vitvi09g00449	VIT_09s0002g05280	LOC100259967								1.85504	0.00353088	U	1.24319	4.26988	3.02669	995								probable 2-oxoglutarate-dependent dioxygenase AOP1
	Beginning of Ripening		Vitvi16g00871	0	LOC104882101								1.84838	5.73571e-07	U	0.880291	3.07001	2.18972	1189								pentatricopeptide repeat-containing protein At5g66520-like
	Beginning of Ripening		Vitvi03g01542	VIT_03s0063g01210	LOC100248570								1.83483	0.00270945	U	1.10467	3.83119	2.72652	1053								protein DOWNY MILDEW RESISTANCE 6
	Beginning of Ripening		Vitvi05g00486	VIT_05s0020g03330	LOC100252916								1.83481	6.71922e-11	U	18.0268	63.9308	45.904	184								heat shock 70 kDa protein 8
	Beginning of Ripening	Mid-Ripening	Vitvi18g00542	VIT_18s0001g07770	LOC100259159								1.82991	5.7283e-25	U	6.90129	23.9865	17.0852	350	1.04472	0.00010262	U	10.6587	21.5879	10.9291	129	uncharacterized protein C6C3.02c			concordant
	Beginning of Ripening	Mid-Ripening	Vitvi18g01966	VIT_18s0041g00280	LOC100252816								1.80407	1.90677e-15	U	3.29184	11.186	7.89421	580	0.814714	0.01237	U	2.26265	3.93708	1.67443	239	uncharacterized LOC100252816			concordant
	Beginning of Ripening	Mid-Ripening	Vitvi15g01034	VIT_15s0046g01560	LOC100256846								1.79798	5.31269e-09	U	44.6482	149.843	105.194	102	1.40005	2.9363e-14	U	31.69	82.396	50.706	46	BAG family molecular chaperone regulator 6			concordant
	Beginning of Ripening		Vitvi07g00386	VIT_07s0005g01140	LOC100245192								1.7969	4.45227e-08	U	6.17302	21.177	15.004	378								uncharacterized LOC100245192
	Beginning of Ripening		Vitvi12g02233	VIT_12s0028g01720	LOC100260838								1.7873	0.00030698	U	0.602262	2.01253	1.41026	1440								uncharacterized LOC100260838
	Beginning of Ripening		Vitvi04g01675	VIT_04s0044g01160	LOC100243660								1.76824	0.0344507	U	2.00252	6.49101	4.48849	817								uncharacterized LOC100243660
	Beginning of Ripening	Mid-Ripening	Vitvi05g00277	VIT_05s0020g01120	LOC100244285								1.76778	6.97051e-20	U	9.76121	32.4964	22.7352	296	1.48042	9.57049e-11	U	12.3488	33.7443	21.3955	91	rhomboid-like protein 14, mitochondrial			concordant
	Beginning of Ripening		Vitvi15g01029	VIT_15s0046g01460	LOC104881924								1.73979	0.00275224	U	0.428664	1.4042	0.975538	1666								uncharacterized LOC104881924
	Beginning of Ripening	Mid-Ripening	Vitvi11g00724	VIT_11s0037g00510	LOC100265708								1.7373	1.25207e-11	U	458.186	1513.78	1055.6	7	1.24315	0.0100413	U	298.07	684.26	386.19	4	heat shock 70 kDa protein			concordant
	Beginning of Ripening	Mid-Ripening	Vitvi04g00962	VIT_04s0043g00310	LOC100257053								1.73135	6.99784e-20	U	14.307	46.2937	31.9866	235	1.18358	0.000466172	U	10.8794	24.3008	13.4214	118	protein OPI10 homolog			concordant
Leaf	Beginning of Ripening	Mid-Ripening	Vitvi17g01311	VIT_00s0283g00030	LOC100259611	1.54415	0.0342031	U	118.251	334.145	215.893	10	1.724	7.85121e-13	U	55.5194	177.318	121.799	87	0.652444	6.01714e-05	U	25.8276	39.5649	13.7373	115	calnexin homolog	concordant	concordant	concordant
Leaf	Beginning of Ripening	Mid-Ripening	Vitvi15g00110	VIT_15s0024g01170	LOC100260757	1.22862	0.0194627	U	1.14605	2.63421	1.48816	172	1.71946	2.2154e-20	U	0.893607	2.87911	1.98551	1230	1.52855	7.39819e-07	U	0.568953	1.62559	1.05664	255	uncharacterized LOC100260757	concordant	concordant	concordant
Leaf	Beginning of Ripening	Mid-Ripening	Vitvi18g01133	VIT_18s0001g14500	LOC100267648	1.70297	0.0269505	U	207.715	655.708	447.993	2	1.70747	2.50862e-17	U	67.0237	212.37	145.346	73	0.702971	1.69665e-07	U	36.1162	57.6715	21.5552	89	endoplasmin homolog	concordant	concordant	concordant
Leaf	Beginning of Ripening	Mid-Ripening	Vitvi11g00207	VIT_11s0016g02520	LOC100249262	1.47031	0.040657	U	25.2625	68.1141	42.8516	41	1.69574	8.31556e-18	U	11.0797	34.875	23.7954	285	0.766388	1.78468e-05	U	5.92686	9.89018	3.96332	193	uncharacterized LOC100249262	concordant	concordant	concordant
Leaf	Beginning of Ripening	Mid-Ripening	Vitvi10g00496	VIT_10s0003g00260	LOC100252168	1.56522	0.00727057	U	73.9382	214.011	140.073	18	1.69566	1.5311e-24	U	121.726	385.114	263.389	41	1.49834	1.58572e-21	U	84.1992	233.329	149.13	13	dnaJ homolog subfamily B member 13	concordant	concordant	concordant
	Beginning of Ripening		Vitvi14g01868	VIT_14s0066g02350	LOC100243965								1.68361	2.61663e-05	U	1.42526	4.56199	3.13673	973								probable galacturonosyltransferase-like 10
	Beginning of Ripening		Vitvi09g01273	VIT_09s0018g01680	LOC100262159								1.67483	4.28641e-09	U	1.00439	3.17987	2.17548	1192								uncharacterized LOC100262159
	Beginning of Ripening		Vitvi16g01657	0	LOC104882072								1.66462	0.0164091	U	49.5434	152.541	102.998	103								CLAVATA3/ESR (CLE)-related protein 1-like
	Beginning of Ripening		Vitvi04g01278	VIT_04s0023g01630	LOC100241065								1.65185	2.60283e-06	U	1.63573	4.95769	3.32195	942								cytochrome P450 90B1
	Beginning of Ripening	Mid-Ripening	Vitvi03g00786	VIT_03s0088g01200	LOC100260026								1.6386	1.85625e-14	U	5.34719	16.1849	10.8377	467	0.976003	0.0079601	U	3.79041	7.31778	3.52738	197	uncharacterized LOC100260026			concordant
	Beginning of Ripening		Vitvi14g01281	VIT_14s0083g00460	LOC100261704								1.6368	0.0211167	U	0.196244	0.593336	0.397091	1964								tryptophan synthase beta chain 2
	Beginning of Ripening		Vitvi04g01458	0	LOC104879128								1.6264	0.00432715	U	0.578666	1.7281	1.14943	1569								uncharacterized LOC104879128
	Beginning of Ripening		Vitvi07g00255	VIT_07s0104g01390	LOC100247747								1.62456	0.00238615	U	1.10596	3.37881	2.27285	1162								glutaredoxin-C13
Leaf	Beginning of Ripening	Mid-Ripening	Vitvi07g02433	VIT_00s0189g00050	LOC100262707	1.55812	0.0451729	U	2.31981	6.66168	4.34187	128	1.6053	1.97452e-11	U	0.764168	2.25631	1.49214	1402	1.23065	0.00244244	U	0.405901	0.943953	0.538053	272	putative SERF-like protein	concordant	concordant	concordant
	Beginning of Ripening		Vitvi15g00871	VIT_15s0048g02430	LOC100255716								1.60233	0.0137968	U	0.873559	2.67212	1.79856	1295								protein DMR6-LIKE OXYGENASE 1
	Beginning of Ripening	Mid-Ripening	Vitvi19g00498	VIT_19s0090g00420	LOC100243506								1.58349	2.55972e-14	U	43.2422	126.077	82.8352	117	0.687046	0.00904476	U	41.1622	65.1375	23.9753	83	protein translation factor SUI1 homolog			concordant
	Beginning of Ripening		Vitvi03g00790	VIT_03s0088g01220	LOC100258336								1.58231	9.9556e-16	U	4.82661	14.0803	9.2537	517								uncharacterized LOC100258336
	Beginning of Ripening		Vitvi07g02015	0	LOC100263050								1.58074	4.92429e-06	U	5.02982	14.7319	9.70212	500								uncharacterized LOC100263050
	Beginning of Ripening	Mid-Ripening	Vitvi19g01326	VIT_19s0093g00310	LOC100264557								1.5775	9.64274e-14	U	35.9303	104.345	68.4147	130	0.837607	0.0172176	U	27.1	47.2401	20.1401	92	probable glutathione S-transferase			concordant
Leaf	Beginning of Ripening		Vitvi05g00089	VIT_05s0077g01280	LOC100249978	-1.64347	4.37714e-05	D	1.77238	0.56967	1.20271	183	1.5733	0.00478541	U	0.43271	1.22916	0.796454	1750								putative beta-D-xylosidase	discordant
	Beginning of Ripening		Vitvi05g00343	VIT_05s0020g01760	LOC100254548								1.56199	0.0470049	U	0.521031	1.54052	1.01949	1631								monothiol glutaredoxin-S10
	Beginning of Ripening		Vitvi13g00015	VIT_13s0067g00260	LOC100255226								1.56135	7.7328e-08	U	5.99273	17.65	11.6573	445								nematode resistance protein-like HSPRO2
	Beginning of Ripening	Mid-Ripening	Vitvi07g02753	VIT_07s0185g00040	LOC100855061								1.56008	1.41492e-10	U	3.20656	9.25389	6.04733	682	0.809486	0.041068	U	2.01239	3.44413	1.43174	247	uncharacterized LOC100855061			concordant
	Beginning of Ripening	Mid-Ripening	Vitvi11g01041	VIT_11s0078g00260	LOC100256672								1.55687	1.81703e-33	U	27.4964	79.2233	51.7269	158	1.56878	9.68641e-14	U	25.337	73.7382	48.4012	48	hypothetical protein			concordant
	Beginning of Ripening		Vitvi18g02823	VIT_18s0001g15120	LOC100243726								1.55298	0.0374454	U	0.595404	1.75883	1.16342	1558								uncharacterized LOC100243726
	Beginning of Ripening		Vitvi11g00075	VIT_11s0016g01060	LOC100257697								1.55177	0.00855525	U	0.217645	0.627403	0.409758	1959								serine/threonine-protein kinase At5g01020
	Beginning of Ripening		Vitvi18g01019	VIT_18s0001g13200	LOC100267760								1.54007	1.74397e-06	U	2.71468	7.62264	4.90795	773								cytokinin dehydrogenase 5
	Beginning of Ripening		Vitvi11g00365	VIT_11s0016g04220	LOC100244080								1.53863	0.00020929	U	0.531104	1.50666	0.975557	1665								protein SODIUM POTASSIUM ROOT DEFECTIVE 2
	Beginning of Ripening		Vitvi18g00792	VIT_18s0001g10500	LOC100245540								1.53569	1.70455e-05	U	1.03736	2.93658	1.89922	1258								abscisic acid 8'-hydroxylase 4
	Beginning of Ripening		Vitvi05g01945	VIT_05s0049g00740	LOC100247822								1.51931	1.34986e-05	U	164.225	471.456	307.231	33								early nodulin-75-like
	Beginning of Ripening		Vitvi01g00816	VIT_01s0026g00570	LOC100243241								1.5193	0.0155618	U	2.11778	6.02036	3.90258	875								MLP-like protein 423
	Beginning of Ripening	Mid-Ripening	Vitvi02g00187	VIT_02s0025g02140	LOC100251379								1.51236	6.4395e-22	U	212.179	589.68	377.502	26	1.07396	1.52423e-13	U	134.872	278.598	143.726	14	luminal-binding protein 5			concordant
Leaf	Beginning of Ripening		Vitvi09g00599	VIT_09s0002g06790	LOC100266263	1.73958	0.0440256	U	1.01801	3.31596	2.29796	152	1.50554	0.0150012	U	68.1905	193.404	125.214	83								26.5 kDa heat shock protein, mitochondrial	concordant
	Beginning of Ripening	Mid-Ripening	Vitvi08g02189	VIT_08s0007g00130	LOC100259551								1.50422	1.01562e-15	U	326.089	898.545	572.456	18	1.72465	4.60984e-13	U	190.69	620.04	429.351	2	heat shock cognate 70 kDa protein 1-like			concordant
	Beginning of Ripening	Mid-Ripening	Vitvi16g01391	VIT_16s0098g01580	LOC100253826								1.50238	2.09246e-20	U	70.6845	195.046	124.362	84	0.81061	4.45161e-10	U	49.1504	84.3806	35.2302	62	luminal-binding protein 5			concordant
	Beginning of Ripening		Vitvi15g00585	0	LOC104881805								1.4981	0.0446535	U	1.1725	3.13096	1.95846	1237								uncharacterized LOC104881805
	Beginning of Ripening		Vitvi17g01318	VIT_17s0000g00070	LOC100254405								1.49399	9.86222e-05	U	25.5821	71.5138	45.9317	183								uncharacterized LOC100254405
Leaf	Beginning of Ripening		Vitvi05g00924	VIT_05s0051g00340	LOC100244356	1.50283	0.0194627	U	18.9874	52.3891	33.4017	49	1.47666	2.08544e-08	U	16.071	43.2886	27.2176	258								chaperonin CPN60	concordant
	Beginning of Ripening	Mid-Ripening	Vitvi07g00394	VIT_07s0005g01220	LOC100252105								1.47081	5.49099e-17	U	10.9753	29.6179	18.6427	330	0.528449	0.00177716	U	8.67595	12.2362	3.56025	196	dnaJ protein ERDJ3B			concordant
Leaf	Beginning of Ripening	Mid-Ripening	Vitvi05g00218	VIT_05s0020g00480	LOC100242630	1.39999	0.0383685	U	1.8582	4.78868	2.93048	145	1.46868	1.87678e-10	U	0.87275	2.37072	1.49797	1397	1.49917	0.000481154	U	0.416684	1.14811	0.73143	266	nicotinamide adenine dinucleotide transporter 2, mitochondrial	concordant	concordant	concordant
	Beginning of Ripening	Mid-Ripening	Vitvi06g01562	VIT_06s0080g01230	LOC100251979								1.46717	1.42781e-16	U	71.4984	193.119	121.621	89	0.615683	0.00450678	U	94.5774	141.719	47.1419	50	dnaJ protein homolog-like			concordant
	Beginning of Ripening		Vitvi13g01902	VIT_13s0067g02300	LOC100267335								1.46694	1.21314e-06	U	35.0308	93.6436	58.6128	148								uncharacterized LOC100267335
	Beginning of Ripening		Vitvi04g01011	VIT_04s0043g00690	LOC100255209								1.46647	0.00547511	U	1.41999	3.88744	2.46745	1110								two-component response regulator ARR22
	Beginning of Ripening		Vitvi17g00278	VIT_17s0000g03230	LOC100252482								1.46309	0.00857191	U	0.125027	0.337333	0.212306	2005								alpha-mannosidase
	Beginning of Ripening		Vitvi01g00337	VIT_01s0011g04080	LOC100252628								1.46025	0.00385453	U	0.982578	2.60433	1.62175	1353								uncharacterized LOC100252628
	Beginning of Ripening		Vitvi06g01387	VIT_06s0061g01110	LOC100250001								1.44817	0.00726848	U	0.978851	2.68706	1.70821	1326								GDSL esterase/lipase At5g22810
	Beginning of Ripening		Vitvi15g00878	VIT_15s0048g02530	LOC100253908								1.43151	5.41313e-06	U	23.8696	62.115	38.2454	212								NDR1/HIN1-like protein 12
	Beginning of Ripening		Vitvi08g02385	VIT_08s0007g08020	0								1.42851	5.6477e-09	U	55.3223	148.192	92.87	109								0
	Beginning of Ripening		Vitvi11g01682	VIT_11s0052g01320	LOC100252949								1.42623	0.00291047	U	1.37084	3.69573	2.32489	1148								probable xyloglucan endotransglucosylase/hydrolase protein 23
	Beginning of Ripening		Vitvi14g03101	0	LOC100854351								1.42595	0.000130644	U	0.469566	1.24542	0.775854	1760								leucine-rich repeat receptor protein kinase EMS1-like
	Beginning of Ripening		Vitvi16g01424	VIT_16s0013g00990	LOC100254616								1.42395	0.00730545	U	1.18535	3.11135	1.926	1246								ethylene-responsive transcription factor 5
	Beginning of Ripening		Vitvi05g02111	VIT_05s0062g00610	LOC100263523								1.42272	0.00355386	U	1.60638	4.30738	2.701	1061								xyloglucan endotransglucosylase/hydrolase 2
	Beginning of Ripening		Vitvi09g00385	VIT_09s0002g04580	LOC100251435								1.4136	0.000315167	U	3.719	9.94259	6.22358	671								uncharacterized LOC100251435
	Beginning of Ripening		Vitvi10g02056	VIT_10s0071g00330	LOC100242940								1.3808	0.00719195	U	0.742875	1.93642	1.19354	1541								GEM-like protein 4
	Beginning of Ripening	Mid-Ripening	Vitvi14g00668	VIT_14s0036g00990	LOC100261369								1.37196	0.000239108	U	1.36903	3.45381	2.08478	1214	1.53753	0.0283234	U	1.25853	3.59746	2.33892	224	#N/A			concordant
	Beginning of Ripening		Vitvi13g02043	VIT_13s0019g03520	0								1.36966	0.0213033	U	1.5972	4.02117	2.42397	1120								0
	Beginning of Ripening	Mid-Ripening	Vitvi06g00582	VIT_06s0004g06010	LOC100246735								1.36834	9.9591e-14	U	33.264	83.6432	50.3791	167	0.973745	6.72298e-10	U	30.1438	58.1569	28.0132	72	serine/arginine-rich splicing factor SR45a			concordant
	Beginning of Ripening		Vitvi03g00519	VIT_03s0063g00180	LOC100264205								1.35226	0.000185098	U	1.58874	3.94243	2.3537	1143								U-box domain-containing protein 26
	Beginning of Ripening		Vitvi07g01929	VIT_07s0031g02610	LOC100261123								1.32731	2.24836e-06	U	2.6223	6.49758	3.87528	879								NAC domain-containing protein 2
	Beginning of Ripening		Vitvi11g01265	VIT_11s0052g01220	LOC100241119								1.32567	0.0131285	U	5.17568	12.5207	7.34505	613								probable xyloglucan endotransglucosylase/hydrolase protein 23
	Beginning of Ripening		Vitvi11g00032	VIT_11s0016g00490	LOC100249222								1.31546	6.37523e-13	U	1.55692	3.78747	2.23055	1174								uncharacterized LOC100249222
	Beginning of Ripening		Vitvi03g01756	VIT_03s0110g00300	LOC104878906								1.31249	5.53575e-07	U	6.89761	16.7476	9.84999	493								copper transporter 4
	Beginning of Ripening		Vitvi01g01757	VIT_01s0244g00130	LOC100245461								1.30272	7.08614e-07	U	7.51183	17.9618	10.45	473								transcription factor ICE1
	Beginning of Ripening		Vitvi07g01614	VIT_07s0129g00360	LOC100266458								1.29822	0.00852216	U	0.51787	1.24938	0.731514	1790								peroxidase 73
	Beginning of Ripening	Mid-Ripening	Vitvi12g02342	VIT_12s0059g00370	LOC100243037								1.29459	0.00401243	U	2.64342	6.27601	3.6326	896	1.29418	0.0166173	U	4.14516	10.0272	5.88206	171	uncharacterized LOC100243037			concordant
Leaf	Beginning of Ripening	Mid-Ripening	Vitvi03g00845	VIT_03s0097g00530	LOC100250929	1.19131	0.0274194	U	43.1287	96.3923	53.2636	32	1.2928	6.76644e-13	U	34.4053	82.0734	47.6682	174	0.79409	8.9606e-05	U	26.9517	45.8992	18.9475	97	heat shock 70 kDa protein, mitochondrial	concordant	concordant	concordant
	Beginning of Ripening		Vitvi18g00967	VIT_18s0001g12530	LOC100255743								1.2839	0.00551454	U	3.2407	7.66283	4.42213	825								protein RADIALIS-like 3
	Beginning of Ripening		Vitvi02g01681	VIT_00s1286g00010	LOC100854305								1.28333	2.94571e-08	U	1.58592	3.78642	2.2005	1186								hsp70-Hsp90 organizing protein 3-like
	Beginning of Ripening		Vitvi02g00499	VIT_00s0323g00050	LOC100253894								1.28314	0.00265905	U	1.10474	2.60564	1.5009	1396								21 kDa protein
Leaf	Beginning of Ripening		Vitvi12g00683	VIT_12s0057g00670	LOC100258010	1.28975	0.0402032	U	20.1633	48.1214	27.9581	52	1.27963	6.43917e-10	U	11.4402	27.0227	15.5826	371								heat shock protein 90-6, mitochondrial	concordant
	Beginning of Ripening		Vitvi07g00087	VIT_07s0151g00280	LOC100853005								1.27462	2.63344e-05	U	15.9939	38.2306	22.2367	300								BI1-like protein
	Beginning of Ripening		Vitvi02g01375	VIT_02s0025g03140	LOC100260287								1.26512	0.00706063	U	0.625428	1.47024	0.844813	1716								WAT1-related protein At1g43650
Leaf	Beginning of Ripening	Mid-Ripening	Vitvi11g00044	VIT_11s0016g00650	LOC100232962	1.37779	0.0118622	U	47.7159	120.994	73.2782	27	1.26238	2.51555e-07	U	22.0507	51.2043	29.1536	247	0.590828	0.00362413	U	10.2593	15.1597	4.9004	181	20 kDa chaperonin, chloroplastic	concordant	concordant	concordant
	Beginning of Ripening		Vitvi18g01253	VIT_18s0001g15720	LOC100259127								1.26219	5.29904e-08	U	1.22665	2.87028	1.64363	1342								LRR receptor-like serine/threonine-protein kinase RCH1
	Beginning of Ripening		Vitvi03g00213	VIT_03s0038g03530	LOC100248706								1.26177	0.000373306	U	2.51349	6.03752	3.52403	919								lysine histidine transporter-like 8
	Beginning of Ripening	Mid-Ripening	Vitvi01g01459	VIT_01s0010g01840	LOC100248212								1.2555	1.19979e-10	U	33.9304	79.8781	45.9477	182	0.81728	9.66794e-05	U	40.2795	69.0919	28.8124	69	GEM-like protein 5			concordant
	Beginning of Ripening		Vitvi09g00046	VIT_09s0002g00650	LOC100261740								1.25301	0.0233335	U	1.7992	4.14365	2.34445	1146								auxin-responsive protein SAUR50
	Beginning of Ripening		Vitvi18g03101	VIT_18s0041g00390	LOC104882763								1.2526	0.0397042	U	4.34291	9.91258	5.56967	718								#N/A
	Beginning of Ripening		Vitvi04g00104	VIT_04s0008g01220	LOC100250812								1.25079	4.80706e-08	U	4.11509	9.56812	5.45303	724								probable leucine-rich repeat receptor-like protein kinase At1g68400
	Beginning of Ripening		Vitvi17g01104	VIT_17s0119g00110	LOC100264685								1.24598	2.26253e-10	U	3.01262	7.01585	4.00323	863								GEM-like protein 4
Leaf	Beginning of Ripening		Vitvi06g00032	VIT_06s0004g00240	LOC100263832	1.27744	0.0177235	U	117.963	279.404	161.441	16	1.24474	5.02447e-08	U	34.9678	80.4513	45.4836	186								ruBisCO large subunit-binding protein subunit beta, chloroplastic	concordant
	Beginning of Ripening		Vitvi18g00501	VIT_18s0001g07260	LOC100248914								1.23913	1.88644e-09	U	1.3712	3.19551	1.82431	1285								chaperone protein DnaJ
	Beginning of Ripening	Mid-Ripening	Vitvi06g00073	VIT_06s0004g00710	LOC100263951								1.23569	1.12367e-11	U	5.49041	12.6051	7.11469	626	0.721204	0.000284517	U	4.15439	6.7029	2.54851	218	serine/arginine-rich SC35-like splicing factor SCL30A			concordant
Leaf	Beginning of Ripening	Mid-Ripening	Vitvi06g01295	VIT_06s0061g00270	LOC100253324	1.35694	0.0116801	U	139.329	348.451	209.122	11	1.23288	1.3178e-08	U	66.3468	151.657	85.3099	114	0.625957	0.00448406	U	35.6205	53.9532	18.3327	100	ruBisCO large subunit-binding protein subunit alpha	concordant	concordant	concordant
	Beginning of Ripening		Vitvi05g01080	VIT_05s0029g00190	LOC100260517								1.23154	0.0238264	U	1.47447	3.30188	1.82741	1283								major pollen allergen Ole e 10
	Beginning of Ripening		Vitvi16g01534	0	LOC104881981								1.23137	0.00209559	U	0.51015	1.164	0.653849	1837								#N/A
	Beginning of Ripening	Mid-Ripening	Vitvi01g00955	VIT_01s0026g01890	LOC100258453								1.22916	1.85661e-17	U	6.92867	15.8756	8.9469	532	0.536869	0.0242905	U	4.91219	7.00178	2.08959	232	UDP-galactose transporter 3-like			concordant
	Beginning of Ripening		Vitvi19g00403	VIT_19s0014g05050	LOC100243502								1.22526	5.5115e-05	U	2.65598	6.08714	3.43116	931								21.7 kDa class VI heat shock protein
	Beginning of Ripening	Mid-Ripening	Vitvi09g01808	VIT_09s0070g00380	LOC100263614								1.21874	3.8968e-08	U	1.73439	3.92474	2.19035	1188	0.542847	0.0488741	U	1.62117	2.31183	0.690659	268	uncharacterized LOC100263614			concordant
	Beginning of Ripening		Vitvi07g02695	VIT_07s0031g01950	LOC104879928								1.21587	1.41686e-09	U	3.39424	7.70862	4.31438	836								#N/A
	Beginning of Ripening		Vitvi18g00748	VIT_18s0001g10080	LOC100257564								1.20988	1.9976e-12	U	6.03426	13.7296	7.69537	593								uncharacterized LOC100257564
	Beginning of Ripening		Vitvi17g00053	VIT_17s0000g00560	LOC100261186								1.2063	0.0260916	U	1.05849	2.35371	1.29522	1493								UPF0497 membrane protein 8
	Beginning of Ripening	Mid-Ripening	Vitvi03g00457	VIT_03s0063g01030	LOC100262316								1.20367	1.35888e-08	U	0.861539	1.93042	1.06888	1614	1.0589	4.20581e-05	U	0.500492	1.01968	0.519193	274	peptidyl-prolyl cis-trans isomerase CYP40			concordant
	Beginning of Ripening		Vitvi13g02468	VIT_13s0064g00150	0								1.20288	0.0456896	U	0.606165	1.34934	0.743178	1785								0
	Beginning of Ripening		Vitvi16g01336	VIT_16s0098g00860	LOC100854106								1.20286	9.3261e-05	U	1.4142	3.23376	1.81956	1288								flavanone 3-dioxygenase-like
	Beginning of Ripening		Vitvi07g02735	VIT_00s0335g00010	LOC104878338								1.20218	0.0477898	U	1.16447	2.60242	1.43796	1429								TMV resistance protein N-like
	Beginning of Ripening		Vitvi14g00775	VIT_14s0006g00250	LOC100259932								1.19118	5.30767e-10	U	7.4858	16.9032	9.41743	510								cysteine-rich repeat secretory protein 60
	Beginning of Ripening		Vitvi07g00380	VIT_07s0005g01080	LOC100262313								1.19036	0.0181185	U	4.20547	9.58387	5.37839	736								uncharacterized LOC100262313
	Beginning of Ripening		Vitvi11g00198	VIT_11s0016g02420	LOC100242296								1.1881	1.55598e-08	U	2.4697	5.47685	3.00715	1000								probable acyl-[acyl-carrier-protein]--UDP-N-acetylglucosamine O-acyltransferase, mitochondrial
	Beginning of Ripening		Vitvi12g00594	VIT_12s0134g00240	LOC100265313								1.18448	7.8301e-05	U	6.27674	14.0856	7.80881	589								calcium-binding protein PBP1
Leaf	Beginning of Ripening	Mid-Ripening	Vitvi10g00798	VIT_10s0003g03510	LOC100248135	1.31462	0.024041	U	21.8456	53.0252	31.1795	50	1.18322	7.11708e-11	U	20.7365	46.0306	25.2941	271	0.50345	0.000370143	U	20.995	29.1435	8.14853	148	calcyclin-binding protein	concordant	concordant	concordant
	Beginning of Ripening		Vitvi01g02096	VIT_01s0026g00910	LOC100262187								1.18295	1.94473e-07	U	7.21747	16.108	8.89054	535								uncharacterized LOC100262187
	Beginning of Ripening		Vitvi02g01483	VIT_02s0012g00550	LOC100267737								1.18175	3.2804e-09	U	4.45974	9.83434	5.37461	737								type I inositol polyphosphate 5-phosphatase 2
	Beginning of Ripening		Vitvi08g01702	VIT_08s0007g06060	LOC100232892								1.17587	0.00450914	U	3.35763	7.55852	4.20089	847								beta 1-3 glucanase
	Beginning of Ripening		Vitvi16g01374	0	LOC104882242								1.17465	0.0435683	U	0.455495	1.00393	0.548433	1896								AAA-ATPase At2g46620-like
	Beginning of Ripening		Vitvi09g01380	VIT_09s0054g00690	LOC100251259								1.17454	0.0435549	U	0.80009	1.72676	0.926666	1685								vacuolar-processing enzyme
	Beginning of Ripening		Vitvi03g01897	VIT_00s2300g00010	LOC100246754								1.17412	0.0014896	U	5.5052	12.0655	6.5603	652								acyl-CoA--sterol O-acyltransferase 1
	Beginning of Ripening		Vitvi01g02160	VIT_01s0011g00480	LOC100247979								1.17204	6.06628e-08	U	0.469013	1.03328	0.564263	1888								uncharacterized LOC100247979
Leaf	Beginning of Ripening	Mid-Ripening	Vitvi19g00138	VIT_19s0014g01640	LOC100253724	1.27106	0.0478386	U	9.22768	21.6913	12.4636	82	1.16802	2.20796e-12	U	6.2277	13.6711	7.44338	608	0.553225	0.0220779	U	7.70054	11.0854	3.38483	200	malate dehydrogenase, mitochondrial-like	concordant	concordant	concordant
	Beginning of Ripening		Vitvi16g01207	VIT_16s0050g02460	LOC100255287								1.16651	2.61851e-08	U	3.50186	7.64783	4.14597	853								hydroxyproline O-galactosyltransferase HPGT1
	Beginning of Ripening		Vitvi14g02993	VIT_14s0171g00500	0								1.16611	0.00888382	U	0.504912	1.11661	0.611693	1859								0
	Beginning of Ripening		Vitvi08g00679	VIT_08s0105g00600	LOC100255849								1.16427	0.000567053	U	63.4624	142.047	78.5842	119								late embryogenesis abundant protein B19.3
	Beginning of Ripening		Vitvi06g00584	VIT_06s0004g06030	LOC100256996								1.15893	0.0128405	U	0.548697	1.19099	0.642294	1844								calmodulin-binding receptor-like cytoplasmic kinase 1
	Beginning of Ripening		Vitvi04g01198	VIT_04s0023g00830	LOC100265011								1.15701	6.68192e-08	U	7.6325	16.57	8.9375	533								calreticulin-3
	Beginning of Ripening		Vitvi14g01975	VIT_14s0108g01000	LOC100249271								1.1555	0.0470049	U	0.944461	2.09296	1.14849	1570								probable calcium-binding protein CML45
	Beginning of Ripening		Vitvi10g00365	VIT_00s0181g00120	LOC100267300								1.15464	2.79488e-05	U	1.16692	2.53411	1.36719	1457								telomerase Cajal body protein 1
	Beginning of Ripening		Vitvi08g01743	VIT_08s0007g06550	LOC100248736								1.15069	4.69148e-07	U	1.22348	2.64421	1.42073	1439								metal tolerance protein C2
Leaf	Beginning of Ripening		Vitvi10g00564	VIT_10s0003g01070	LOC100258410	-1.70951	0.0332117	D	2.22158	0.681191	1.54039	171	1.14943	8.71566e-06	U	9.14854	19.6898	10.5413	471								protein trichome birefringence-like 38	discordant
	Beginning of Ripening		Vitvi05g01392	VIT_05s0124g00230	LOC100251501								1.14941	0.0123527	U	0.604374	1.30955	0.705173	1809								#N/A
	Beginning of Ripening		Vitvi16g01438	VIT_16s0013g00970	LOC100264915								1.14705	0.0250391	U	1.0053	2.182	1.1767	1549								ethylene-responsive transcription factor ERF105
	Beginning of Ripening		Vitvi13g01702	VIT_13s0064g00580	LOC100253308								1.14446	2.81502e-09	U	2.53829	5.47694	2.93865	1014								peptidyl-prolyl cis-trans isomerase FKBP42
	Beginning of Ripening		Vitvi17g01538	VIT_17s0000g08090	LOC100267214								1.14377	0.00211983	U	0.77499	1.6567	0.881706	1701								protein DELETION OF SUV3 SUPPRESSOR 1(I)
	Beginning of Ripening		Vitvi12g00209	VIT_12s0028g02440	LOC100255693								1.14355	5.38707e-15	U	24.5269	53.2347	28.7078	250								protein trichome birefringence-like 39
	Beginning of Ripening		Vitvi05g02108	VIT_05s0062g00480	LOC100232905								1.14245	0.0117798	U	1.34832	2.97945	1.63114	1347								xyloglucan endotransglucosylase/hydrolase 2
	Beginning of Ripening		Vitvi15g00928	VIT_15s0046g00070	LOC100260344								1.14209	0.0011742	U	2.93109	6.32583	3.39474	935								calcium-binding protein KIC
	Beginning of Ripening		Vitvi13g00536	VIT_13s0019g03610	LOC100265113								1.14152	0.000500614	U	1.09442	2.36697	1.27255	1507								probable RNA-binding protein ARP1
	Beginning of Ripening		Vitvi18g02774	VIT_18s0001g13240	LOC100266040								1.13759	0.0164647	U	1.93787	4.14826	2.21039	1182								thioredoxin H-type
	Beginning of Ripening		Vitvi04g01426	VIT_04s0023g03070	LOC100854147								1.13739	5.90199e-06	U	1.08673	2.35347	1.26674	1511								probable LRR receptor-like serine/threonine-protein kinase At4g36180
	Beginning of Ripening		Vitvi16g01344	VIT_16s0098g00970	LOC100853857								1.13561	0.000128602	U	0.397052	0.862123	0.465071	1937								#N/A
	Beginning of Ripening		Vitvi08g02205	VIT_08s0007g00930	LOC100247802								1.13525	3.47541e-12	U	8.25902	17.7135	9.45452	508								ultraviolet-B receptor UVR8
	Beginning of Ripening		Vitvi08g01513	VIT_08s0007g03900	LOC100245950								1.13396	0.00333187	U	0.427161	0.920434	0.493273	1923								heat stress transcription factor A-2e
	Beginning of Ripening		Vitvi18g01827	VIT_18s0075g01040	0								1.13244	0.00275175	U	2.2538	4.83313	2.57932	1083								0
	Beginning of Ripening		Vitvi14g00509	VIT_14s0081g00330	LOC100258751								1.13055	1.44166e-10	U	1.70485	3.64993	1.94508	1242								uncharacterized LOC100258751
	Beginning of Ripening		Vitvi19g00435	VIT_19s0177g00090	LOC100252101								1.12845	5.5115e-05	U	6484.55	13707.4	7222.85	1								2S albumin
	Beginning of Ripening		Vitvi18g00677	VIT_18s0001g09250	LOC100255841								1.12837	0.00710166	U	14.7986	31.0532	16.2546	360								LOB domain-containing protein 38
	Beginning of Ripening		Vitvi11g01677	VIT_11s0052g01270	LOC100246166								1.12329	0.00460336	U	2.30814	5.0579	2.74976	1051								probable xyloglucan endotransglucosylase/hydrolase protein 23
	Beginning of Ripening		Vitvi13g00575	VIT_13s0019g04030	LOC100251399								1.12239	6.45673e-10	U	12.3432	26.3089	13.9657	400								serine carboxypeptidase-like 27
	Beginning of Ripening	Mid-Ripening	Vitvi10g00514	VIT_10s0003g00490	LOC100265844								1.12126	0.000138542	U	0.628159	1.33565	0.707494	1806	1.25848	0.0138851	U	0.497541	1.16604	0.668494	269	OPA3-like protein			concordant
	Beginning of Ripening		Vitvi12g02450	VIT_12s0134g00640	LOC104880911								1.12116	0.000894233	U	0.542636	1.14818	0.605543	1862								uncharacterized LOC104880911
	Beginning of Ripening		Vitvi14g01340	VIT_14s0083g01020	LOC100254890								1.1178	9.50955e-05	U	0.885495	1.85902	0.973526	1668								ultraviolet-B receptor UVR8
	Beginning of Ripening		Vitvi11g01676	VIT_11s0052g01260	LOC100251303								1.11663	0.00112288	U	15.2189	33.1179	17.899	340								probable xyloglucan endotransglucosylase/hydrolase protein 23
	Beginning of Ripening		Vitvi14g00630	VIT_14s0036g00630	LOC100246648								1.11531	0.000129685	U	0.904274	1.92572	1.02145	1629								RNA-binding protein 42
	Beginning of Ripening		Vitvi00g00711	VIT_00s0487g00050	LOC100853448								1.1151	7.35769e-14	U	7.02736	14.913	7.8856	581								#N/A
	Beginning of Ripening		Vitvi16g01322	VIT_16s0098g00710	LOC100253810								1.11489	2.17167e-06	U	8.05964	17.0162	8.95655	529								uncharacterized LOC100253810
	Beginning of Ripening		Vitvi18g02050	VIT_18s0041g01090	LOC100267195								1.11202	3.56271e-05	U	2.33656	4.91963	2.58307	1081								F-box/kelch-repeat protein At3g23880
	Beginning of Ripening		Vitvi18g02824	VIT_18s0001g15130	LOC100243642								1.11076	0.00181367	U	2.7837	5.89738	3.11368	979								uncharacterized LOC100243642
	Beginning of Ripening		Vitvi19g01671	VIT_19s0085g00060	LOC100259876								1.11034	3.85299e-06	U	1.35513	2.85249	1.49736	1398								ABC transporter B family member 15
	Beginning of Ripening		Vitvi05g01265	VIT_05s0062g00240	LOC100250461								1.09873	1.32664e-05	U	4.95279	10.355	5.40224	730								xyloglucan endotransglucosylase/hydrolase 2
	Beginning of Ripening		Vitvi18g01676	VIT_18s0072g00990	LOC100264185								1.09322	0.015991	U	0.466165	0.982449	0.516283	1911								leucine-rich repeat receptor-like tyrosine-protein kinase PXC3
	Beginning of Ripening		Vitvi01g00355	VIT_01s0011g04320	LOC100252483								1.0895	3.90951e-06	U	1.25625	2.60424	1.34798	1467								nuclear poly(A) polymerase 1
	Beginning of Ripening		Vitvi04g00871	VIT_04s0079g00610	LOC100251331								1.08869	1.51932e-06	U	33.3928	69.2408	35.848	219								universal stress protein PHOS32
	Beginning of Ripening		Vitvi01g00412	VIT_01s0011g04870	LOC100257750								1.08505	0.0121264	U	0.536338	1.11558	0.579237	1879								homeobox-leucine zipper protein HOX3
	Beginning of Ripening	Mid-Ripening	Vitvi06g00811	VIT_06s0004g08200	LOC100241514								1.07766	5.58474e-07	U	40.9802	84.1859	43.2057	193	0.908778	3.88309e-09	U	30.8908	56.8102	25.9194	78	ubiquitin-conjugating enzyme E2 28-like			concordant
	Beginning of Ripening		Vitvi05g01724	VIT_05s0077g01860	LOC100249982								1.07546	0.00045792	U	44.6862	91.2562	46.57	180								ethylene-responsive transcription factor RAP2-3
Leaf	Beginning of Ripening	Mid-Ripening	Vitvi10g01346	VIT_10s0042g01150	LOC100249360	0.602958	0.0325164	U	9.16773	13.8552	4.68742	120	1.07105	4.26963e-14	U	9.43427	19.4128	9.97855	489	0.667573	0.00761422	U	10.4239	16.2209	5.79698	174	protein argonaute 2	concordant	concordant	concordant
	Beginning of Ripening		Vitvi19g00364	VIT_19s0014g04650	LOC100267424								1.0686	0.0175274	U	2.61847	5.41797	2.7995	1039								calcium-binding protein PBP1-like
	Beginning of Ripening		Vitvi07g01853	VIT_07s0031g01770	LOC100259321								1.06364	3.09879e-05	U	1.76924	3.62727	1.85803	1273								uncharacterized LOC100259321
Leaf	Beginning of Ripening		Vitvi13g00241	VIT_00s0317g00050	LOC100233050	1.44086	0.0125658	U	30.6244	80.8756	50.2512	33	1.06299	1.73811e-09	U	31.3474	64.2245	32.8772	231								dehydroascorbate reductase	concordant
	Beginning of Ripening	Mid-Ripening	Vitvi17g01433	VIT_17s0000g04840	LOC100259380								1.05707	1.10302e-05	U	1.85283	3.75627	1.90343	1255	1.06806	4.95599e-05	U	0.972058	2.00053	1.02847	256	uncharacterized LOC100259380			concordant
	Beginning of Ripening		Vitvi07g01391	VIT_00s0324g00020	LOC100853399								1.05498	0.013915	U	0.625298	1.26137	0.636074	1846								2-hydroxy-6-oxononadienedioate/2-hydroxy-6-oxononatrienedioate hydrolase
	Beginning of Ripening	Mid-Ripening	Vitvi15g01396	VIT_15s0021g00140	LOC104881844								1.05373	0.00318132	U	1.25959	2.53628	1.27669	1504	1.59109	0.0174963	U	0.326987	0.962385	0.635398	271	uncharacterized LOC104881844			concordant
	Beginning of Ripening		Vitvi17g00649	VIT_17s0000g06660	LOC100852985								1.05361	0.000164358	U	1.14938	2.33757	1.1882	1542								uncharacterized LOC100852985
	Beginning of Ripening		Vitvi18g01510	VIT_18s0001g01570	LOC100256188								1.05259	0.00341926	U	676.87	1395.46	718.587	13								16.9 kDa class I heat shock protein 1
	Beginning of Ripening		Vitvi10g00657	VIT_10s0003g02030	LOC100244557								1.04711	2.5263e-15	U	1.81796	3.70054	1.88258	1265								MACPF domain-containing protein CAD1
	Beginning of Ripening		Vitvi05g01767	VIT_05s0077g01330	LOC100241383								1.04563	0.000683119	U	2.67709	5.43128	2.75418	1048								uncharacterized LOC100241383
	Beginning of Ripening	Mid-Ripening	Vitvi07g00914	VIT_07s0005g06420	LOC100249956								1.04494	1.88644e-09	U	5.02258	10.1149	5.09229	763	0.699567	0.000253816	U	4.20148	6.67689	2.4754	220	desumoylating isopeptidase 1			concordant
	Beginning of Ripening	Mid-Ripening	Vitvi07g00286	VIT_07s0005g00030	LOC100265903								1.04241	4.45949e-06	U	40.3454	81.0676	40.7222	204	0.71497	0.0100713	U	47.5541	76.3175	28.7633	70	glutathione S-transferase			concordant
	Beginning of Ripening		Vitvi12g02429	VIT_12s0134g00170	LOC104880901								1.04211	0.00016541	U	8.10212	16.5543	8.45221	554								#N/A
	Beginning of Ripening		Vitvi04g01287	VIT_04s0023g01720	LOC100244435								1.03955	0.0321993	U	0.372975	0.745484	0.37251	1975								random slug protein 5
	Beginning of Ripening	Mid-Ripening	Vitvi01g01944	0	LOC100252432								1.03841	3.20791e-07	U	22.0486	44.1433	22.0946	301	0.596387	0.00542943	U	17.6132	26.0194	8.40614	144	universal stress protein A-like protein			concordant
	Beginning of Ripening		Vitvi18g00607	VIT_18s0001g08500	LOC104882511								1.03634	0.00467866	U	1.72508	3.44972	1.72464	1320								uncharacterized LOC104882511
	Beginning of Ripening		Vitvi11g00245	VIT_11s0016g02920	LOC100245695								1.03422	0.00613197	U	8.18209	16.794	8.61196	544								uncharacterized LOC100245695
	Beginning of Ripening		Vitvi10g00417	VIT_00s0445g00010	LOC100247008								1.03368	1.07972e-05	U	1.49641	3.00504	1.50863	1393								protein STRUBBELIG-RECEPTOR FAMILY 1
	Beginning of Ripening		Vitvi03g00335	VIT_03s0063g02520	LOC100853383								1.03296	5.60268e-07	U	5.11613	10.2764	5.16029	757								BTB/POZ domain-containing protein At1g63850
	Beginning of Ripening	Mid-Ripening	Vitvi16g00870	VIT_16s0022g02120	LOC100253134								1.03289	4.26963e-14	U	8.10679	16.3059	8.19907	569	0.726821	0.000521491	U	5.49186	8.85984	3.36798	201	mitochondrial metalloendopeptidase OMA1			concordant
	Beginning of Ripening		Vitvi08g01604	VIT_08s0007g04800	LOC100264066								1.03206	0.00209761	U	2.9792	6.02406	3.04486	988								alpha carbonic anhydrase 7
Leaf	Beginning of Ripening		Vitvi08g01049	VIT_08s0040g02090	LOC100265482	1.5053	0.0352388	U	11.8489	32.586	20.7371	62	1.02618	1.29927e-13	U	9.25623	18.4962	9.23998	519								dnaJ protein P58IPK homolog	concordant
	Beginning of Ripening		Vitvi14g03076	0	LOC100257613								1.02617	2.68249e-08	U	3.99004	7.93285	3.94281	871								binding partner of ACD11 1
	Beginning of Ripening		Vitvi18g00610	VIT_18s0001g08530	LOC100243785								1.02515	0.0123445	U	0.875046	1.71497	0.83992	1718								uncharacterized protein At3g49720
	Beginning of Ripening	Mid-Ripening	Vitvi11g00133	VIT_11s0016g01740	LOC100252615								1.02326	3.74785e-07	U	7.83512	15.5053	7.67022	594	0.613935	0.0199515	U	3.51981	5.26246	1.74265	237	UBP1-associated proteins 1C			concordant
	Beginning of Ripening		Vitvi09g00560	VIT_09s0002g06430	LOC100247488								1.01934	3.08668e-15	U	62.0282	123.819	61.7912	143								uncharacterized LOC100247488
	Beginning of Ripening		Vitvi06g00119	VIT_06s0004g01250	LOC100258789								1.01918	0.00038151	U	67.4027	131.835	64.4325	136								omega-6 fatty acid desaturase, endoplasmic reticulum isozyme 2-like
	Beginning of Ripening		Vitvi14g03118	VIT_00s0316g00010	LOC100855107								1.01852	0.00707877	U	0.761297	1.529	0.767702	1771								leucine-rich repeat receptor protein kinase EMS1-like
	Beginning of Ripening		Vitvi10g01737	VIT_00s0203g00020	0								1.0124	0.0138841	U	11.1334	22.2931	11.1597	457								0
	Beginning of Ripening		Vitvi08g02167	VIT_08s0040g02600	LOC100255195								1.01144	0.00333993	U	1.73716	3.48372	1.74656	1311								F-box protein At2g39490
	Beginning of Ripening		Vitvi03g00238	VIT_03s0038g03800	LOC100255530								1.00996	9.94791e-11	U	2.85557	5.64802	2.79244	1042								probable serine/threonine-protein kinase Cx32, chloroplastic
	Beginning of Ripening		Vitvi13g02070	VIT_13s0019g05190	LOC100259759								1.0085	3.84473e-07	U	2.04423	4.00914	1.96491	1235								ras-related protein RABC2a
	Beginning of Ripening		Vitvi12g00586	VIT_12s0134g00160	LOC100248328								1.00725	0.00348893	U	2.69335	5.35379	2.66044	1073								xyloglucan endotransglucosylase/hydrolase protein 9
	Beginning of Ripening		Vitvi03g01634	VIT_03s0088g00240	0								1.00544	0.00558547	U	0.860382	1.68818	0.827798	1726								0
	Beginning of Ripening	Mid-Ripening	Vitvi19g00567	VIT_19s0090g01190	LOC100252150								1.00082	2.11583e-10	U	7.84309	15.3814	7.53827	601	0.648386	0.000521491	U	6.92693	10.6042	3.67728	195	protein GrpE			concordant
	Beginning of Ripening		Vitvi06g00035	VIT_06s0004g00300	LOC100253527								1	0.00284498	U	0.984141	1.93644	0.952295	1676								LRR receptor-like serine/threonine-protein kinase GSO1
	Beginning of Ripening		Vitvi09g01617	VIT_09s0002g04850	LOC100251591								0.996777	0.0139689	U	10.3585	20.0771	9.71856	499								uncharacterized LOC100251591
	Beginning of Ripening	Mid-Ripening	Vitvi02g00031	VIT_02s0025g00350	LOC100258716								0.994718	0.00464791	U	4.74704	9.40588	4.65884	796	0.79658	0.0146354	U	11.2812	19.1439	7.86276	150	heavy metal-associated isoprenylated plant protein 39			concordant
	Beginning of Ripening		Vitvi09g00392	VIT_09s0002g04680	LOC100260001								0.994507	5.47389e-07	U	53.5808	104.289	50.7086	166								heat shock 70 kDa protein 14
	Beginning of Ripening		Vitvi02g01417	VIT_02s0025g04950	LOC100259839								0.984128	0.0247259	U	11.5566	21.9435	10.3869	476								uncharacterized LOC100259839
	Beginning of Ripening		Vitvi01g00204	VIT_01s0011g02530	LOC100249158								0.981764	7.94555e-05	U	1.11367	2.15401	1.04034	1622								probable isoprenylcysteine alpha-carbonyl methylesterase ICMEL1
	Beginning of Ripening		Vitvi18g00432	VIT_18s0001g06150	LOC100259041								0.981741	0.003938	U	60.2631	119.549	59.2859	147								uncharacterized LOC100259041
	Beginning of Ripening		Vitvi13g00112	VIT_13s0067g01910	LOC100255420								0.981687	6.24539e-06	U	1.9399	3.73203	1.79214	1297								uncharacterized LOC100255420
	Beginning of Ripening		Vitvi03g01621	VIT_03s0091g01290	LOC100253211								0.980716	0.00761706	U	3.76804	7.21267	3.44462	929								serine carboxypeptidase-like 7
	Beginning of Ripening		Vitvi03g00317	VIT_03s0063g02700	LOC100852549								0.980188	0.000234746	U	0.600862	1.16024	0.559377	1891								RNA polymerase II C-terminal domain phosphatase-like 4
	Beginning of Ripening		Vitvi04g01285	VIT_04s0023g01700	0								0.979842	2.42757e-07	U	39.9006	76.7179	36.8172	215								0
	Beginning of Ripening		Vitvi06g00345	VIT_06s0004g03420	LOC100243211								0.977621	0.0435549	U	1.78818	3.39711	1.60893	1360								dof zinc finger protein DOF2.1
	Beginning of Ripening		Vitvi16g00879	VIT_16s0022g02210	LOC100242943								0.977027	0.000847258	U	1.91687	3.67317	1.75631	1306								probable protein phosphatase 2C 75
	Beginning of Ripening		Vitvi09g00590	VIT_09s0002g06680	LOC100242179								0.97453	1.40693e-08	U	19.9704	38.448	18.4776	332								uncharacterized LOC100242179
Leaf	Beginning of Ripening		Vitvi04g01014	VIT_04s0043g00710	0	1.26804	0.0428935	U	2.36793	5.57188	3.20395	140	0.974443	1.12686e-06	U	1.19481	2.29159	1.09678	1596								0	concordant
	Beginning of Ripening		Vitvi09g00443	VIT_09s0002g05240	LOC100254892								0.971221	0.00770371	U	0.635308	1.20305	0.567743	1886								cyclin-A2-3
	Beginning of Ripening		Vitvi16g00937	VIT_16s0100g00360	LOC100267589								0.970136	3.58857e-13	U	4.5282	8.69013	4.16192	851								post-GPI attachment to proteins factor 3
	Beginning of Ripening		Vitvi02g00511	VIT_02s0154g00080	LOC100262548								0.96987	1.22835e-05	U	8.10641	15.434	7.32763	614								monocopper oxidase-like protein SKU5
	Beginning of Ripening		Vitvi02g00035	VIT_02s0025g00390	LOC100241601								0.969068	4.72377e-06	U	2.20063	4.23071	2.03008	1224								DET1- and DDB1-associated protein 1
	Beginning of Ripening		Vitvi07g01742	VIT_07s0031g00590	LOC100242257								0.968235	0.000886759	U	1.22825	2.35352	1.12527	1585								uncharacterized LOC100242257
	Beginning of Ripening		Vitvi19g00287	VIT_19s0014g03490	LOC100255450								0.967059	8.857e-08	U	2.62717	5.01432	2.38715	1127								uncharacterized LOC100255450
	Beginning of Ripening	Mid-Ripening	Vitvi08g00117	VIT_08s0056g01300	LOC100263913								0.965672	0.00112056	U	4.21246	8.11056	3.89811	877	1.07282	0.0151034	U	4.20525	8.71813	4.51288	186	plant cysteine oxidase 2			concordant
	Beginning of Ripening		Vitvi07g03083	VIT_00s0615g00030	LOC100255907								0.965615	1.61104e-05	U	4.36158	8.32711	3.96554	870								probable mannitol dehydrogenase
	Beginning of Ripening	Mid-Ripening	Vitvi07g01524	VIT_00s0415g00030	LOC100248447								0.964782	1.12367e-11	U	30.8159	58.7775	27.9615	254	0.736206	1.71429e-05	U	30.1283	49.2383	19.11	94	heat shock 70 kDa protein, mitochondrial			concordant
	Beginning of Ripening	Mid-Ripening	Vitvi03g01521	VIT_03s0063g01760	0								0.962593	0.0212868	U	12.3593	23.3675	11.0083	461	1.81933	8.08825e-07	U	7.69994	26.8814	19.1814	93	0			concordant
	Beginning of Ripening		Vitvi00g00909	VIT_00s0743g00010	LOC104877369								0.961652	0.00331943	U	0.909113	1.72529	0.816181	1737								G-type lectin S-receptor-like serine/threonine-protein kinase At1g11300
	Beginning of Ripening		Vitvi11g00108	VIT_11s0016g01470	LOC100259274								0.961502	2.74294e-08	U	2.81138	5.36026	2.54889	1092								phospholipid:diacylglycerol acyltransferase 1-like
	Beginning of Ripening	Mid-Ripening	Vitvi00g01315	0	0								0.956418	0.000918382	U	2.51042	4.74975	2.23933	1171	1.36388	0.0122857	U	1.48029	3.76086	2.28057	227	0			concordant
	Beginning of Ripening		Vitvi10g01342	VIT_10s0042g01180	LOC100251084								0.955968	0.000441635	U	4.53232	8.58153	4.04921	861								protein argonaute 2
	Beginning of Ripening	Mid-Ripening	Vitvi01g01023	VIT_01s0026g02540	LOC100255065								0.955465	9.56781e-05	U	37.9437	72.5158	34.572	224	1.51276	1.18659e-16	U	31.7073	88.4889	56.7816	38	E3 ubiquitin-protein ligase RING1-like			concordant
	Beginning of Ripening		Vitvi09g00876	VIT_09s0096g00090	LOC100259994								0.955192	2.79856e-10	U	6.31322	11.9747	5.66149	711								heat shock 70 kDa protein 17
	Beginning of Ripening		Vitvi08g01801	VIT_08s0007g07270	LOC100248729								0.95272	0.00753179	U	2.95425	5.51388	2.55963	1089								mitochondrial dicarboxylate/tricarboxylate transporter DTC
	Beginning of Ripening	Mid-Ripening	Vitvi13g00350	VIT_13s0019g02280	LOC100241084								0.952332	1.57717e-06	U	3.12682	5.89621	2.76939	1045	1.04459	0.00116111	U	1.56131	3.17935	1.61804	241	ultraviolet-B receptor UVR8			concordant
	Beginning of Ripening		Vitvi12g00145	VIT_12s0028g01640	LOC100267773								0.946937	0.0123527	U	1.14659	2.17986	1.03327	1624								G-type lectin S-receptor-like serine/threonine-protein kinase At5g24080
	Beginning of Ripening	Mid-Ripening	Vitvi06g01315	VIT_06s0061g00440	LOC100261829								0.946566	1.39887e-06	U	21.7626	40.9025	19.1399	321	0.882597	0.00257778	U	14.1693	25.6041	11.4348	122	heavy metal-associated isoprenylated plant protein 3			concordant
	Beginning of Ripening		Vitvi17g00048	VIT_17s0000g00480	LOC100243999								0.944989	3.01549e-05	U	2.89885	5.42114	2.52229	1097								sialyltransferase-like protein 2
	Beginning of Ripening		Vitvi01g00850	VIT_01s0026g00900	LOC100255347								0.942164	5.6418e-09	U	6.58633	12.4551	5.86877	696								metalloendoproteinase 5-MMP
	Beginning of Ripening		Vitvi05g02019	VIT_05s0051g00700	LOC100252761								0.940394	8.06632e-05	U	11.5889	21.7342	10.1453	485								glycine-rich protein 5
	Beginning of Ripening		Vitvi08g01897	VIT_08s0007g08380	LOC100245168								0.939037	0.00174755	U	1.45129	2.69638	1.24508	1522								cellulose synthase A catalytic subunit 3 [UDP-forming]
	Beginning of Ripening		Vitvi01g02268	VIT_01s0010g03600	LOC100260832								0.938607	1.3323e-05	U	55.5027	103.718	48.2158	173								#N/A
	Beginning of Ripening		Vitvi03g00422	VIT_03s0063g01410	LOC100243476								0.93831	0.00797596	U	2.71011	5.09119	2.38108	1129								uncharacterized LOC100243476
	Beginning of Ripening		Vitvi15g01544	VIT_15s0048g02320	LOC104881858								0.937835	0.0272979	U	0.894056	1.66384	0.769781	1765								protein NTM1-like 9
	Beginning of Ripening		Vitvi05g00381	VIT_05s0020g02200	LOC100263026								0.934401	7.71782e-07	U	3.77248	7.08355	3.31107	943								uncharacterized LOC100263026
	Beginning of Ripening		Vitvi11g01648	0	LOC104880787								0.933512	0.000986745	U	1.70418	3.16776	1.46358	1415								uncharacterized LOC104880787
	Beginning of Ripening		Vitvi18g00022	VIT_18s0122g00330	LOC100247851								0.932166	1.67494e-08	U	10.2095	19.0307	8.82128	539								galactan beta-1,4-galactosyltransferase GALS1
	Beginning of Ripening		Vitvi01g02227	VIT_01s0010g02870	LOC100252727								0.931745	0.0466615	U	0.867222	1.59575	0.728529	1792								AAA-ATPase At3g50940
	Beginning of Ripening		Vitvi18g01315	VIT_18s0076g00250	LOC100232846								0.92999	0.000377747	U	20.9589	39.1585	18.1996	337								sucrose transporter-like
	Beginning of Ripening		Vitvi11g00194	VIT_11s0016g02370	LOC100262802								0.929323	0.0130495	U	1.69372	3.14466	1.45094	1420								uncharacterized LOC100262802
	Beginning of Ripening		Vitvi11g00060	VIT_11s0016g00800	LOC100252701								0.92789	2.09419e-07	U	2.50628	4.67861	2.17233	1193								protein LAZ1 homolog 2
	Beginning of Ripening		Vitvi05g02190	VIT_05s0102g00660	LOC104879458								0.927604	0.0013196	U	14.8597	27.6303	12.7706	419								#N/A
	Beginning of Ripening		Vitvi03g00209	VIT_03s0038g03430	LOC100258952								0.926492	2.53587e-08	U	63.0164	118.099	55.0825	151								expansin-like A2
	Beginning of Ripening		Vitvi11g01385	VIT_11s0016g02760	LOC100249036								0.924488	0.00160864	U	20.2246	38.0212	17.7966	342								#N/A
	Beginning of Ripening		Vitvi17g00578	VIT_17s0000g06000	LOC100265609								0.923008	9.4999e-05	U	2.2462	4.19164	1.94543	1241								transcription factor bHLH47
	Beginning of Ripening		Vitvi16g01306	VIT_16s0098g00560	LOC100245217								0.922783	3.45899e-05	U	3.60367	6.64525	3.04158	991								protein SPIRAL1-like 1
	Beginning of Ripening		Vitvi18g00548	VIT_18s0001g07840	LOC100243668								0.921838	0.0145739	U	24.8169	46.8251	22.0082	303								uncharacterized LOC100243668
	Beginning of Ripening		Vitvi05g01756	VIT_05s0077g01580	LOC100249884								0.920009	0.00903679	U	241.665	448.972	207.307	48								pathogenesis-related protein 10
	Beginning of Ripening	Mid-Ripening	Vitvi16g00982	VIT_16s0100g00720	LOC100243443								0.917424	1.78764e-07	U	9.32423	17.2318	7.90754	579	1.0946	3.97938e-07	U	7.7926	16.2776	8.48496	143	heat stress transcription factor B-2a			concordant
	Beginning of Ripening		Vitvi13g00070	VIT_13s0067g01240	LOC100265515								0.916466	0.0134699	U	169.68	319.967	150.288	71								protein EMB-1
	Beginning of Ripening		Vitvi18g01215	VIT_18s0001g15330	LOC100247121								0.915382	0.0106886	U	8.97593	16.5774	7.60146	598								bidirectional sugar transporter SWEET1
	Beginning of Ripening		Vitvi19g00592	VIT_19s0090g01480	LOC100258969								0.914265	1.3453e-06	U	4.56371	8.43921	3.87551	878								sodium/hydrogen exchanger 4
	Beginning of Ripening		Vitvi03g01633	VIT_03s0088g00230	0								0.914045	0.0268099	U	1.7089	3.14635	1.43745	1430								0
	Beginning of Ripening		Vitvi06g01075	VIT_06s0009g01810	LOC100241109								0.913288	0.000408943	U	1.19476	2.21123	1.01647	1637								protein kinase 2A, chloroplastic
	Beginning of Ripening		Vitvi17g01448	VIT_17s0000g05280	LOC104882322								0.911985	4.98438e-06	U	16.241	29.7856	13.5447	406								formin-like protein 5
	Beginning of Ripening	Mid-Ripening	Vitvi16g01136	VIT_16s0050g01510	LOC100244083								0.911955	1.47118e-06	U	10.2715	18.8173	8.54579	549	0.46503	0.0175201	U	9.46259	12.8045	3.34196	202	protein SGT1 homolog			concordant
	Beginning of Ripening		Vitvi15g01078	VIT_15s0046g02030	LOC100852854								0.911351	0.000313261	U	2.6899	4.92771	2.23781	1173								probable serine/threonine-protein kinase At1g01540
	Beginning of Ripening		Vitvi13g02435	VIT_13s0019g01850	LOC100263584								0.910726	0.000982828	U	1.19905	2.19767	0.998615	1651								uncharacterized LOC100263584
Leaf	Beginning of Ripening		Vitvi07g03060	VIT_00s0386g00050	LOC100852777	-1.13725	0.00853838	D	809.972	372.017	437.955	3	0.907817	0.0150057	U	11.4866	21.243	9.75634	496								probable xyloglucan endotransglucosylase/hydrolase protein 7	discordant
	Beginning of Ripening		Vitvi06g00922	VIT_06s0009g00450	LOC100263377								0.906483	5.50826e-05	U	3.31011	6.08072	2.77061	1044								aluminum-activated malate transporter 2
	Beginning of Ripening		Vitvi04g00388	VIT_04s0008g04480	LOC100252623								0.906168	8.02172e-06	U	61.5316	112.35	50.8187	165								RING finger and CHY zinc finger domain-containing protein 1-like
	Beginning of Ripening		Vitvi13g01664	0	0								0.904636	0.0409481	U	3.77817	6.89172	3.11355	980								0
	Beginning of Ripening		Vitvi04g01540	VIT_00s0684g00030	LOC100259157								0.904564	0.0140762	U	3.84462	6.97285	3.12823	975								thiosulfate sulfurtransferase 16, chloroplastic
	Beginning of Ripening		Vitvi02g01852	VIT_00s2851g00010	LOC100855394								0.903088	0.0203095	U	2.90411	5.36617	2.46206	1113								hsp70-Hsp90 organizing protein 3
	Beginning of Ripening		Vitvi10g00841	VIT_10s0003g03950	LOC100261669								0.89654	0.000107808	U	4.47798	8.10611	3.62814	897								endoplasmic reticulum oxidoreductin-1
	Beginning of Ripening		Vitvi05g00077	VIT_05s0077g01450	LOC100253375								0.894691	5.78005e-05	U	8.55594	15.52	6.96403	632								GATA transcription factor 16
	Beginning of Ripening	Mid-Ripening	Vitvi01g00375	VIT_01s0011g04510	LOC100250797								0.894638	2.30233e-06	U	10.8647	19.7543	8.88959	536	0.518555	0.0234704	U	9.76568	13.6415	3.87582	194	sarcoplasmic reticulum histidine-rich calcium-binding protein			concordant
	Beginning of Ripening		Vitvi05g00963	VIT_05s0051g00670	LOC100244362								0.89428	0.00996397	U	1.31313	2.39593	1.08281	1609								9-cis-epoxycarotenoid dioxygenase
	Beginning of Ripening		Vitvi08g01584	0	LOC100248638								0.894244	0.023188	U	10.3905	18.6321	8.24157	564								thaumatin-like protein 1b
	Beginning of Ripening		Vitvi02g01273	VIT_02s0087g00750	LOC100244332								0.89216	0.042741	U	2.04237	3.67075	1.62838	1348								transmembrane protein 45B
	Beginning of Ripening		Vitvi19g01901	VIT_19s0014g03470	LOC100257260								0.891984	0.000408943	U	1.15269	2.0873	0.934612	1681								uncharacterized LOC100257260
	Beginning of Ripening		Vitvi06g00501	VIT_06s0004g05080	LOC100260437								0.890575	2.77019e-07	U	6.93822	12.5732	5.63502	713								E3 ubiquitin-protein ligase SDIR1
	Beginning of Ripening		Vitvi09g00170	VIT_09s0002g02060	LOC100265139								0.889415	0.0124994	U	2.16094	3.89174	1.7308	1319								uncharacterized LOC100265139
	Beginning of Ripening		Vitvi08g01695	VIT_08s0007g05920	LOC100252210								0.88844	2.26253e-10	U	5.20037	9.41848	4.21811	845								UDP-N-acetylglucosamine--dolichyl-phosphate N-acetylglucosaminephosphotransferase
Leaf	Beginning of Ripening	Mid-Ripening	Vitvi10g00217	VIT_00s0194g00030	LOC100246843	0.92432	0.0289883	U	206.068	385.792	179.724	12	0.887587	1.01579e-10	U	247.406	447.334	199.927	52	1.12143	2.86069e-09	U	134.077	285.962	151.885	12	heat shock cognate protein 80	concordant	concordant	concordant
	Beginning of Ripening	Mid-Ripening	Vitvi09g00049	VIT_09s0002g00690	LOC100251506								0.887224	0.000141311	U	17.4033	31.2559	13.8526	402	0.855452	4.85345e-05	U	11.6717	20.795	9.12329	138	dnaJ homolog subfamily B member 6-A			concordant
	Beginning of Ripening		Vitvi18g01231	VIT_18s0001g15460	LOC100255873								0.885751	2.07775e-05	U	40.1448	72.4469	32.3021	234								stearoyl-[acyl-carrier-protein] 9-desaturase 6, chloroplastic
	Beginning of Ripening		Vitvi02g00545	VIT_02s0154g00500	LOC100253999								0.884628	0.0133995	U	1.59589	2.85227	1.25638	1517								vesicle-associated protein 1-1
	Beginning of Ripening		Vitvi15g00816	VIT_15s0048g01750	LOC100243647								0.883221	1.3276e-08	U	77.7707	140.04	62.2694	141								fasciclin-like arabinogalactan protein 10
	Beginning of Ripening		Vitvi09g01611	VIT_09s0002g04710	LOC104880242								0.882848	0.0162508	U	2.813	5.0259	2.2129	1180								uncharacterized LOC104880242
	Beginning of Ripening		Vitvi01g01735	VIT_01s0146g00420	LOC100255789								0.882061	1.53029e-09	U	22.8665	41.4217	18.5552	331								cysteine-rich and transmembrane domain-containing protein A
Leaf	Beginning of Ripening	Mid-Ripening	Vitvi04g00227	VIT_04s0008g02620	LOC100262900	0.920534	0.0352388	U	7.29839	13.5936	6.29526	110	0.879659	1.41734e-08	U	6.4441	11.635	5.19092	752	0.447808	0.0454125	U	6.64072	8.85236	2.21164	231	uncharacterized LOC100262900	concordant	concordant	concordant
	Beginning of Ripening		Vitvi19g01726	VIT_19s0085g00740	LOC100263894								0.877142	0.0258414	U	4.30702	7.71167	3.40466	933								zinc transporter 1
	Beginning of Ripening		Vitvi08g00875	VIT_08s0058g01460	LOC100248160								0.876146	0.0356989	U	1.43423	2.58941	1.15518	1565								mannan endo-1,4-beta-mannosidase 6
	Beginning of Ripening		Vitvi06g00285	0	LOC100251941								0.876107	1.97005e-07	U	23.3425	42.3241	18.9816	325								cyclin-dependent kinase inhibitor 1C-like
Leaf	Beginning of Ripening		Vitvi18g00757	VIT_18s0001g10160	LOC100250666	-1.58465	0.0114971	D	3.59547	1.18748	2.408	150	0.875888	0.00956957	U	2.10249	3.80223	1.69974	1329								WUSCHEL-related homeobox 4-like	discordant
	Beginning of Ripening		Vitvi18g02190	VIT_18s0001g06750	LOC100260124								0.875476	0.00186293	U	39.0372	70.1315	31.0943	239								11-beta-hydroxysteroid dehydrogenase-like 5
	Beginning of Ripening		Vitvi05g02186	VIT_05s0102g00610	0								0.874847	0.000779839	U	1.66929	2.98953	1.32024	1479								0
	Beginning of Ripening		Vitvi14g02890	VIT_14s0006g03250	LOC100242900								0.871347	0.000930176	U	9.36106	16.628	7.2669	619								uncharacterized LOC100242900
	Beginning of Ripening		Vitvi12g00569	VIT_12s0059g02750	LOC100258551								0.8688	8.71566e-06	U	5.19505	9.23826	4.04322	862								uncharacterized LOC100258551
	Beginning of Ripening		Vitvi10g01345	VIT_10s0042g01160	0								0.867685	0.000423807	U	2.25325	4.02422	1.77097	1301								0
	Beginning of Ripening		Vitvi17g00418	VIT_17s0000g04590	LOC100249157								0.864225	0.00256742	U	3.71694	6.6093	2.89236	1022								protein STRICTOSIDINE SYNTHASE-LIKE 10-like
	Beginning of Ripening		Vitvi07g00416	VIT_07s0005g01480	LOC100260535								0.863665	0.00209562	U	1.2862	2.28493	0.998726	1650								protein trichome birefringence-like 6
	Beginning of Ripening		Vitvi13g01897	VIT_13s0067g01680	LOC100251909								0.861981	0.00293743	U	91.4859	161.887	70.4015	129								peptide-N4-(N-acetyl-beta-glucosaminyl)asparagine amidase A
	Beginning of Ripening		Vitvi16g00071	VIT_16s0039g01420	LOC100264930								0.859221	4.05645e-06	U	14.6788	26.0992	11.4203	452								protein CDI
	Beginning of Ripening		Vitvi02g00413	VIT_02s0025g04520	LOC100244451								0.858759	3.56676e-08	U	4.64826	8.27385	3.62559	899								calcium-dependent protein kinase 26
	Beginning of Ripening		Vitvi04g00140	VIT_04s0008g01670	LOC100247536								0.857025	0.000373847	U	2.18877	3.88186	1.6931	1330								PHD finger protein ALFIN-LIKE 4
	Beginning of Ripening		Vitvi17g01447	VIT_17s0000g05270	LOC100265622								0.85656	0.0314905	U	17.1991	29.9827	12.7836	418								uncharacterized LOC100265622
	Beginning of Ripening		Vitvi12g00357	VIT_12s0059g00520	LOC100261881								0.855826	2.24006e-09	U	8.70928	15.4597	6.75044	642								growth hormone-regulated TBC protein 1
	Beginning of Ripening		Vitvi17g00964	VIT_17s0000g09710	LOC100248492								0.85517	0.0224388	U	1.63294	2.92929	1.29635	1491								leucine-rich repeat receptor-like serine/threonine/tyrosine-protein kinase SOBIR1
	Beginning of Ripening		Vitvi09g01988	VIT_09s0054g00990	0								0.854153	0.0120542	U	2.38553	4.25834	1.87281	1269								0
	Beginning of Ripening		Vitvi17g00884	VIT_17s0000g08950	LOC100245077								0.854017	7.57825e-06	U	1.21377	2.14594	0.932177	1682								uncharacterized LOC100245077
	Beginning of Ripening		Vitvi03g01334	VIT_03s0038g00730	LOC100241858								0.853224	0.0145739	U	5.16873	9.1541	3.98537	865								30S ribosomal protein S31, mitochondrial
	Beginning of Ripening		Vitvi01g00981	VIT_01s0026g02210	LOC100256809								0.852797	0.000315167	U	2.43501	4.33505	1.90004	1257								probable ran guanine nucleotide release factor
	Beginning of Ripening		Vitvi05g01310	VIT_05s0062g00810	LOC100249843								0.852789	0.0111908	U	219.814	395.211	175.397	60								oil body-associated protein 1A
	Beginning of Ripening		Vitvi18g01511	VIT_18s0001g01610	LOC100264933								0.852784	0.0179517	U	67.5051	120.258	52.7533	157								16.9 kDa class I heat shock protein 3
	Beginning of Ripening		Vitvi02g01596	VIT_02s0033g00550	0								0.851424	0.0397042	U	3.62623	6.30758	2.68135	1065								0
	Beginning of Ripening		Vitvi15g00758	VIT_15s0048g01070	LOC100247141								0.850767	0.000654244	U	1.40709	2.4982	1.09111	1601								uncharacterized LOC100247141
	Beginning of Ripening		Vitvi19g02033	VIT_19s0090g01090	0								0.850159	0.00919968	U	1.0599	1.86431	0.804409	1746								0
	Beginning of Ripening		Vitvi14g01639	VIT_14s0219g00280	LOC100261224								0.848581	0.0137054	U	13.0234	22.6152	9.59179	502								glycerol-3-phosphate dehydrogenase [NAD(+)]
	Beginning of Ripening		Vitvi07g00539	VIT_07s0005g02740	LOC100252061								0.848244	0.00911804	U	0.672006	1.18185	0.509843	1914								peptide chain release factor 1
	Beginning of Ripening		Vitvi12g02030	0	LOC100249234								0.84801	0.013256	U	0.602782	1.05742	0.454634	1941								uncharacterized LOC100249234
	Beginning of Ripening		Vitvi02g00547	VIT_02s0154g00520	LOC100852959								0.847624	0.00242697	U	2.59389	4.55075	1.95686	1240								probable aspartyl protease At4g16563
	Beginning of Ripening		Vitvi05g00574	VIT_05s0020g04190	LOC100244311								0.841923	0.0405167	U	0.643525	1.11491	0.471386	1932								protein argonaute 10
	Beginning of Ripening		Vitvi09g00610	VIT_09s0002g06920	LOC100259317								0.839862	0.00913691	U	2.28417	3.98464	1.70048	1328								protein LURP-one-related 12
	Beginning of Ripening		Vitvi01g02058	VIT_01s0127g00560	LOC100852822								0.839441	0.00136318	U	35.118	62.3083	27.1903	259								probable nucleoredoxin 1
	Beginning of Ripening		Vitvi10g00660	VIT_10s0003g02040	LOC100246418								0.837369	0.00117514	U	254.417	451.788	197.371	53								oil body-associated protein 2B
	Beginning of Ripening		Vitvi05g00102	VIT_05s0077g01190	LOC100263757								0.836359	0.000107539	U	15.4337	27.2434	11.8098	441								outer envelope pore protein 16-2, chloroplastic
	Beginning of Ripening		Vitvi06g01546	VIT_06s0080g01090	LOC100253485								0.834507	0.0255338	U	8.26619	14.4736	6.20739	672								probable CCR4-associated factor 1 homolog 9
	Beginning of Ripening		Vitvi13g00086	VIT_13s0067g01460	LOC100246680								0.833202	0.0189011	U	1.36464	2.36427	0.999623	1648								U-box domain-containing protein 1
	Beginning of Ripening		Vitvi16g01501	VIT_16s0039g01070	LOC100242618								0.832942	0.0409383	U	1.09918	1.93974	0.84056	1717								probable glutathione S-transferase
	Beginning of Ripening	Mid-Ripening	Vitvi07g02767	VIT_07s0185g00130	LOC100254928								0.831988	3.25897e-06	U	2.8895	5.05172	2.16222	1197	0.855632	0.000668665	U	2.9918	5.27524	2.28344	226	protein-tyrosine-phosphatase MKP1			concordant
	Beginning of Ripening		Vitvi18g00378	VIT_18s0001g05220	LOC100267825								0.831913	0.00078869	U	16.766	28.93	12.164	435								uncharacterized WD repeat-containing protein C2A9.03
	Beginning of Ripening		Vitvi17g01523	VIT_17s0000g07560	LOC100233033								0.831814	0.00326867	U	2.38589	4.1679	1.78201	1298								enhanced disease susceptibility 1
	Beginning of Ripening		Vitvi11g01181	VIT_11s0052g00380	LOC100264991								0.831555	0.000115886	U	4.01944	7.06931	3.04987	986								uncharacterized protein At1g04910
	Beginning of Ripening		Vitvi01g00089	VIT_01s0011g01130	LOC100249022								0.831313	5.01124e-06	U	1.48494	2.59159	1.10664	1592								pentatricopeptide repeat-containing protein At4g20090
	Beginning of Ripening	Mid-Ripening	Vitvi10g02403	0	LOC104878626								0.831235	1.11764e-07	U	329.176	572.018	242.842	43	1.12823	6.20592e-06	U	157.583	337.165	179.582	10	heat shock cognate protein 80-like			concordant
	Beginning of Ripening		Vitvi18g01223	VIT_18s0001g15410	LOC100232853								0.830588	0.00778625	U	13.4338	23.7428	10.309	481								alcohol dehydrogenase 1
	Beginning of Ripening		Vitvi11g00415	VIT_11s0016g04700	LOC100266256								0.829293	8.59502e-05	U	65.2147	114.651	49.4358	170								3-ketoacyl-CoA synthase 11-like
	Beginning of Ripening		Vitvi02g00388	VIT_02s0025g04180	LOC100261582								0.828635	0.00803473	U	6.36507	11.0767	4.71164	789								uncharacterized LOC100261582
	Beginning of Ripening		Vitvi10g01423	VIT_10s0042g00560	LOC100240757								0.827328	1.52986e-05	U	17.333	30.3129	12.9799	413								uncharacterized LOC100240757
	Beginning of Ripening		Vitvi11g01422	VIT_11s0016g04760	LOC100854031								0.826886	0.0017701	U	7.95991	13.8781	5.91823	690								uncharacterized LOC100854031
	Beginning of Ripening		Vitvi01g01758	VIT_01s0244g00140	LOC100267777								0.826821	0.00547511	U	0.848819	1.46231	0.61349	1858								aspartokinase 1, chloroplastic
	Beginning of Ripening		Vitvi15g00537	VIT_15s0021g01280	LOC100263322								0.825865	0.00433531	U	6.26372	10.8986	4.63486	799								cyclin-U4-1
	Beginning of Ripening		Vitvi10g00782	VIT_10s0003g03310	LOC100246938								0.825715	0.0169966	U	1.83239	3.14543	1.31303	1481								uncharacterized LOC100246938
	Beginning of Ripening		Vitvi12g00460	VIT_12s0059g01630	LOC100248207								0.824586	3.67002e-05	U	7.41422	12.8458	5.43156	727								uncharacterized LOC100248207
	Beginning of Ripening		Vitvi15g00995	VIT_15s0046g01040	LOC100256908								0.822078	0.019708	U	28.8736	49.5711	20.6975	314								uncharacterized LOC100256908
	Beginning of Ripening		Vitvi19g01377	VIT_19s0135g00230	LOC100245388								0.821887	0.000838504	U	2.05921	3.54461	1.4854	1406								cytochrome P450 CYP72A219
	Beginning of Ripening		Vitvi01g02057	VIT_01s0127g00540	LOC104879710								0.820317	0.000119977	U	19.6275	34.3105	14.6831	383								probable nucleoredoxin 1
	Beginning of Ripening		Vitvi07g00576	VIT_07s0005g03060	LOC100251563								0.820038	0.0100201	U	5.7004	9.75307	4.05268	860								1-aminocyclopropane-1-carboxylate oxidase homolog 1
	Beginning of Ripening		Vitvi08g01143	VIT_08s0040g03150	LOC100233048								0.818559	0.000423807	U	26.5764	45.5165	18.9401	327								cytosolic ascorbate peroxidase
	Beginning of Ripening		Vitvi13g01556	VIT_13s0019g01220	LOC100258442								0.817951	0.00609003	U	5.31646	9.2891	3.97264	868								scarecrow-like protein 3
	Beginning of Ripening		Vitvi13g00102	VIT_13s0067g01740	LOC100263932								0.817213	0.00864397	U	1.98077	3.42192	1.44115	1425								protein MID1-COMPLEMENTING ACTIVITY 1
	Beginning of Ripening		Vitvi05g00819	VIT_05s0049g01780	LOC100264814								0.816887	1.23837e-05	U	64.1239	111.133	47.009	177								peroxygenase
	Beginning of Ripening		Vitvi17g00070	VIT_17s0000g00830	LOC100267921								0.814439	2.77882e-06	U	80.67	140.509	59.8394	146								bidirectional sugar transporter SWEET10
Leaf	Beginning of Ripening		Vitvi12g00453	VIT_12s0059g01560	LOC100243120	1.48042	0.033542	U	26.4829	71.818	45.3352	37	0.813785	8.75094e-07	U	25.4627	43.757	18.2943	334								protein disulfide isomerase-like 2-3	concordant
	Beginning of Ripening		Vitvi17g00651	VIT_17s0000g06680	LOC100852956								0.812869	0.011622	U	3.3257	5.64847	2.32277	1149								hypothetical protein
	Beginning of Ripening		Vitvi14g00123	VIT_14s0060g01520	LOC100256170								0.812078	0.0296046	U	1.63325	2.80007	1.16682	1556								GATA transcription factor 16
	Beginning of Ripening		Vitvi05g00352	0	LOC100261360								0.811124	9.90268e-06	U	4.6478	8.00034	3.35254	939								uncharacterized LOC100261360
	Beginning of Ripening		Vitvi18g00835	VIT_18s0001g11090	LOC100250675								0.807791	1.77378e-05	U	0.992022	1.69707	0.705047	1810								uroporphyrinogen-III synthase, chloroplastic
	Beginning of Ripening		Vitvi11g01463	VIT_11s0118g00420	LOC100255842								0.807745	1.65367e-06	U	19.1499	32.9004	13.7505	404								heparanase-like protein 3
	Beginning of Ripening		Vitvi12g00464	VIT_12s0059g01660	LOC100244832								0.806091	0.00604865	U	0.863849	1.4664	0.602547	1865								3-oxoacyl-[acyl-carrier-protein] synthase, mitochondrial
	Beginning of Ripening		Vitvi10g00476	VIT_00s0640g00010	LOC104878474								0.804172	0.00171302	U	0.864656	1.47899	0.614334	1857								transcriptional corepressor LEUNIG_HOMOLOG
	Beginning of Ripening		Vitvi19g00291	VIT_19s0014g03520	LOC100267532								0.80402	0.00205342	U	8.55171	14.6608	6.1091	679								uncharacterized LOC100267532
	Beginning of Ripening		Vitvi03g00148	VIT_03s0038g02440	LOC100260571								0.803858	0.00124489	U	13.1446	22.3409	9.19624	521								heavy metal-associated isoprenylated plant protein 26
	Beginning of Ripening		Vitvi16g01073	VIT_16s0050g00780	LOC100259320								0.802268	0.00316069	U	1.15629	1.97479	0.818505	1735								putative transporter arsB
	Beginning of Ripening		Vitvi10g02324	VIT_00s0347g00060	LOC100241174								0.801967	0.0150691	U	2.28443	3.86224	1.57781	1367								G-type lectin S-receptor-like serine/threonine-protein kinase At1g11300
Leaf	Beginning of Ripening		Vitvi01g02270	VIT_01s0010g03750	LOC100241985	1.51038	0.0467099	U	27.7734	76.6263	48.8528	36	0.801462	6.44592e-10	U	40.4645	69.1997	28.7351	249								stress-associated endoplasmic reticulum protein 2	concordant
	Beginning of Ripening		Vitvi11g01266	VIT_11s0052g01230	LOC100261550								0.801043	0.000987114	U	515.267	884.223	368.955	27								probable xyloglucan endotransglucosylase/hydrolase protein 23
	Beginning of Ripening		Vitvi13g02473	VIT_13s0064g00300	0								0.798664	0.0224388	U	2.2374	3.77568	1.53828	1382								0
	Beginning of Ripening		Vitvi03g00442	VIT_03s0063g01180	LOC100253819								0.79796	0.0339386	U	2.21636	3.74849	1.53213	1385								protein DMR6-LIKE OXYGENASE 2
	Beginning of Ripening		Vitvi08g00083	VIT_08s0056g00980	LOC100251817								0.796005	0.0022412	U	1.19689	2.0268	0.829904	1725								F-box protein SKIP24
	Beginning of Ripening		Vitvi05g02233	VIT_05s0102g01130	LOC100261035								0.794235	0.00872664	U	1.75522	3.01525	1.26003	1514								uncharacterized LOC100261035
	Beginning of Ripening		Vitvi14g01119	VIT_14s0006g02480	LOC100241275								0.793958	0.0125666	U	0.969147	1.65459	0.68544	1822								putative lipid phosphate phosphatase 3, chloroplastic
	Beginning of Ripening		Vitvi18g00035	VIT_18s0122g00480	LOC100266834								0.793824	7.70148e-10	U	8.41772	14.3167	5.89896	692								splicing factor U2af small subunit B
	Beginning of Ripening		Vitvi08g02383	VIT_08s0007g08000	0								0.792999	0.0378423	U	33.7572	58.612	24.8548	278								0
	Beginning of Ripening	Mid-Ripening	Vitvi05g02184	VIT_05s0102g00590	LOC104879456								0.79293	2.0646e-05	U	14.9062	25.2485	10.3423	478	0.748683	0.041068	U	17.2258	28.3637	11.1379	125	#N/A			concordant
	Beginning of Ripening		Vitvi16g00010	VIT_16s0039g00220	LOC100252897								0.789631	0.000359217	U	291.384	497.053	205.669	49								aquaporin TIP3;1
	Beginning of Ripening	Mid-Ripening	Vitvi01g01943	VIT_01s0011g03690	LOC100257853								0.78538	8.16145e-06	U	33.8045	57.1386	23.3341	291	0.488508	0.00882873	U	25.2197	34.573	9.35329	137	universal stress protein A-like protein			concordant
	Beginning of Ripening		Vitvi04g02319	VIT_00s2814g00010	LOC104878749								0.784807	0.0146703	U	3.14876	5.32033	2.17157	1194								uncharacterized LOC104878749
	Beginning of Ripening		Vitvi10g01533	VIT_10s0071g00660	LOC100268113								0.783616	1.20248e-05	U	2.05039	3.4735	1.42311	1438								transcription factor DIVARICATA
	Beginning of Ripening		Vitvi13g00498	VIT_13s0019g03240	LOC104881127								0.782788	0.00205781	U	0.917555	1.54564	0.628081	1847								syntaxin-81
	Beginning of Ripening		Vitvi03g00578	VIT_03s0091g00210	LOC100249018								0.782167	0.0149815	U	5.84976	9.71849	3.86873	881								transcription factor bHLH113
	Beginning of Ripening		Vitvi17g01140	VIT_17s0053g00020	LOC100258195								0.781022	0.0134699	U	0.98133	1.63891	0.657575	1836								uncharacterized LOC100258195
	Beginning of Ripening		Vitvi10g00213	VIT_00s0780g00020	LOC100265360								0.780671	0.000937592	U	6.12565	10.3707	4.24503	844								glucan endo-1,3-beta-glucosidase 5
	Beginning of Ripening		Vitvi19g00122	VIT_19s0014g01470	LOC100255533								0.78034	0.0046588	U	3.36694	5.61247	2.24553	1170								TPR repeat-containing thioredoxin TTL1
	Beginning of Ripening		Vitvi07g02944	VIT_00s0642g00010	LOC100248721								0.778658	0.0232488	U	2.69011	4.51547	1.82535	1284								E3 ubiquitin-protein ligase CHIP-like
	Beginning of Ripening		Vitvi03g00217	VIT_03s0038g03570	LOC100265895								0.778058	0.00555988	U	172.35	294.019	121.669	88								L-ascorbate oxidase homolog
	Beginning of Ripening		Vitvi10g01759	VIT_00s0776g00010	LOC100853001								0.778007	0.0280345	U	0.769716	1.28833	0.518614	1910								#N/A
	Beginning of Ripening		Vitvi06g00323	VIT_06s0004g03260	LOC100253668								0.777668	0.000440793	U	177.744	296.279	118.534	90								vicilin-like seed storage protein At2g28490
	Beginning of Ripening		Vitvi08g01860	VIT_08s0007g07920	LOC100253823								0.776312	0.00118993	U	7.7989	12.9596	5.16068	756								uncharacterized LOC100253823
	Beginning of Ripening		Vitvi03g01757	0	LOC104878898								0.775344	0.0221672	U	6.67872	11.1601	4.48138	818								copper transporter 4-like
	Beginning of Ripening		Vitvi02g01806	VIT_00s0616g00010	LOC100251916								0.775226	0.00613284	U	1.41481	2.40109	0.986285	1658								putative glycerol-3-phosphate transporter 4
	Beginning of Ripening		Vitvi02g00156	VIT_02s0025g01670	LOC100259778								0.774284	0.0279404	U	1.01688	1.68555	0.668671	1829								uncharacterized LOC100259778
	Beginning of Ripening		Vitvi06g01043	VIT_06s0009g01450	LOC100266720								0.772195	0.035977	U	2.01679	3.38191	1.36512	1459								(+)-neomenthol dehydrogenase
	Beginning of Ripening		Vitvi05g01835	VIT_05s0020g00930	LOC100242564								0.770253	0.000160353	U	37.8101	63.0394	25.2293	273								uncharacterized LOC100242564
	Beginning of Ripening		Vitvi05g02018	VIT_05s0051g00690	0								0.769589	1.29491e-08	U	74.5299	124.671	50.141	168								0
	Beginning of Ripening		Vitvi18g00416	VIT_18s0001g05840	LOC100253997								0.768794	0.000195778	U	1.47393	2.4672	0.993275	1654								RNA-binding protein 38
	Beginning of Ripening		Vitvi03g00735	VIT_03s0088g00620	LOC100254836								0.768377	8.32165e-06	U	15.0787	25.4044	10.3257	479								uncharacterized LOC100254836
	Beginning of Ripening		Vitvi09g01400	VIT_09s0054g00920	0								0.766865	0.000279819	U	6.88484	11.4453	4.5605	808								0
	Beginning of Ripening		Vitvi12g00411	VIT_12s0059g01100	LOC100246609								0.766238	5.77581e-07	U	9.79504	16.4014	6.60636	651								uncharacterized LOC100246609
	Beginning of Ripening		Vitvi01g02053	VIT_01s0127g00410	LOC100253421								0.765843	6.44585e-05	U	1.92586	3.2031	1.27724	1503								CRS2-associated factor 2, chloroplastic
	Beginning of Ripening		Vitvi11g00346	VIT_11s0016g04010	LOC104880647								0.765668	0.000364467	U	1.95441	3.24819	1.29378	1494								uncharacterized LOC104880647
	Beginning of Ripening		Vitvi19g00460	VIT_19s0177g00320	LOC100250424								0.765057	0.0342795	U	1.41268	2.32806	0.915378	1690								chloroplastic lipocalin
	Beginning of Ripening		Vitvi11g01168	0	0								0.764213	0.0470175	U	1.86911	3.11412	1.24501	1523								0
	Beginning of Ripening		Vitvi14g01317	VIT_14s0083g00840	LOC100242870								0.762773	0.0318574	U	1.16621	1.93933	0.773124	1762								GDSL esterase/lipase 7
	Beginning of Ripening		Vitvi09g00630	VIT_09s0002g07130	LOC100250980								0.762267	0.0195889	U	0.979211	1.6311	0.651894	1838								uncharacterized LOC100250980
	Beginning of Ripening		Vitvi07g00605	VIT_07s0005g03400	LOC100253171								0.760135	1.08407e-06	U	95.3557	157.8	62.4438	139								legumin A
	Beginning of Ripening		Vitvi16g00843	VIT_16s0022g01870	LOC100256698								0.760044	0.015367	U	1.80681	3.02185	1.21504	1531								uncharacterized LOC100256698
	Beginning of Ripening		Vitvi07g01309	VIT_00s0253g00030	LOC100261514								0.75936	0.0162508	U	36.6169	61.5646	24.9477	276								reticulon-like protein B13
	Beginning of Ripening		Vitvi12g00746	VIT_12s0057g01250	LOC100247772								0.759321	0.0126681	U	1.51262	2.50647	0.99385	1653								ribulose-1,5 bisphosphate carboxylase/oxygenase large subunit N-methyltransferase, chloroplastic
	Beginning of Ripening		Vitvi02g00263	VIT_02s0025g02920	LOC100232921								0.758918	0.0241629	U	7.21959	12.2036	4.984	765								caffeic acid 3-O-methyltransferase
	Beginning of Ripening		Vitvi16g01197	VIT_16s0050g02360	LOC100246753								0.758249	3.6321e-05	U	1.15499	1.91461	0.759623	1780								mitochondrial carrier protein MTM1
	Beginning of Ripening		Vitvi04g01164	VIT_04s0023g00480	LOC100263320								0.758237	1.96151e-05	U	5.31392	8.78771	3.47379	923								seipin-1
	Beginning of Ripening		Vitvi13g00161	VIT_13s0067g02710	LOC100260289								0.757014	0.022294	U	3.63131	6.00471	2.3734	1134								uncharacterized LOC100260289
	Beginning of Ripening		Vitvi07g01610	VIT_07s0129g00330	LOC100261250								0.75655	2.7659e-06	U	10.3658	17.2189	6.85304	637								LOB domain-containing protein 38
	Beginning of Ripening		Vitvi04g02107	VIT_04s0023g01710	LOC100852628								0.756008	0.000654726	U	174.854	287.665	112.81	96								uncharacterized LOC100852628
	Beginning of Ripening		Vitvi01g00352	VIT_01s0011g04290	0								0.754217	2.63344e-05	U	25.7589	42.4045	16.6456	358								0
	Beginning of Ripening		Vitvi11g00109	VIT_11s0016g01480	LOC100249054								0.751693	2.09419e-07	U	3.63221	6.00563	2.37342	1133								nuclear transcription factor Y subunit A-4
	Beginning of Ripening		Vitvi06g00575	VIT_06s0004g05910	LOC100243342								0.750928	0.0170377	U	1.55008	2.56044	1.01036	1644								probable sugar phosphate/phosphate translocator At3g11320
	Beginning of Ripening	Mid-Ripening	Vitvi01g00408	VIT_01s0011g04820	LOC100261077								0.750793	3.25594e-05	U	54.756	91.2659	36.51	217	1.34764	7.46579e-18	U	50.366	125.214	74.848	30	chaperone protein DnaJ			concordant
	Beginning of Ripening		Vitvi18g02400	VIT_18s0089g01050	LOC100246638								0.750647	0.0133192	U	0.638776	1.05629	0.417519	1953								PHD finger protein At1g33420
	Beginning of Ripening		Vitvi09g00310	VIT_09s0002g03740	LOC100260057								0.749555	0.0199089	U	2.36026	3.8389	1.47864	1410								homeobox-leucine zipper protein ATHB-15
	Beginning of Ripening		Vitvi19g00396	VIT_19s0014g04980	LOC100255535								0.749444	0.000212446	U	4.96064	8.13261	3.17197	968								dihydroflavonol 4-reductase
	Beginning of Ripening	Mid-Ripening	Vitvi17g00554	VIT_17s0000g05790	LOC100260282								0.749304	0.0129196	U	3.42628	5.71468	2.2884	1159	0.998009	0.0189892	U	2.93004	5.7354	2.80536	211	plant cysteine oxidase 2			concordant
	Beginning of Ripening		Vitvi14g03052	VIT_14s0066g02610	LOC100261167								0.749139	0.0448712	U	6.16516	10.1529	3.98774	864								uncharacterized LOC100261167
	Beginning of Ripening		Vitvi16g00155	VIT_16s0039g02220	LOC100256288								0.745428	0.000106814	U	4.04235	6.61213	2.56978	1086								protein EXPORTIN 1A
Leaf	Beginning of Ripening		Vitvi14g00102	VIT_14s0060g01290	LOC100256319	1.2131	0.0332117	U	202.278	458.215	255.937	7	0.745068	2.23786e-05	U	149.818	245.002	95.1841	108								calreticulin	concordant
	Beginning of Ripening		Vitvi11g00818	VIT_11s0037g01020	LOC100250133								0.744679	2.0115e-05	U	6.09064	9.99496	3.90432	874								tetratricopeptide repeat protein 1
	Beginning of Ripening		Vitvi14g00337	VIT_14s0030g00640	LOC100255461								0.743854	0.00133395	U	5.30949	8.64133	3.33184	940								uncharacterized LOC100255461
	Beginning of Ripening	Mid-Ripening	Vitvi00g00813	VIT_00s0587g00030	LOC100267148								0.74128	1.97147e-09	U	41.2638	67.8624	26.5986	264	0.908343	0.00124546	U	31.3742	57.7389	26.3647	77	CBS domain-containing protein CBSX5			concordant
	Beginning of Ripening		Vitvi10g00447	VIT_00s0586g00010	LOC100265327								0.740415	5.90387e-06	U	1.80622	2.958	1.15178	1568								mediator of RNA polymerase II transcription subunit 16
	Beginning of Ripening		Vitvi13g02575	VIT_13s0156g00130	0								0.740347	0.00963318	U	3.17956	5.18461	2.00505	1228								0
	Beginning of Ripening		Vitvi05g01742	VIT_05s0077g02020	LOC100246529								0.740334	0.0381055	U	7.62301	12.5346	4.91157	772								bifunctional epoxide hydrolase 2
	Beginning of Ripening		Vitvi08g02170	VIT_08s0040g02660	LOC100261866								0.737404	0.00267802	U	59.9715	98.536	38.5645	210								low temperature-induced protein lt101.2
	Beginning of Ripening		Vitvi03g00227	VIT_03s0038g03660	LOC100250244								0.736789	0.0174126	U	5.08216	8.19731	3.11515	978								U-box domain-containing protein 15
	Beginning of Ripening		Vitvi06g01608	VIT_06s0004g01140	LOC100251930								0.736739	0.00456858	U	0.823661	1.3507	0.527044	1905								serine/threonine-protein kinase GRIK1
	Beginning of Ripening	Mid-Ripening	Vitvi04g00039	VIT_04s0008g00510	LOC100250894								0.732781	0.000141575	U	4.8351	7.87895	3.04385	989	0.550889	0.028471	U	3.57822	5.12226	1.54404	243	derlin-1			concordant
	Beginning of Ripening		Vitvi07g01762	VIT_07s0031g00780	0								0.732457	0.00220524	U	2.96197	4.8184	1.85643	1274								0
	Beginning of Ripening		Vitvi14g00110	VIT_14s0060g01370	LOC100263190								0.730783	0.000348597	U	2.24935	3.65381	1.40446	1444								zinc finger matrin-type protein 2
	Beginning of Ripening		Vitvi04g00516	VIT_04s0008g05820	LOC100243952								0.730748	5.05835e-07	U	13.8871	22.696	8.80884	540								stromal cell-derived factor 2-like protein
	Beginning of Ripening		Vitvi17g01249	VIT_17s0053g00980	LOC100256333								0.730529	0.00887926	U	1.60785	2.622	1.01416	1641								mitochondrial import inner membrane translocase subunit TIM14-3
	Beginning of Ripening		Vitvi19g01707	VIT_19s0085g00550	LOC100257013								0.730317	0.000412355	U	2.30814	3.74729	1.43915	1426								uncharacterized LOC100257013
	Beginning of Ripening		Vitvi08g01548	VIT_08s0007g04250	LOC100257921								0.728195	0.000187059	U	47.4124	76.8732	29.4608	244								probable glycosyltransferase At5g03795
	Beginning of Ripening		Vitvi03g00559	VIT_03s0180g00210	LOC100267575								0.726305	0.00119379	U	9.41479	15.3732	5.95844	685								transcription factor MYB44
	Beginning of Ripening		Vitvi18g01919	VIT_18s0001g03260	LOC104877958								0.725368	0.0420927	U	0.538949	0.875352	0.336403	1991								disease resistance-like protein CSA1
	Beginning of Ripening		Vitvi07g00262	VIT_07s0104g01450	LOC100245975								0.724118	0.000661762	U	3.52838	5.69799	2.16961	1195								zinc finger CCCH domain-containing protein 32
	Beginning of Ripening		Vitvi03g00322	VIT_03s0063g02640	LOC100853861								0.723579	1.18696e-07	U	20.0527	32.5859	12.5333	423								3-ketoacyl-CoA synthase 4
	Beginning of Ripening		Vitvi01g01729	VIT_01s0146g00360	LOC100242118								0.723266	0.0457083	U	1.15435	1.87416	0.719807	1799								zinc finger protein CONSTANS-LIKE 14
	Beginning of Ripening		Vitvi14g00269	VIT_14s0128g00200	LOC100240860								0.72046	1.9303e-05	U	7622.11	12309.3	4687.19	2								basic 7S globulin
	Beginning of Ripening		Vitvi07g02811	VIT_00s0160g00340	0								0.720359	0.00504143	U	5.34294	8.56236	3.21941	958								0
	Beginning of Ripening		Vitvi19g00473	VIT_19s0090g00060	LOC100257271								0.716298	0.000363567	U	2.08358	3.36493	1.28135	1502								probable folate-biopterin transporter 4
	Beginning of Ripening		Vitvi17g00199	VIT_17s0000g02320	LOC100266342								0.715706	0.0001791	U	0.774242	1.24421	0.469964	1933								prostaglandin E synthase 2
Leaf	Beginning of Ripening		Vitvi09g01405	VIT_09s0054g01000	LOC100246130	-0.759299	0.00132769	D	15.0203	8.80673	6.21358	111	0.715503	8.21898e-05	U	5.39913	8.69228	3.29314	948								uncharacterized LOC100246130	discordant
	Beginning of Ripening		Vitvi07g02250	0	LOC100247073								0.714587	0.0386207	U	1.76972	2.81524	1.04552	1619								pectin acetylesterase 3
	Beginning of Ripening		Vitvi02g00444	VIT_02s0025g04830	LOC100263358								0.714047	1.20248e-05	U	5.15615	8.27394	3.11779	976								copper chaperone for superoxide dismutase, chloroplastic/cytosolic
	Beginning of Ripening		Vitvi02g00223	VIT_02s0025g02540	LOC100242761								0.713591	0.0399727	U	7.16125	11.5283	4.36701	831								uncharacterized LOC100242761
	Beginning of Ripening		Vitvi13g00638	VIT_13s0019g04600	LOC100244471								0.713576	3.75312e-05	U	1.91473	3.06858	1.15385	1566								ABC transporter G family member 28
	Beginning of Ripening		Vitvi09g00210	VIT_09s0002g02490	LOC100263548								0.712565	0.0435549	U	8.27032	13.1358	4.86544	777								dof zinc finger protein DOF3.1
	Beginning of Ripening		Vitvi18g00134	VIT_18s0001g00440	LOC100242135								0.710897	6.07692e-05	U	2.10981	3.37757	1.26775	1510								cytoplasmic tRNA 2-thiolation protein 1
	Beginning of Ripening		Vitvi01g00860	VIT_01s0026g00980	LOC100241606								0.710078	0.0144954	U	42.8276	69.7698	26.9423	262								probable galacturonosyltransferase-like 9
	Beginning of Ripening		Vitvi08g00205	VIT_08s0032g00670	LOC100247933								0.710041	0.000559316	U	1.25337	2.0037	0.750325	1781								probable glutamate carboxypeptidase 2
	Beginning of Ripening		Vitvi01g01824	VIT_01s0150g00640	LOC100246511								0.709587	6.74172e-05	U	2.95622	4.77188	1.81566	1289								UPF0664 stress-induced protein C29B12.11c
	Beginning of Ripening		Vitvi14g03137	VIT_00s1405g00010	LOC104878612								0.709572	0.0432446	U	3.03682	4.90384	1.86702	1271								mediator of RNA polymerase II transcription subunit 16
	Beginning of Ripening		Vitvi13g01770	VIT_13s0064g01360	LOC100259686								0.709568	0.000585176	U	2.72885	4.35015	1.6213	1355								chaperone protein dnaJ GFA2, mitochondrial
	Beginning of Ripening		Vitvi18g01064	VIT_18s0001g13680	LOC100257369								0.709124	2.97983e-06	U	71.8238	115.431	43.6074	191								histone H3.3
	Beginning of Ripening		Vitvi14g01657	VIT_14s0066g00170	LOC100245690								0.708892	0.000367706	U	5.02884	8.06269	3.03385	994								cytochrome P450 724B1
	Beginning of Ripening		Vitvi02g01288	VIT_02s0087g00930	LOC100252859								0.705424	0.0238228	U	22.6691	36.6543	13.9852	398								probable carotenoid cleavage dioxygenase 4, chloroplastic
	Beginning of Ripening		Vitvi07g00781	VIT_07s0005g05400	LOC100854233								0.703706	0.0022412	U	40.4175	64.6118	24.1943	283								B3 domain-containing transcription factor ABI3
	Beginning of Ripening		Vitvi09g01591	VIT_09s0002g03960	LOC100251595								0.702707	0.0238087	U	1.37396	2.18785	0.81389	1738								cytochrome c oxidase assembly protein COX19
	Beginning of Ripening		Vitvi01g00291	VIT_01s0011g03540	LOC100254184								0.701362	0.0135975	U	55.4256	87.4034	31.9778	236								LOB domain-containing protein 40
	Beginning of Ripening		Vitvi16g01226	VIT_16s0050g02620	LOC100251890								0.701302	1.51871e-06	U	14.2272	22.6234	8.39627	558								abscisic acid receptor PYL8
	Beginning of Ripening		Vitvi06g01748	VIT_06s0004g06530	LOC104879530								0.701189	0.00649877	U	2.13625	3.42318	1.28693	1498								uncharacterized LOC104879530
	Beginning of Ripening		Vitvi01g00241	VIT_01s0011g03050	LOC100245676								0.699284	0.0312321	U	1.67162	2.66255	0.99093	1655								probable galacturonosyltransferase-like 3
	Beginning of Ripening		Vitvi08g00061	VIT_08s0056g00730	LOC100260491								0.698539	0.00271866	U	1.69123	2.67856	0.987322	1657								random slug protein 5
	Beginning of Ripening		Vitvi08g00645	VIT_08s0105g00340	LOC100248837								0.698043	5.54631e-06	U	2.4298	3.86586	1.43605	1432								CTD small phosphatase-like protein
	Beginning of Ripening		Vitvi14g00172	VIT_14s0060g02200	LOC100252917								0.697866	0.014098	U	2.18563	3.48187	1.29623	1492								tafazzin
	Beginning of Ripening		Vitvi01g00353	VIT_01s0011g04300	0								0.697369	8.10462e-06	U	20.3849	32.4836	12.0988	438								0
	Beginning of Ripening		Vitvi04g02184	VIT_00s0264g00050	LOC100247168								0.697091	9.46536e-05	U	39.2297	62.6185	23.3888	290								uncharacterized LOC100247168
	Beginning of Ripening		Vitvi14g02693	VIT_14s0081g00540	0								0.696502	0.0311776	U	6.40802	10.161	3.75303	891								0
	Beginning of Ripening		Vitvi04g02300	VIT_00s1290g00010	LOC100255900								0.696097	0.0435549	U	5000.8	7836.36	2835.56	4								endochitinase
	Beginning of Ripening		Vitvi11g00725	VIT_11s0037g00520	LOC100243384								0.693859	0.00791215	U	1.98224	3.13915	1.15692	1563								translation initiation factor IF-3
	Beginning of Ripening		Vitvi07g02490	VIT_00s0227g00200	LOC100252716								0.69341	0.0144954	U	13.0836	20.5423	7.45867	606								formin-like protein 1
	Beginning of Ripening		Vitvi10g02139	VIT_00s0353g00060	LOC100256534								0.692608	2.60832e-06	U	5.45891	8.63497	3.17606	967								receptor-like serine/threonine-protein kinase SD1-8
	Beginning of Ripening		Vitvi10g00209	VIT_00s0187g00040	LOC100853114								0.692567	0.0100696	U	36.8997	57.9275	21.0279	312								cysteine proteinase inhibitor 1
	Beginning of Ripening		Vitvi05g00113	VIT_05s0077g01090	LOC100267135								0.691776	0.00169122	U	1.9786	3.13681	1.15821	1561								cysteine-rich receptor-like protein kinase 2
	Beginning of Ripening		Vitvi12g00221	VIT_12s0028g02540	LOC100267784								0.69098	0.0002501	U	7.56795	11.9786	4.41066	829								PLASMODESMATA CALLOSE-BINDING PROTEIN 5
	Beginning of Ripening		Vitvi06g00829	VIT_06s0004g08330	LOC104879511								0.688301	0.0149807	U	5.55494	8.6713	3.11636	977								uncharacterized LOC104879511
	Beginning of Ripening		Vitvi14g00605	VIT_14s0036g00420	LOC100253505								0.687898	0.0400321	U	9.6368	15.0637	5.42694	728								phosphoenolpyruvate carboxylase kinase 1
	Beginning of Ripening		Vitvi08g01683	VIT_08s0007g05790	LOC100264151								0.686942	0.000313724	U	57.3728	90.7902	33.4174	229								probable calcium-binding protein CML35
	Beginning of Ripening		Vitvi12g00193	VIT_12s0028g02240	LOC100247135								0.686353	0.00986205	U	0.978935	1.54832	0.569389	1884								inactive TPR repeat-containing thioredoxin TTL3
	Beginning of Ripening		Vitvi14g00894	VIT_14s0006g01030	LOC100262118								0.684504	0.00140719	U	8.01342	12.7698	4.75637	783								uncharacterized LOC100262118
	Beginning of Ripening		Vitvi05g00359	VIT_05s0020g01960	LOC100232960								0.68338	6.84279e-09	U	22.8566	36.0387	13.1821	410								nhx1 antiporter
	Beginning of Ripening		Vitvi04g01371	VIT_04s0023g02510	LOC100243789								0.683155	0.0311766	U	0.738347	1.17298	0.434635	1948								uncharacterized LOC100243789
	Beginning of Ripening		Vitvi03g00199	VIT_03s0038g03200	LOC100267546								0.68312	0.0128308	U	1.14771	1.79206	0.644351	1842								protein DETOXIFICATION 45, chloroplastic
	Beginning of Ripening		Vitvi17g00188	VIT_17s0000g02210	LOC100268081								0.682037	0.0235328	U	0.647911	1.00947	0.36156	1978								TPR repeat-containing thioredoxin TDX
	Beginning of Ripening		Vitvi13g01855	VIT_13s0320g00060	LOC100247715								0.679432	0.0322649	U	1.19448	1.86135	0.666866	1831								uncharacterized LOC100247715
	Beginning of Ripening		Vitvi18g02673	VIT_18s0001g09900	LOC100264228								0.678214	0.0178658	U	36.24	57.3535	21.1135	310								uncharacterized LOC100264228
	Beginning of Ripening		Vitvi13g01613	VIT_13s0158g00340	LOC100241426								0.677741	1.22835e-05	U	3.98387	6.28414	2.30026	1156								probable glycerol-3-phosphate dehydrogenase [NAD(+)] 1, cytosolic
	Beginning of Ripening		Vitvi05g01088	VIT_05s0029g00240	LOC100265737								0.677625	0.00116774	U	8.67551	13.6188	4.94332	770								selenium-binding protein 1
	Beginning of Ripening		Vitvi08g01758	VIT_08s0007g06720	LOC100250307								0.676558	0.0108901	U	1.19516	1.87237	0.677209	1825								DNA-3-methyladenine glycosylase
	Beginning of Ripening	Mid-Ripening	Vitvi04g01223	VIT_04s0023g01130	LOC100246078								0.675772	0.000724323	U	6.52691	10.2597	3.73278	892	0.705164	0.0117412	U	7.21911	11.5217	4.30258	191	E3 ubiquitin-protein ligase RNF185			concordant
	Beginning of Ripening		Vitvi18g02642	VIT_18s0001g08910	LOC100243681								0.674937	9.68595e-05	U	14.9526	23.4	8.44733	555								uncharacterized LOC100243681
	Beginning of Ripening		Vitvi18g00335	VIT_18s0001g04150	LOC100257428								0.674647	7.25615e-05	U	8.22959	12.9544	4.72481	785								beta-1,3-galactosyltransferase 7
	Beginning of Ripening		Vitvi02g01827	VIT_00s1665g00010	LOC100241557								0.674559	5.96753e-05	U	89.1133	139.973	50.8597	164								bax inhibitor 1-like
Leaf	Beginning of Ripening		Vitvi14g00185	VIT_14s0060g02340	LOC100263033	2.05507	0.0189889	U	1.64887	6.60643	4.95756	118	0.674103	0.00690182	U	16.0197	24.9823	8.96259	528								mediator of RNA polymerase II transcription subunit 37a	concordant
	Beginning of Ripening		Vitvi04g01296	VIT_04s0023g01800	LOC100242728								0.673823	0.010154	U	1.78694	2.80403	1.01709	1633								maf-like protein DDB_G0281937
	Beginning of Ripening		Vitvi10g01016	VIT_10s0003g05380	LOC100260984								0.67325	1.73141e-06	U	7.00505	10.9716	3.96651	869								dihydroceramide fatty acyl 2-hydroxylase FAH1
	Beginning of Ripening		Vitvi13g00495	VIT_13s0019g03210	LOC100265027								0.672607	0.0023473	U	16.4416	25.537	9.09537	526								L-type lectin-domain containing receptor kinase VIII.2
	Beginning of Ripening		Vitvi04g01623	VIT_04s0044g00630	LOC100248805								0.672168	0.00333993	U	2.04902	3.18964	1.14062	1575								serine/threonine-protein kinase ATG1t
	Beginning of Ripening		Vitvi08g00944	VIT_08s0040g00820	LOC100267102								0.67105	0.00774454	U	7.95065	12.3674	4.41671	826								cytochrome P450 94A1
	Beginning of Ripening		Vitvi03g01092	VIT_03s0017g00650	LOC100248717								0.669209	0.000568338	U	29.358	46.0176	16.6595	357								bifunctional riboflavin biosynthesis protein RIBA 1, chloroplastic
	Beginning of Ripening		Vitvi07g01375	VIT_00s0805g00020	LOC100253284								0.668455	0.0123527	U	0.681874	1.05569	0.373819	1974								cyclin-dependent kinase C-1
	Beginning of Ripening		Vitvi14g00679	VIT_14s0036g01060	LOC100261475								0.66568	0.00946803	U	2.00131	3.08639	1.08508	1606								uncharacterized LOC100261475
	Beginning of Ripening		Vitvi07g00667	VIT_07s0005g04130	LOC100246316								0.664217	0.0334753	U	8.86429	13.6208	4.7565	782								acid phosphatase 1
	Beginning of Ripening		Vitvi17g00073	VIT_17s0000g00880	LOC100255954								0.663909	0.0123564	U	1.40697	2.17582	0.768849	1768								RNA pseudouridine synthase 7
	Beginning of Ripening		Vitvi18g00998	VIT_18s0001g12960	LOC100855103								0.663182	0.00285767	U	3.38904	5.27173	1.88269	1263								bifunctional nuclease 2
	Beginning of Ripening		Vitvi12g02354	VIT_12s0059g00480	0								0.662419	0.0122978	U	250.687	388.254	137.567	78								0
	Beginning of Ripening		Vitvi02g00204	VIT_02s0025g02330	LOC100258139								0.662131	0.00206548	U	5.893	9.14611	3.2531	953								zinc finger HIT domain-containing protein 2
	Beginning of Ripening		Vitvi07g02147	VIT_07s0104g00580	LOC100263218								0.661047	0.015367	U	1.13934	1.76535	0.62601	1850								DNA-directed RNA polymerase III subunit RPC8
	Beginning of Ripening		Vitvi03g00477	VIT_03s0063g00840	LOC100253782								0.660767	0.00277798	U	1.11521	1.7345	0.61929	1855								uncharacterized LOC100253782
	Beginning of Ripening		Vitvi10g00644	VIT_10s0003g01900	LOC100249786								0.660101	0.00524024	U	1.83106	2.81383	0.982775	1661								#N/A
	Beginning of Ripening		Vitvi10g01507	VIT_10s0071g00300	LOC100263565								0.659372	0.00203456	U	2.5913	4.02493	1.43363	1436								transmembrane protein 53
	Beginning of Ripening		Vitvi19g01512	VIT_19s0027g00440	LOC100242245								0.658827	0.000264228	U	1.30472	2.01418	0.709464	1805								uncharacterized LOC100242245
	Beginning of Ripening		Vitvi12g00103	VIT_12s0028g01180	LOC100266074								0.657301	0.0390789	U	3182.25	4913.67	1731.42	6								non-specific lipid-transfer protein A-like
	Beginning of Ripening		Vitvi14g01364	VIT_14s0083g01200	LOC104881623								0.657053	0.00742988	U	2.17455	3.3548	1.18024	1548								uncharacterized LOC104881623
	Beginning of Ripening		Vitvi01g00306	VIT_01s0011g03760	LOC100244117								0.656732	0.00113789	U	3.22461	4.98332	1.75871	1305								uncharacterized LOC100244117
	Beginning of Ripening		Vitvi02g01751	VIT_00s0591g00010	LOC100247853								0.656613	0.0213033	U	1.18256	1.82544	0.642883	1843								DNA repair endonuclease UVH1
	Beginning of Ripening		Vitvi12g00305	VIT_12s0028g03640	LOC100248923								0.655453	0.00798669	U	18.4596	28.5313	10.0717	487								uncharacterized LOC100248923
	Beginning of Ripening		Vitvi05g01770	VIT_05s0077g01290	LOC100255126								0.65543	0.000124943	U	4.25953	6.5737	2.31417	1151								uncharacterized LOC100255126
	Beginning of Ripening		Vitvi07g01999	VIT_07s0031g03160	LOC100266185								0.655429	0.00275635	U	1.41881	2.18323	0.764426	1775								ribosome production factor 1
	Beginning of Ripening		Vitvi04g00607	VIT_04s0008g06730	LOC100255976								0.655281	0.00347822	U	12.5323	19.3561	6.82379	639								mitochondrial import inner membrane translocase subunit TIM23-2
	Beginning of Ripening		Vitvi08g01753	VIT_08s0007g06680	LOC100255639								0.654144	0.000120778	U	20.9869	32.3574	11.3705	453								protein trichome birefringence
	Beginning of Ripening		Vitvi18g02588	VIT_18s0001g06560	LOC100266097								0.652891	1.59208e-05	U	212.244	329.617	117.373	93								uncharacterized LOC100266097
	Beginning of Ripening		Vitvi13g01971	VIT_13s0019g01060	LOC100258210								0.651055	0.00189499	U	4.28536	6.55286	2.26749	1164								serine/arginine-rich SC35-like splicing factor SCL30
	Beginning of Ripening		Vitvi08g01685	VIT_08s0007g05810	LOC104880127								0.650981	0.00873386	U	0.967342	1.4899	0.522554	1907								uncharacterized LOC104880127
	Beginning of Ripening		Vitvi07g00688	VIT_07s0005g04390	LOC100249779								0.648793	6.11936e-07	U	5.17841	7.98123	2.80282	1037								probable aminopyrimidine aminohydrolase, mitochondrial
	Beginning of Ripening		Vitvi18g00151	VIT_18s0001g00670	LOC100260869								0.647131	0.0400321	U	2.1013	3.22456	1.12325	1589								glutathione S-transferase PARB
	Beginning of Ripening		Vitvi09g00297	VIT_09s0002g03600	LOC100258395								0.647106	0.0175359	U	0.940162	1.4318	0.491635	1925								probable protein phosphatase 2C 6
	Beginning of Ripening		Vitvi05g00380	VIT_05s0020g02180	LOC100256211								0.644448	0.00608527	U	8.10608	12.4432	4.33707	834								uncharacterized LOC100256211
	Beginning of Ripening		Vitvi01g00857	VIT_01s0026g00940	LOC100263979								0.644104	0.00273005	U	9.14837	14.0408	4.89239	775								two-component response regulator ARR6
	Beginning of Ripening		Vitvi08g01873	VIT_08s0007g08120	LOC100267584								0.637659	0.00511087	U	2.34633	3.58365	1.23732	1524								uncharacterized LOC100267584
	Beginning of Ripening		Vitvi18g00887	VIT_18s0001g11640	LOC100245429								0.636736	0.0273558	U	5.45518	8.43322	2.97803	1007								uncharacterized LOC100245429
	Beginning of Ripening		Vitvi17g00047	VIT_17s0000g00460	LOC100266332								0.636709	0.00128403	U	1.38721	2.10989	0.722677	1795								V-type proton ATPase subunit C
	Beginning of Ripening		Vitvi09g00619	VIT_09s0002g07010	LOC100254185								0.633871	0.0253076	U	5.23732	7.94268	2.70536	1059								SNF1-related protein kinase regulatory subunit gamma-like PV42a
	Beginning of Ripening		Vitvi18g00725	VIT_18s0001g09850	LOC100243698								0.633824	0.00162416	U	66.7288	102.513	35.7847	220								transcription factor MYB44
	Beginning of Ripening	Mid-Ripening	Vitvi18g02607	0	LOC100854998								0.63208	0.0117047	U	12.1603	18.6258	6.46548	657	-1.36578	0.000506345	D	8.57959	3.22758	5.35201	176	formin-2-like			discordant
	Beginning of Ripening		Vitvi04g01645	VIT_04s0044g00890	LOC100242145								0.631944	0.00895418	U	0.710237	1.07375	0.363516	1976								uridylate kinase
	Beginning of Ripening		Vitvi18g02629	VIT_18s0001g08480	LOC100262671								0.630855	0.00853066	U	1.30701	1.98134	0.674326	1826								uncharacterized LOC100262671
	Beginning of Ripening		Vitvi07g01254	VIT_00s0220g00010	LOC100853013								0.630318	0.0126681	U	0.90965	1.37666	0.467011	1936								HIV Tat-specific factor 1
	Beginning of Ripening		Vitvi16g01187	VIT_16s0050g02270	LOC100241531								0.62931	0.000429887	U	2.89596	4.39315	1.49719	1399								uncharacterized LOC100241531
	Beginning of Ripening		Vitvi10g01190	VIT_10s0092g00710	LOC100256326								0.628894	0.00547457	U	0.960779	1.45267	0.491889	1924								probable LRR receptor-like serine/threonine-protein kinase At1g56140
	Beginning of Ripening		Vitvi06g00224	VIT_06s0004g02260	LOC100251945								0.628703	0.00199799	U	2.13526	3.23101	1.09574	1597								nuclear transcription factor Y subunit A-1
	Beginning of Ripening		Vitvi17g00287	VIT_17s0000g03310	LOC100249184								0.628139	7.67792e-06	U	81.4739	123.172	41.6978	199								stromal 70 kDa heat shock-related protein, chloroplastic
	Beginning of Ripening		Vitvi14g01575	VIT_14s0171g00170	LOC100266440								0.627748	0.0338378	U	9.24388	13.8173	4.57347	806								uncharacterized LOC100266440
	Beginning of Ripening		Vitvi18g00078	VIT_18s0122g01060	LOC100263247								0.626577	0.0178031	U	2.64384	3.98462	1.34078	1471								coiled-coil domain-containing protein 115
	Beginning of Ripening	Mid-Ripening	Vitvi14g01906	VIT_14s0108g00090	LOC100266451								0.626456	0.0368082	U	15.0928	22.9476	7.8548	583	0.787018	0.0124816	U	19.6947	33.6089	13.9142	114	plant cysteine oxidase 2			concordant
	Beginning of Ripening		Vitvi04g00530	VIT_04s0008g05960	LOC100268022								0.626422	0.000129771	U	6.41119	9.72174	3.31055	944								deSI-like protein At4g17486
	Beginning of Ripening		Vitvi07g02597	VIT_00s0199g00310	LOC100853358								0.626258	0.000847642	U	90.4753	138.086	47.6109	175								classical arabinogalactan protein 2
	Beginning of Ripening		Vitvi05g01382	VIT_05s0124g00060	LOC100261824								0.625636	3.78142e-06	U	3.46969	5.26685	1.79716	1296								mitochondrial import inner membrane translocase subunit PAM16 like 2
	Beginning of Ripening		Vitvi05g02017	VIT_05s0051g00680	LOC100257913								0.62473	2.27133e-06	U	209.71	317.044	107.334	100								glycine-rich cell wall structural protein 2-like
	Beginning of Ripening		Vitvi13g00049	VIT_13s0067g00920	LOC100260296								0.62445	0.00768538	U	1.95582	2.94102	0.985204	1660								NF-X1-type zinc finger protein NFXL2
	Beginning of Ripening		Vitvi13g00716	VIT_13s0074g00110	LOC100259215								0.62331	0.0167998	U	12.2876	18.4322	6.14466	675								bark storage protein A
	Beginning of Ripening		Vitvi15g01011	VIT_15s0046g01230	LOC100263682								0.623306	0.0381567	U	3.189	4.8148	1.6258	1350								protein trichome birefringence-like 25
	Beginning of Ripening		Vitvi10g00844	VIT_10s0003g03980	LOC100241169								0.622352	0.00300062	U	0.927698	1.4024	0.474702	1930								putative ALA-interacting subunit 2
	Beginning of Ripening		Vitvi05g00423	VIT_05s0020g02650	LOC100244329								0.621337	0.0128405	U	17.226	26.3297	9.10367	523								uncharacterized LOC100244329
	Beginning of Ripening		Vitvi05g00054	VIT_05s0077g01830	LOC100261987								0.62071	1.8723e-05	U	1.79819	2.71491	0.916723	1689								phospholipase D zeta 1
	Beginning of Ripening		Vitvi18g00920	VIT_18s0001g11990	LOC100267641								0.620606	0.00942037	U	2.73294	4.09845	1.36551	1458								methyltransferase-like protein 2
	Beginning of Ripening		Vitvi18g00008	VIT_18s0122g00120	LOC100242715								0.620573	8.69728e-06	U	36.9174	55.9082	18.9908	323								probable cellulose synthase A catalytic subunit 5 [UDP-forming]
Leaf	Beginning of Ripening		Vitvi10g02382	VIT_00s1274g00010	LOC100854177	1.67105	0.0451684	U	18.6411	57.1531	38.5119	43	0.618952	0.0029433	U	28.5152	42.9652	14.45	387								protein HEAT-STRESS-ASSOCIATED 32	concordant
	Beginning of Ripening		Vitvi08g01488	VIT_08s0007g03670	LOC100249419								0.618646	0.00269627	U	3.75124	5.66886	1.91761	1251								GDSL esterase/lipase At5g03610
	Beginning of Ripening		Vitvi17g01439	VIT_17s0000g05010	LOC104882323								0.618639	0.0298459	U	1.18742	1.77412	0.586707	1869								F-box protein At5g49610
	Beginning of Ripening		Vitvi18g00543	VIT_18s0001g07780	LOC100264337								0.618342	0.00185908	U	4.09216	6.12856	2.0364	1223								uncharacterized LOC100264337
	Beginning of Ripening		Vitvi14g02440	VIT_14s0060g00310	0								0.617951	0.014098	U	16.9458	25.7522	8.80635	541								0
Leaf	Beginning of Ripening		Vitvi01g01311	VIT_01s0010g00680	LOC100264968	0.742838	0.0357158	U	35.7637	59.2259	23.4622	58	0.615807	0.000349346	U	10.3295	15.4991	5.16967	755								heat shock protein 90-5, chloroplastic	concordant
	Beginning of Ripening		Vitvi04g00062	VIT_04s0008g00760	LOC100255897								0.614518	0.0108706	U	1.50616	2.25061	0.744448	1784								PITH domain-containing protein 1
	Beginning of Ripening		Vitvi09g00428	VIT_09s0002g05090	LOC100244530								0.614494	0.0157502	U	0.749853	1.12647	0.376618	1973								uncharacterized LOC100244530
	Beginning of Ripening		Vitvi06g00331	VIT_06s0004g03310	LOC100263767								0.612291	7.8055e-05	U	3.29445	4.9378	1.64335	1343								uncharacterized LOC100263767
	Beginning of Ripening		Vitvi10g01766	VIT_00s0838g00010	LOC104878525								0.611238	0.0135975	U	1.63265	2.44533	0.812677	1740								transcriptional corepressor LEUNIG_HOMOLOG
	Beginning of Ripening		Vitvi18g00095	VIT_18s0122g01320	LOC100244516								0.611177	0.00430393	U	34.079	51.2467	17.1677	348								catalase isozyme 1
	Beginning of Ripening		Vitvi14g00167	VIT_14s0060g02140	LOC100240929								0.610858	6.95949e-05	U	108.849	163.452	54.6033	153								stress-related protein
	Beginning of Ripening		Vitvi17g00149	VIT_17s0000g01800	LOC104882363								0.610271	0.0435549	U	2.56619	3.85193	1.28574	1499								uncharacterized LOC104882363
	Beginning of Ripening		Vitvi10g01743	VIT_00s0181g00080	LOC100246508								0.609925	0.039643	U	8.51754	12.9289	4.41135	828								F-box protein At1g61340
	Beginning of Ripening		Vitvi09g00158	VIT_09s0002g01870	0								0.607515	0.0144954	U	2.36552	3.55199	1.18648	1545								0
Leaf	Beginning of Ripening		Vitvi12g02442	VIT_12s0134g00410	LOC100252899	0.742382	0.0165802	U	3.02137	5.01429	1.99292	162	0.606307	0.00355834	U	2.16794	3.2393	1.07136	1612								frataxin, mitochondrial	concordant
	Beginning of Ripening		Vitvi18g03165	VIT_18s0041g02120	LOC100243179								0.60567	0.00157336	U	3.41604	5.07476	1.65872	1340								TMV resistance protein N
	Beginning of Ripening		Vitvi06g00459	VIT_06s0004g04610	LOC100262095								0.605604	0.00392438	U	6.4289	9.60738	3.17849	966								fasciclin-like arabinogalactan protein 4
	Beginning of Ripening		Vitvi10g00045	VIT_10s0116g00830	LOC104880454								0.60504	0.000761723	U	3.91558	5.81927	1.90369	1254								phospholipase A I
	Beginning of Ripening		Vitvi03g00329	VIT_03s0063g02590	LOC100852464								0.604831	0.035372	U	1.62172	2.41031	0.788591	1752								transcription termination factor MTERF2, chloroplastic
	Beginning of Ripening		Vitvi17g00616	VIT_17s0000g06360	LOC100258655								0.597431	0.0301087	U	93.2691	137.847	44.5777	189								expansin-A1
	Beginning of Ripening		Vitvi01g00166	VIT_01s0011g02100	LOC100266180								0.597024	0.000319157	U	3.47648	5.1625	1.68602	1332								ATP-dependent Clp protease proteolytic subunit 2, mitochondrial
	Beginning of Ripening		Vitvi11g00398	VIT_11s0016g04540	LOC100264482								0.596768	0.0428065	U	0.703153	1.05023	0.347074	1987								ABC transporter G family member 32-like
	Beginning of Ripening		Vitvi07g01903	VIT_07s0031g02310	LOC100259527								0.59529	5.03054e-05	U	6.37639	9.4432	3.06682	985								plant intracellular Ras-group-related LRR protein 4
	Beginning of Ripening		Vitvi18g00668	VIT_18s0001g09150	LOC100262693								0.59491	0.000259992	U	2.97677	4.40877	1.432	1437								calcium-transporting ATPase 1, chloroplastic
	Beginning of Ripening		Vitvi02g00208	VIT_02s0025g02370	LOC100241103								0.594257	0.0301947	U	3.4534	5.0763	1.6229	1352								protein yippee-like At4g27745
	Beginning of Ripening		Vitvi01g00648	VIT_00s0291g00070	LOC104878311								0.594233	0.0253076	U	1.57074	2.32086	0.750121	1782								uncharacterized LOC104878311
Leaf	Beginning of Ripening		Vitvi02g00327	VIT_02s0025g03540	LOC100244399	-1.14322	0.0352388	D	23.5224	10.6455	12.8769	81	0.592114	0.00155514	U	13.546	19.9954	6.44941	659								tubulin beta chain	discordant
	Beginning of Ripening		Vitvi05g01118	VIT_05s0029g00500	LOC100257288								0.591855	0.000837297	U	11.4229	16.8352	5.41236	729								chaperone protein dnaJ 20, chloroplastic
	Beginning of Ripening		Vitvi19g00100	VIT_19s0014g01260	LOC100854999								0.590836	0.0103544	U	7.40012	10.9284	3.52827	918								multiprotein-bridging factor 1a
	Beginning of Ripening		Vitvi03g01560	VIT_03s0063g00710	LOC100247056								0.589279	0.0225862	U	3.19448	4.70458	1.51011	1391								probable carboxylesterase 2
	Beginning of Ripening		Vitvi19g00286	VIT_19s0014g03460	LOC100247002								0.586152	0.00725531	U	3.11303	4.57277	1.45975	1416								transmembrane protein 184C
	Beginning of Ripening		Vitvi17g00975	VIT_17s0000g09790	LOC100260390								0.586105	0.00894222	U	11.9825	17.542	5.55957	719								BTB/POZ and TAZ domain-containing protein 1
	Beginning of Ripening	Mid-Ripening	Vitvi01g01299	VIT_01s0010g00600	LOC100247983								0.585497	2.22634e-05	U	19.7814	29.0563	9.27491	516	0.795321	5.48097e-08	U	15.8994	26.964	11.0645	127	probable phosphatidylinositol 4-kinase type 2-beta At1g26270-like			concordant
	Beginning of Ripening		Vitvi06g00092	VIT_06s0004g00900	LOC100245022								0.583815	0.0322649	U	0.820313	1.20496	0.384644	1970								protein UXT homolog
	Beginning of Ripening		Vitvi16g01102	VIT_16s0050g01140	LOC104877401								0.583747	0.010067	U	1.28444	1.88094	0.596494	1866								glutaminyl-peptide cyclotransferase
	Beginning of Ripening		Vitvi05g00073	VIT_05s0077g01510	LOC100258588								0.583592	0.00258336	U	0.906109	1.33718	0.43107	1950								uncharacterized LOC100258588
	Beginning of Ripening		Vitvi18g01628	VIT_18s0072g00370	LOC100255463								0.583372	9.0549e-05	U	29.3537	43.3531	13.9993	396								cellulose synthase A catalytic subunit 2 [UDP-forming]
	Beginning of Ripening		Vitvi07g00091	VIT_07s0151g00340	LOC100852937								0.583228	0.0477164	U	3.32481	4.93342	1.60861	1361								sulfate transporter 3.1
	Beginning of Ripening		Vitvi19g01642	VIT_19s0027g01680	LOC100244491								0.582726	0.00273885	U	1.76015	2.58316	0.823013	1732								protein unc-45 homolog A
	Beginning of Ripening		Vitvi04g00096	VIT_04s0008g01160	LOC100257789								0.581014	7.44143e-05	U	7.18676	10.5497	3.36289	937								protein indeterminate-domain 7
	Beginning of Ripening		Vitvi01g01352	VIT_01s0010g01010	LOC100244393								0.580867	0.0446989	U	3.58194	5.20946	1.62752	1349								F-box/FBD/LRR-repeat protein At1g13570
	Beginning of Ripening	Mid-Ripening	Vitvi18g00330	VIT_18s0001g03990	LOC100262519								0.580765	9.75108e-05	U	5.70675	8.38802	2.68127	1066	0.645456	0.00206791	U	6.34919	9.74084	3.39165	198	mediator of RNA polymerase II transcription subunit 1			concordant
	Beginning of Ripening		Vitvi15g00766	VIT_15s0048g01160	LOC100250490								0.579897	0.000128061	U	5.66095	8.27879	2.61785	1079								phospholipase D beta 2
	Beginning of Ripening		Vitvi02g00445	VIT_02s0025g04840	LOC100241091								0.579697	0.0040738	U	3.5087	5.1192	1.6105	1359								nudix hydrolase 14, chloroplastic-like
	Beginning of Ripening		Vitvi08g00967	VIT_08s0040g01020	LOC100263696								0.578989	2.1495e-05	U	3.66016	5.36524	1.70508	1327								putative SWI/SNF-related matrix-associated actin-dependent regulator of chromatin subfamily A member 3-like 1
	Beginning of Ripening		Vitvi14g01658	VIT_14s0066g00180	LOC100260965								0.578838	0.000279396	U	7.86578	11.5932	3.72746	893								ras-related protein RABB1b
	Beginning of Ripening		Vitvi01g00409	VIT_01s0011g04850	LOC100245710								0.578834	0.00211983	U	3.35372	4.90156	1.54785	1377								protein WVD2-like 7
	Beginning of Ripening		Vitvi12g00905	VIT_12s0142g00430	LOC100233056								0.578538	0.000312582	U	4.54752	6.69811	2.15059	1201								mitochondrial alternative oxidase 2
	Beginning of Ripening		Vitvi08g01562	VIT_08s0007g04390	LOC100252154								0.578019	0.00203456	U	2.59992	3.80012	1.20019	1539								aspartic proteinase-like protein 2
	Beginning of Ripening	Mid-Ripening	Vitvi09g00969	VIT_09s0070g00060	LOC100250028								0.577771	0.00023162	U	24.6609	36.1635	11.5027	449	0.689203	0.00765941	U	16.9889	26.7543	9.76547	135	probable CCR4-associated factor 1 homolog 7			concordant
	Beginning of Ripening		Vitvi17g00959	VIT_17s0000g09690	LOC100262152								0.577411	9.5646e-06	U	18.1216	26.6097	8.48807	550								protein-L-isoaspartate O-methyltransferase 1
	Beginning of Ripening		Vitvi02g00212	VIT_02s0025g02420	LOC100251359								0.576459	0.000141786	U	27.0389	39.4835	12.4446	427								molybdate-anion transporter
	Beginning of Ripening		Vitvi18g00598	VIT_18s0001g08320	LOC100245533								0.575592	0.00203456	U	30.8155	45.476	14.6605	384								uncharacterized LOC100245533
	Beginning of Ripening		Vitvi08g00752	VIT_08s0058g00320	LOC100260899								0.575007	0.000683119	U	11.1189	16.2306	5.11175	762								ubiquitin-activating enzyme E1 1
	Beginning of Ripening		Vitvi13g00223	VIT_13s0067g03780	LOC100265586								0.574916	0.0269025	U	1.6663	2.4261	0.759797	1779								probable receptor-like protein kinase At5g59700
	Beginning of Ripening		Vitvi08g00970	VIT_08s0040g01140	LOC100260104								0.574477	0.0457286	U	9.92471	14.3501	4.42542	824								serine carboxypeptidase-like 45
	Beginning of Ripening		Vitvi05g00396	VIT_05s0020g02400	LOC100254543								0.574119	0.00770371	U	2.4824	3.63505	1.15265	1567								F-box/LRR-repeat protein 4
	Beginning of Ripening		Vitvi02g00669	VIT_02s0012g01010	LOC100257457								0.572307	0.0489637	U	2.93776	4.2915	1.35374	1465								plant intracellular Ras-group-related LRR protein 5
	Beginning of Ripening		Vitvi08g01361	VIT_08s0007g02210	LOC100261401								0.570972	0.0197942	U	5.56242	8.09515	2.53273	1096								E3 ubiquitin-protein ligase rnf8
	Beginning of Ripening		Vitvi09g00351	VIT_09s0002g04250	LOC100265209								0.570371	0.00982479	U	2.15551	3.12026	0.964748	1672								protein disulfide isomerase-like 1-6
	Beginning of Ripening		Vitvi01g00383	VIT_01s0011g04610	LOC100252568								0.570068	0.00520822	U	3.29182	4.77539	1.48357	1408								repressor of RNA polymerase III transcription MAF1 homolog
	Beginning of Ripening		Vitvi01g00273	VIT_01s0011g03370	LOC100242253								0.569262	0.000302017	U	8.46774	12.3138	3.8461	883								uncharacterized LOC100242253
	Beginning of Ripening		Vitvi19g00666	VIT_19s0015g00380	LOC100260099								0.568661	0.0223667	U	2.21869	3.21429	0.995601	1652								cysteine synthase 2
	Beginning of Ripening		Vitvi02g00103	VIT_02s0025g01180	LOC100260448								0.567921	4.78791e-05	U	9.28912	13.565	4.27584	840								mitochondrial adenine nucleotide transporter ADNT1
	Beginning of Ripening		Vitvi04g01923	VIT_04s0008g06410	LOC100250989								0.567657	0.0137423	U	1.58723	2.3014	0.714164	1801								prostatic spermine-binding protein
	Beginning of Ripening		Vitvi12g00343	VIT_12s0059g00200	LOC100256888								0.566123	0.00698421	U	6.61616	9.6285	3.01234	999								lanC-like protein GCL2
	Beginning of Ripening		Vitvi15g00821	VIT_15s0048g01810	LOC100252411								0.565775	0.010189	U	1.81266	2.63996	0.827295	1727								protein-ribulosamine 3-kinase, chloroplastic
	Beginning of Ripening		Vitvi08g00879	VIT_08s0040g00020	LOC100267093								0.565734	0.00233343	U	2.92329	4.23286	1.30956	1484								thioredoxin H-type
	Beginning of Ripening		Vitvi12g00274	VIT_12s0028g03270	LOC100242144								0.565564	0.0365543	U	6.11246	8.96899	2.85653	1028								ethylene-responsive transcription factor 4
	Beginning of Ripening		Vitvi15g00718	VIT_15s0048g00660	LOC100264435								0.565408	0.0057068	U	4.79899	6.96439	2.1654	1196								autophagy-related protein 8f
	Beginning of Ripening	Mid-Ripening	Vitvi13g00332	VIT_13s0019g02040	LOC100263312								0.564215	0.000293969	U	31.1884	45.2774	14.089	393	1.012	6.43289e-05	U	24.5349	48.606	24.0711	82	L-type lectin-domain containing receptor kinase S.4			concordant
	Beginning of Ripening		Vitvi08g01493	VIT_08s0007g03710	LOC100264776								0.564125	0.0432892	U	1.75142	2.52435	0.772924	1763								pleiotropic drug resistance protein 2
	Beginning of Ripening		Vitvi02g00505	VIT_00s0323g00100	LOC100260773								0.563243	0.0415181	U	96.0333	138.427	42.3938	195								vacuolar-processing enzyme
	Beginning of Ripening		Vitvi06g01961	VIT_06s0080g00450	LOC100251852								0.561226	0.0232488	U	4.46343	6.52094	2.0575	1219								probable calcium-binding protein CML48
	Beginning of Ripening		Vitvi13g01234	VIT_13s0047g01210	LOC100254060								0.559533	0.000651422	U	4.11714	5.97232	1.85518	1275								phospholipid-transporting ATPase 1
	Beginning of Ripening		Vitvi07g01838	VIT_07s0031g01620	LOC100267907								0.558916	0.00536114	U	2.36426	3.40341	1.03915	1623								developmentally-regulated G-protein 3
	Beginning of Ripening		Vitvi04g01559	VIT_04s0210g00200	LOC100266353								0.558764	0.00409246	U	1.10736	1.59419	0.486833	1928								protein GRIP
	Beginning of Ripening		Vitvi02g00479	VIT_02s0241g00080	LOC100243132								0.557612	0.00112583	U	41.8617	60.5874	18.7257	328								myeloid leukemia factor 1
	Beginning of Ripening		Vitvi11g00438	VIT_11s0016g04960	LOC100853647								0.557024	0.031201	U	3.96758	5.70581	1.73823	1315								hypothetical protein
	Beginning of Ripening		Vitvi03g00592	VIT_03s0091g00380	LOC100262780								0.55542	0.00572193	U	2.58502	3.71322	1.1282	1582								thioredoxin domain-containing protein 9 homolog
	Beginning of Ripening		Vitvi13g01266	VIT_13s0067g01630	LOC100248959								0.553901	0.0325543	U	5.72662	8.21338	2.48676	1106								transcription factor GAMYB
	Beginning of Ripening		Vitvi03g00780	VIT_03s0088g01150	LOC100265235								0.552266	0.00753722	U	7.49387	10.7857	3.29181	949								squalene monooxygenase
	Beginning of Ripening		Vitvi19g00132	VIT_19s0014g01590	LOC100246901								0.551952	0.00544544	U	1.69599	2.4317	0.735714	1788								uncharacterized LOC100246901
	Beginning of Ripening		Vitvi09g00513	VIT_09s0002g05940	LOC100266996								0.551855	0.000240903	U	34.1372	49.1351	14.9979	379								GTP-binding nuclear protein Ran-3
	Beginning of Ripening		Vitvi17g00511	VIT_17s0000g05410	LOC100253641								0.551501	0.00296949	U	5.19045	7.45833	2.26788	1163								hydroxyproline O-galactosyltransferase GALT6
	Beginning of Ripening		Vitvi07g01817	VIT_07s0031g01410	LOC100247340								0.551266	0.00431944	U	2.81032	4.01808	1.20776	1537								somatic embryogenesis receptor kinase 2
	Beginning of Ripening		Vitvi02g01150	VIT_02s0033g01150	LOC100256174								0.550825	0.00126539	U	8.36326	11.976	3.61272	903								uncharacterized protein At2g24330
	Beginning of Ripening		Vitvi01g01478	VIT_01s0010g02050	LOC100247740								0.54989	0.00267078	U	3.1786	4.56413	1.38554	1451								plant UBX domain-containing protein 7
	Beginning of Ripening		Vitvi07g02127	VIT_07s0151g00640	LOC100852645								0.549757	0.0400464	U	5913.72	8511.54	2597.82	5								vicilin-like antimicrobial peptides 2-3
	Beginning of Ripening		Vitvi02g01429	VIT_00s0323g00020	LOC100264431								0.549154	0.000363567	U	14.3205	20.5491	6.22854	670								FAM10 family protein At4g22670
	Beginning of Ripening		Vitvi13g00703	VIT_13s0019g05290	LOC100253103								0.54864	0.0217639	U	0.907042	1.29692	0.389877	1965								acyl-CoA-binding domain-containing protein 4
	Beginning of Ripening		Vitvi05g00147	VIT_05s0077g00710	LOC100255122								0.547961	0.00712295	U	2.77895	3.99945	1.2205	1529								flowering time control
	Beginning of Ripening		Vitvi09g00733	VIT_09s0002g08260	LOC100249806								0.54768	0.0258414	U	0.960996	1.37323	0.41223	1955								uncharacterized GTP-binding protein YjiA
	Beginning of Ripening		Vitvi17g00577	VIT_17s0000g05990	LOC100255224								0.547499	0.00032947	U	12.3011	17.5937	5.29258	740								HVA22-like protein a
	Beginning of Ripening		Vitvi17g00095	VIT_17s0000g01190	LOC100267995								0.546695	0.010278	U	4.045	5.79648	1.75148	1307								non-specific phospholipase C6
	Beginning of Ripening		Vitvi03g00224	VIT_03s0038g03630	LOC100255655								0.545141	4.35363e-05	U	10.7997	15.4659	4.66624	794								F-box protein SKIP23-like
	Beginning of Ripening		Vitvi17g00797	VIT_17s0000g08170	LOC100255417								0.544445	0.000461131	U	4.61406	6.58393	1.96988	1233								T-complex protein 1 subunit gamma
	Beginning of Ripening		Vitvi18g00933	VIT_18s0001g12160	LOC100252344								0.544268	0.000783375	U	7.10593	10.1466	3.04069	992								probable protein phosphatase 2C 55
	Beginning of Ripening		Vitvi12g00769	VIT_12s0057g01470	LOC100263184								0.543431	0.000119977	U	6.48052	9.29329	2.81276	1035								ras-related protein RABB1c
	Beginning of Ripening		Vitvi06g00222	VIT_06s0004g02200	LOC100246804								0.542516	0.00569691	U	2.6162	3.74105	1.12485	1587								chaperonin-like RbcX protein 2, chloroplastic
	Beginning of Ripening		Vitvi03g01600	VIT_03s0091g00290	LOC100254410								0.542446	0.000978676	U	1.37447	1.96317	0.588693	1868								homeobox protein HAT3.1
	Beginning of Ripening		Vitvi08g00198	VIT_08s0032g00530	LOC100258103								0.541734	0.00238881	U	1.36368	1.94325	0.57957	1878								rhomboid-like protein 15
	Beginning of Ripening		Vitvi04g00065	VIT_04s0008g00800	LOC100264627								0.540603	0.000333006	U	11.2936	16.2011	4.90758	774								ferrochelatase-2, chloroplastic
	Beginning of Ripening		Vitvi18g00838	VIT_18s0001g11120	LOC100266128								0.539469	0.0448391	U	1.88192	2.70791	0.825987	1729								uncharacterized LOC100266128
	Beginning of Ripening	Mid-Ripening	Vitvi14g00672	VIT_14s0036g01020	LOC100252768								0.538795	0.00089079	U	150.668	216.26	65.5918	135	0.99513	3.71982e-10	U	145.11	281.965	136.854	15	polyubiquitin 4			concordant
	Beginning of Ripening		Vitvi13g00673	VIT_13s0019g04930	LOC100251266								0.538472	0.02574	U	3.17089	4.50275	1.33186	1474								54S ribosomal protein L10, mitochondrial
	Beginning of Ripening		Vitvi13g00103	VIT_13s0067g01760	LOC100258768								0.538059	0.00204804	U	4.19826	5.97013	1.77187	1300								probable apyrase 7
	Beginning of Ripening		Vitvi13g00923	VIT_13s0147g00210	LOC100252823								0.537609	0.0399727	U	0.823487	1.16435	0.340863	1989								uncharacterized LOC100252823
	Beginning of Ripening		Vitvi06g00534	VIT_06s0004g05470	LOC100260328								0.537257	0.0383193	U	0.989391	1.40079	0.411399	1956								methylsterol monooxygenase 2-2
	Beginning of Ripening		Vitvi19g00319	VIT_19s0014g03930	LOC100241770								0.536101	0.00970163	U	1.08728	1.54507	0.45779	1939								tRNA (guanine(37)-N1)-methyltransferase 1-like
	Beginning of Ripening		Vitvi09g00329	VIT_09s0002g04020	LOC100233028								0.536068	2.20846e-05	U	319.324	454.394	135.07	80								aquaporin TIP2;1
	Beginning of Ripening		Vitvi10g00444	VIT_00s0652g00010	LOC100246521								0.535199	0.00982479	U	5.58778	7.93537	2.34759	1145								dof zinc finger protein DOF1.1
	Beginning of Ripening		Vitvi14g00007	VIT_14s0060g00080	LOC100855194								0.534973	0.0449661	U	6.44175	9.15081	2.70906	1058								uncharacterized LOC100855194
	Beginning of Ripening		Vitvi06g01354	VIT_06s0061g00790	LOC100256831								0.534497	0.00766415	U	25.1206	35.4344	10.3139	480								pheophorbide a oxygenase, chloroplastic
	Beginning of Ripening		Vitvi15g01020	VIT_15s0046g01370	LOC100244773								0.534169	0.0310449	U	1.87552	2.67544	0.799918	1748								mitochondrial carrier protein MTM1
	Beginning of Ripening		Vitvi01g00526	VIT_01s0011g06150	LOC100249092								0.532948	6.86047e-05	U	21.9978	31.3435	9.34575	513								receptor protein kinase TMK1
	Beginning of Ripening		Vitvi09g00276	VIT_09s0002g03360	LOC100241183								0.532897	0.0143221	U	4.28186	6.1202	1.83833	1279								protein IQ-DOMAIN 14
	Beginning of Ripening		Vitvi12g00590	VIT_12s0134g00200	LOC100243023								0.529663	0.0386255	U	2.63224	3.72259	1.09034	1604								uncharacterized LOC100243023
	Beginning of Ripening		Vitvi08g01192	VIT_08s0007g00280	LOC100249516								0.529587	0.0437972	U	2.07721	2.92555	0.848339	1715								dol-P-Glc:Glc(2)Man(9)GlcNAc(2)-PP-Dol alpha-1,2-glucosyltransferase
	Beginning of Ripening		Vitvi16g00111	VIT_16s0039g01810	LOC100259634								0.528909	0.0046083	U	3.27831	4.6197	1.34139	1470								histone acetyltransferase MCC1
	Beginning of Ripening		Vitvi05g01499	VIT_05s0102g00440	LOC100262716								0.527815	0.0128405	U	1.42347	2.01547	0.592002	1867								protein FAR1-RELATED SEQUENCE 5
	Beginning of Ripening		Vitvi02g00211	VIT_02s0025g02410	LOC100246223								0.527611	0.00926123	U	37.2715	53.0157	15.7442	368								early nodulin-like protein 1
	Beginning of Ripening		Vitvi04g01781	VIT_04s0008g00700	0								0.526638	0.00460872	U	356.259	507.238	150.979	70								0
	Beginning of Ripening		Vitvi15g00571	VIT_15s0021g01760	LOC100241128								0.525614	0.00245557	U	1.49034	2.10468	0.614343	1856								palmitoyl-protein thioesterase 1
	Beginning of Ripening		Vitvi13g01428	VIT_13s0067g03330	LOC100254946								0.524287	0.0241333	U	1.00014	1.40179	0.401653	1962								F-box protein At3g54460
	Beginning of Ripening		Vitvi18g00935	VIT_18s0001g12220	LOC100260826								0.523898	0.0396977	U	5.35849	7.51716	2.15867	1198								protein indeterminate-domain 2
	Beginning of Ripening		Vitvi08g01710	VIT_08s0007g06160	LOC100262335								0.522875	0.0410714	U	10.1759	14.4331	4.25723	843								transcription factor TGA2.2
	Beginning of Ripening	Mid-Ripening	Vitvi05g02049	VIT_05s0029g00370	LOC100259013								0.521963	0.00819753	U	283.589	397.294	113.705	95	1.07125	0.0420096	U	14.0959	28.5714	14.4755	113	cysteine proteinase inhibitor 4			concordant
	Beginning of Ripening		Vitvi11g00416	VIT_11s0016g04710	LOC100261048								0.521481	0.00849563	U	2.26064	3.16629	0.905651	1694								serine-threonine kinase receptor-associated protein
	Beginning of Ripening		Vitvi16g02053	VIT_16s0098g00550	LOC100243467								0.521169	0.0328279	U	1.3101	1.84236	0.532265	1903								#N/A
	Beginning of Ripening		Vitvi09g00406	VIT_09s0002g04880	LOC100246448								0.520008	0.00845148	U	2.54536	3.56224	1.01688	1634								uncharacterized LOC100246448
	Beginning of Ripening		Vitvi07g00053	VIT_07s0141g00110	LOC100257954								0.519933	0.00481357	U	1.24335	1.7418	0.498454	1920								guanylate-binding protein 5
	Beginning of Ripening		Vitvi05g01103	VIT_05s0029g00390	LOC100259005								0.51931	0.00270221	U	11.1191	15.6656	4.54652	811								transcription factor bHLH77
	Beginning of Ripening		Vitvi04g00734	VIT_04s0069g00770	LOC100250381								0.51734	0.0334882	U	2.55927	3.57205	1.01278	1642								putative UDP-sugar transporter DDB_G0278631
	Beginning of Ripening		Vitvi02g00180	VIT_02s0025g02070	LOC100263398								0.517205	0.0110253	U	1.82577	2.55736	0.731583	1789								protein NLP6
	Beginning of Ripening		Vitvi14g00256	VIT_14s0128g00360	LOC100259597								0.516849	0.00327174	U	8.98482	12.5877	3.60285	908								uncharacterized LOC100259597
	Beginning of Ripening		Vitvi04g00010	VIT_04s0008g00190	LOC100268165								0.516676	0.0134762	U	2.47406	3.47543	1.00137	1646								uncharacterized LOC100268165
	Beginning of Ripening		Vitvi12g00502	VIT_12s0059g02110	LOC100244741								0.516111	0.00162387	U	2.721	3.81998	1.09898	1594								probable galacturonosyltransferase 10
	Beginning of Ripening		Vitvi07g01403	VIT_00s0218g00070	LOC100254417								0.516019	0.00919968	U	1.01825	1.42238	0.404129	1960								uncharacterized LOC100254417
	Beginning of Ripening		Vitvi18g02476	VIT_18s0122g00620	LOC100242793								0.515561	0.00159455	U	16.2457	22.733	6.48732	656								Rossmann-fold NAD(P)-binding domain-containing protein-like
	Beginning of Ripening	Mid-Ripening	Vitvi14g00658	VIT_14s0036g00930	LOC100259635								0.514161	0.000381662	U	34.7172	48.8791	14.1618	391	0.963377	1.11302e-07	U	48.1732	91.7306	43.5574	54	polyubiquitin			concordant
	Beginning of Ripening		Vitvi06g01021	VIT_06s0009g01210	LOC100246136								0.513907	0.0324108	U	0.886226	1.24037	0.354144	1981								somatic embryogenesis receptor kinase 1
	Beginning of Ripening		Vitvi07g00250	VIT_07s0104g01340	LOC100266643								0.513365	0.00513976	U	11.334	15.9175	4.58354	804								bidirectional sugar transporter SWEET14
	Beginning of Ripening		Vitvi04g01536	VIT_00s0264g00020	LOC100264312								0.512972	0.0102122	U	9.45479	13.2727	3.81794	884								NEP1-interacting protein-like 1
	Beginning of Ripening		Vitvi14g00392	VIT_14s0030g01370	LOC100265858								0.510808	0.01473	U	4.18902	5.86913	1.68011	1335								uncharacterized LOC100265858
	Beginning of Ripening		Vitvi18g00896	VIT_18s0001g11720	LOC100266014								0.510701	0.00202417	U	7.11882	9.98204	2.86323	1027								uncharacterized LOC100266014
	Beginning of Ripening		Vitvi12g00483	VIT_12s0059g01920	LOC100248332								0.509862	0.0116453	U	4.22262	5.89099	1.66838	1337								protein STRUBBELIG-RECEPTOR FAMILY 3
	Beginning of Ripening		Vitvi01g00735	VIT_01s0127g00720	LOC100852632								0.509735	0.00895374	U	1.80287	2.51659	0.713714	1802								carbonic anhydrase 2
	Beginning of Ripening		Vitvi17g00097	VIT_17s0000g01210	LOC100247554								0.509595	0.0175359	U	25.3511	35.6274	10.2763	482								uncharacterized LOC100247554
	Beginning of Ripening		Vitvi13g01857	VIT_13s0320g00070	LOC100266530								0.508352	0.00267078	U	1.66631	2.32725	0.66094	1834								myosin-12
	Beginning of Ripening	Mid-Ripening	Vitvi18g01719	VIT_18s0075g00120	LOC100256631								0.507932	0.0174412	U	1.77825	2.4912	0.712959	1803	0.589076	0.0207839	U	1.5589	2.29156	0.732659	265	alpha-(1,4)-fucosyltransferase			concordant
	Beginning of Ripening		Vitvi18g02327	VIT_18s0089g00010	LOC100261979								0.506838	0.0197942	U	249.619	345.621	96.002	107								DNA-damage-repair/toleration protein DRT100
	Beginning of Ripening		Vitvi02g00298	VIT_02s0025g03300	LOC100854918								0.505441	0.01163	U	6.67095	9.35032	2.67937	1067								BTB/POZ domain-containing protein At5g41330
	Beginning of Ripening		Vitvi16g01371	VIT_16s0098g01250	LOC100255514								0.503949	0.0193166	U	28.4187	39.3394	10.9208	465								metal-nicotianamine transporter YSL3
	Beginning of Ripening		Vitvi16g01561	VIT_16s0039g02750	LOC100257914								0.502986	0.0317627	U	17.2248	23.9756	6.7508	641								glutamate dehydrogenase
	Beginning of Ripening		Vitvi14g01610	VIT_14s0219g00020	LOC100266316								0.501785	0.000348597	U	9.63041	13.4108	3.78039	886								probable carboxylesterase 11
	Beginning of Ripening		Vitvi17g00203	0	LOC100261069								0.501419	0.00433127	U	14.8449	20.545	5.7001	707								MDIS1-interacting receptor like kinase 2-like
	Beginning of Ripening		Vitvi13g00614	VIT_13s0019g04390	LOC100242832								0.500777	0.0164091	U	35.7552	49.6153	13.8601	401								GATA transcription factor 8
	Beginning of Ripening		Vitvi05g00239	VIT_05s0020g00630	LOC100240779								0.498139	0.00492379	U	3.15674	4.37031	1.21357	1532								calmodulin-binding transcription activator 3
	Beginning of Ripening		Vitvi17g00844	VIT_17s0000g08670	LOC100260385								0.497309	0.0494785	U	63.2987	88.3992	25.1006	274								glutaredoxin
	Beginning of Ripening		Vitvi17g00204	0	0								0.496931	0.0231995	U	19.6564	27.11	7.45357	607								0
	Beginning of Ripening		Vitvi18g00616	VIT_18s0001g08580	LOC100242055								0.495411	0.0408915	U	19.6546	27.4862	7.83167	586								probable xyloglucan glycosyltransferase 12
	Beginning of Ripening		Vitvi06g01694	VIT_06s0004g04540	LOC100251989								0.495188	0.0337474	U	1.45306	2.00958	0.556526	1893								probable protein S-acyltransferase 15
	Beginning of Ripening		Vitvi11g00442	VIT_11s0016g05000	LOC100259374								0.494633	0.0260916	U	5.02203	6.91286	1.89083	1260								uncharacterized LOC100259374
	Beginning of Ripening		Vitvi15g00703	VIT_15s0048g00500	LOC100252362								0.49445	0.0103837	U	74.5513	103.698	29.1462	248								probable pectinesterase/pectinesterase inhibitor 36
	Beginning of Ripening		Vitvi11g00521	VIT_11s0016g05880	LOC100261097								0.493217	0.0166476	U	0.790801	1.09121	0.300405	1997								uncharacterized LOC100261097
	Beginning of Ripening		Vitvi09g00284	VIT_09s0002g03450	LOC100242926								0.493174	0.00205342	U	99.5734	138.076	38.5029	211								clavaminate synthase-like protein At3g21360
	Beginning of Ripening		Vitvi15g00492	VIT_15s0021g00830	LOC100252967								0.492904	0.023436	U	10.5875	14.5635	3.97606	867								10 kDa chaperonin 1, chloroplastic
	Beginning of Ripening		Vitvi10g02342	VIT_00s0370g00010	LOC100854175								0.492843	0.00936466	U	2.4801	3.4205	0.940395	1679								putative serine/threonine-protein kinase
	Beginning of Ripening		Vitvi01g02127	VIT_01s0026g02100	LOC100262017								0.492645	0.0474689	U	50.9362	70.432	19.4958	320								uncharacterized LOC100262017
	Beginning of Ripening		Vitvi18g02474	VIT_18s0122g00460	LOC100251226								0.491722	0.0104607	U	73.8751	102.112	28.237	253								calvin cycle protein CP12-3, chloroplastic
	Beginning of Ripening		Vitvi04g00228	VIT_04s0008g02630	LOC100257774								0.490571	0.00420319	U	1.46871	2.02654	0.557824	1892								uncharacterized LOC100257774
	Beginning of Ripening		Vitvi02g01833	VIT_00s1937g00010	LOC100853400								0.489135	0.022846	U	46.5629	63.8587	17.2958	346								primary amine oxidase-like
	Beginning of Ripening		Vitvi10g00391	VIT_00s0404g00040	LOC100854573								0.488682	0.00246187	U	3.19073	4.41179	1.22106	1528								probable ADP-ribosylation factor GTPase-activating protein AGD5
	Beginning of Ripening		Vitvi19g00147	VIT_19s0014g01780	LOC100258873								0.48847	0.00214833	U	37.3856	51.7462	14.3606	388								basic leucine zipper 34
	Beginning of Ripening		Vitvi10g01508	VIT_10s0071g00310	LOC100241300								0.488401	0.00667933	U	6.58855	9.05546	2.46692	1111								F-box/LRR-repeat protein 20
	Beginning of Ripening		Vitvi01g00497	VIT_01s0011g05790	LOC100266222								0.487918	0.000441964	U	9.91854	13.6143	3.69572	894								microtubule-associated protein 70-2
	Beginning of Ripening		Vitvi03g00767	VIT_03s0088g01000	LOC100266970								0.487875	0.00437918	U	2.52034	3.48113	0.960794	1673								uncharacterized LOC100266970
	Beginning of Ripening		Vitvi05g00150	VIT_05s0077g00670	LOC100267130								0.485986	0.0438649	U	6.42711	8.80525	2.37814	1131								uncharacterized LOC100267130
	Beginning of Ripening		Vitvi14g01178	VIT_14s0006g02820	LOC100263511								0.485337	0.0301175	U	73.9857	102.46	28.4739	252								mannose-6-phosphate isomerase 1
	Beginning of Ripening		Vitvi08g01787	VIT_08s0007g07120	LOC100262356								0.484515	0.00319219	U	78.2581	107.465	29.2065	246								F-box/kelch-repeat protein At2g44130
	Beginning of Ripening		Vitvi02g00399	VIT_02s0025g04390	LOC100254797								0.484384	0.00407316	U	3.73705	5.137	1.39994	1447								probable transcriptional regulator SLK2
	Beginning of Ripening		Vitvi07g00724	VIT_07s0005g04790	LOC100256590								0.484372	0.00520311	U	3.17045	4.35186	1.18141	1547								myosin-6
	Beginning of Ripening		Vitvi15g00650	VIT_15s0021g02780	LOC100265029								0.483191	0.0395236	U	0.948678	1.30034	0.351659	1983								uncharacterized LOC100265029
	Beginning of Ripening	Mid-Ripening	Vitvi05g01703	VIT_05s0094g01590	LOC100250782								0.482442	0.00407316	U	99.355	136.984	37.629	213	1.02775	0.0017305	U	53.8133	107.04	53.2271	43	F-box/kelch-repeat protein SKIP20			concordant
	Beginning of Ripening		Vitvi01g00674	VIT_00s0394g00030	LOC100260858								0.482086	0.0110379	U	7.22824	9.90636	2.67812	1068								lipase
	Beginning of Ripening		Vitvi03g00668	VIT_03s0091g01030	LOC100261713								0.481776	0.00957532	U	1.52483	2.07963	0.554807	1894								telomere repeat-binding factor 1
	Beginning of Ripening		Vitvi17g01089	VIT_17s0000g01010	LOC100257447								0.480525	0.0470049	U	2.04093	2.80962	0.768685	1769								monoacylglycerol lipase
	Beginning of Ripening		Vitvi17g00442	VIT_17s0000g04790	LOC100243993								0.480261	0.0139871	U	4.2362	5.76736	1.53116	1386								transcription factor BIM1
	Beginning of Ripening		Vitvi18g01671	VIT_18s0072g00950	LOC100250391								0.47965	0.044848	U	1.40014	1.92153	0.521393	1908								probable magnesium transporter NIPA4
	Beginning of Ripening		Vitvi01g00859	VIT_01s0026g00960	LOC100258808								0.479535	0.00661831	U	8.45785	11.5533	3.09544	983								protein WVD2-like 7
	Beginning of Ripening		Vitvi17g01481	0	LOC104877445								0.478181	0.0315261	U	0.855642	1.16528	0.309637	1995								uncharacterized LOC104877445
	Beginning of Ripening		Vitvi11g00447	VIT_11s0016g05060	LOC100256116								0.477791	0.0324818	U	1.47035	2.01301	0.542666	1898								probable ethanolamine kinase
	Beginning of Ripening		Vitvi04g00433	VIT_04s0008g04920	LOC100267884								0.47554	0.0304823	U	10.0616	13.6763	3.61472	902								probable 2-oxoglutarate-dependent dioxygenase AOP1
	Beginning of Ripening		Vitvi11g01128	VIT_11s0103g00490	LOC100262683								0.474988	0.00815953	U	1.60887	2.19454	0.585665	1870								uncharacterized LOC100262683
	Beginning of Ripening		Vitvi13g00732	VIT_13s0074g00310	LOC100257493								0.474711	0.0348195	U	1.60889	2.18681	0.577913	1880								eukaryotic translation initiation factor 2 subunit gamma
	Beginning of Ripening		Vitvi18g01249	VIT_18s0001g15670	LOC100264380								0.474554	0.0148213	U	4.11382	5.60878	1.49496	1401								uncharacterized protein C57A10.07
	Beginning of Ripening		Vitvi07g01580	VIT_07s0129g00020	LOC100854050								0.473053	0.0188384	U	1.71153	2.33864	0.627118	1848								uncharacterized LOC100854050
	Beginning of Ripening		Vitvi00g01183	0	0								0.471986	0.0450097	U	26.2479	35.6159	9.368	511								0
	Beginning of Ripening		Vitvi08g00955	VIT_08s0040g00900	LOC100256764								0.471882	0.00897505	U	8.33437	11.3306	2.99627	1003								transcription factor PCL1
	Beginning of Ripening		Vitvi07g00436	VIT_07s0005g01740	LOC100258835								0.471395	0.00863603	U	6.19676	8.40733	2.21057	1181								uncharacterized LOC100258835
	Beginning of Ripening		Vitvi15g00950	VIT_15s0046g00340	LOC100258626								0.471087	0.00157958	U	6.76895	9.2196	2.45065	1116								lysine-specific demethylase JMJ25
	Beginning of Ripening		Vitvi11g00203	VIT_11s0016g02490	LOC100254362								0.470686	0.031541	U	2.53454	3.44211	0.907565	1693								pollen-specific protein SF21
	Beginning of Ripening		Vitvi07g00152	VIT_07s0104g00260	LOC100240838								0.470571	0.0282552	U	1.32034	1.78888	0.46854	1935								TVP38/TMEM64 family membrane protein slr0305
	Beginning of Ripening		Vitvi17g00730	VIT_17s0000g07550	LOC100248510								0.470478	0.000590204	U	21.591	29.4229	7.83187	585								uncharacterized LOC100248510
	Beginning of Ripening		Vitvi15g01018	VIT_15s0046g01350	LOC100267092								0.469109	0.0405167	U	1.83981	2.48721	0.647401	1839								tubulin gamma-1 chain-like
	Beginning of Ripening		Vitvi13g00325	VIT_13s0019g01980	LOC100251245								0.467728	0.0150062	U	28.7775	39.0317	10.2541	483								aspartic proteinase PCS1
	Beginning of Ripening		Vitvi19g00258	VIT_19s0014g03170	LOC100264190								0.467441	0.0084734	U	4.88245	6.62634	1.74389	1313								WD repeat-containing protein 44
	Beginning of Ripening		Vitvi08g01876	VIT_08s0007g08180	LOC100241927								0.467295	0.0308555	U	1.13189	1.54463	0.412735	1954								uncharacterized LOC100241927
	Beginning of Ripening		Vitvi03g00766	VIT_03s0088g00990	LOC100261788								0.466685	0.0397894	U	9.23587	12.5662	3.33036	941								DUF21 domain-containing protein At2g14520
	Beginning of Ripening		Vitvi08g01854	VIT_08s0007g07840	LOC100853500								0.466068	0.0480607	U	3.09853	4.18124	1.08271	1610								OTU domain-containing protein At3g57810
	Beginning of Ripening		Vitvi01g00876	VIT_01s0026g01140	LOC100265665								0.465124	0.0407808	U	4.71947	6.3766	1.65713	1341								transcription factor bHLH79
	Beginning of Ripening		Vitvi15g01623	VIT_15s0046g01190	LOC100246482								0.462907	0.00855974	U	43.6074	58.8709	15.2635	373								hydroquinone glucosyltransferase
	Beginning of Ripening		Vitvi10g00854	VIT_10s0003g04100	LOC100242923								0.46231	0.0346624	U	2.21809	2.98526	0.767166	1773								auxin response factor 6
	Beginning of Ripening		Vitvi07g00049	VIT_07s0141g00170	LOC100261345								0.461554	0.0203362	U	3.38707	4.55508	1.16801	1555								light-inducible protein CPRF2
	Beginning of Ripening		Vitvi15g00760	VIT_15s0048g01100	LOC100252297								0.460959	0.00300993	U	4.27659	5.78668	1.5101	1392								ATPase ASNA1 homolog
	Beginning of Ripening		Vitvi06g00486	VIT_06s0004g04920	LOC100246826								0.459154	0.00356109	U	4.19714	5.68263	1.48549	1405								uncharacterized protein C20orf24 homolog
	Beginning of Ripening		Vitvi07g00285	VIT_07s0005g00010	LOC100243577								0.45843	0.014098	U	51.6317	69.6769	18.0452	339								glutathione S-transferase
	Beginning of Ripening		Vitvi01g01499	VIT_01s0010g02160	LOC100247607								0.45674	0.0122495	U	2.33078	3.13954	0.808767	1741								regulator of G-protein signaling 1
	Beginning of Ripening		Vitvi04g01733	VIT_04s0044g01670	LOC100260142								0.456347	0.0200338	U	5.72561	7.66214	1.93652	1244								probable methyltransferase PMT26
	Beginning of Ripening		Vitvi16g01290	VIT_16s0098g00370	LOC100260589								0.455571	0.00500141	U	14.3183	19.2463	4.92797	771								nudC domain-containing protein
	Beginning of Ripening		Vitvi01g00907	VIT_01s0026g01460	LOC100246832								0.454636	0.0389725	U	129.616	175.029	45.4129	188								thioredoxin H2
	Beginning of Ripening		Vitvi18g01022	VIT_18s0001g13230	LOC100232901								0.454376	0.0397256	U	54.7698	73.0021	18.2323	336								beta-galactosidase BG1-like
	Beginning of Ripening		Vitvi05g01858	VIT_05s0020g01830	LOC100246027								0.45404	0.0094339	U	30.3097	40.9166	10.6069	470								UPF0497 membrane protein 15
	Beginning of Ripening		Vitvi02g00322	VIT_02s0025g03500	LOC100251356								0.45285	0.00504143	U	5.06051	6.80817	1.74765	1310								uncharacterized LOC100251356
	Beginning of Ripening		Vitvi02g01734	VIT_00s0341g00030	LOC100257929								0.452398	0.0133899	U	3.22535	4.32683	1.10149	1593								uncharacterized LOC100257929
	Beginning of Ripening		Vitvi07g02001	VIT_07s0031g03190	LOC100249130								0.452025	0.00536526	U	1.70129	2.28288	0.581598	1877								TOM1-like protein 2
Leaf	Beginning of Ripening	Mid-Ripening	Vitvi06g01693	VIT_06s0004g04510	LOC100253562	0.816277	0.048582	U	234.153	406.907	172.754	14	0.450459	0.0267068	U	321.501	428.885	107.384	99	0.617273	0.000219884	U	185.928	279.606	93.6779	24	heat shock cognate 70 kDa protein-like	concordant	concordant	concordant
	Beginning of Ripening		Vitvi02g00324	VIT_02s0025g03520	LOC100261521								0.449417	0.00132694	U	13.0555	17.5254	4.46995	820								sugar phosphatase YfbT
	Beginning of Ripening		Vitvi14g00094	VIT_14s0060g01210	LOC100244279								0.44705	0.0120696	U	18.265	24.3838	6.11881	677								bZIP transcription factor 53
	Beginning of Ripening		Vitvi08g00118	VIT_08s0056g01310	LOC100258748								0.446799	0.0129248	U	3.02387	4.0412	1.01733	1632								membrin-11
	Beginning of Ripening		Vitvi14g01579	VIT_14s0171g00190	LOC100254398								0.446045	0.0260991	U	2.13891	2.85858	0.719671	1800								protoporphyrinogen oxidase, mitochondrial
	Beginning of Ripening		Vitvi01g00374	VIT_01s0011g04500	LOC100255949								0.445305	0.0137013	U	2.47659	3.309	0.83241	1722								fruit protein pKIWI502
	Beginning of Ripening		Vitvi02g00319	VIT_02s0025g03480	LOC100256435								0.445159	0.0299094	U	1.95969	2.60541	0.645713	1841								kinesin-like protein KIN-14J
	Beginning of Ripening		Vitvi19g01281	VIT_19s0138g00110	LOC100248372								0.444938	0.0169203	U	1.65164	2.19817	0.546529	1897								putative callose synthase 8
	Beginning of Ripening		Vitvi16g01399	VIT_16s0098g01700	LOC100255632								0.444519	0.0321993	U	3.28178	4.37506	1.09328	1598								putative aminoacrylate hydrolase RutD
	Beginning of Ripening		Vitvi13g00365	VIT_13s0019g02440	LOC100265022								0.444425	0.0424789	U	5.79774	7.75474	1.957	1239								mitochondrial substrate carrier family protein B
	Beginning of Ripening		Vitvi13g01684	VIT_13s0064g00440	LOC100263590								0.442762	0.0242682	U	4.52529	6.02781	1.50252	1394								cycloartenol-C-24-methyltransferase
	Beginning of Ripening	Mid-Ripening	Vitvi15g00298	VIT_15s0045g00380	LOC100253773								0.441182	0.0368373	U	3.62049	4.8311	1.21061	1534	0.789492	0.0394961	U	1.40915	2.40125	0.992096	257	non-specific phospholipase C4			concordant
	Beginning of Ripening		Vitvi09g01525	VIT_09s0002g01880	LOC100258284								0.4408	0.0473317	U	3.76364	5.02874	1.26511	1512								60S ribosomal protein L18a-like protein
	Beginning of Ripening		Vitvi11g00576	VIT_11s0118g00500	LOC100253925								0.439594	0.0150203	U	2.18748	2.90831	0.720824	1798								protein OS-9 homolog
	Beginning of Ripening		Vitvi11g00331	VIT_11s0016g03870	LOC100264570								0.435444	0.0021961	U	5.23622	6.95687	1.72065	1322								subtilisin-like protease SBT6.1
	Beginning of Ripening		Vitvi09g00041	VIT_09s0002g00580	LOC100259984								0.434948	0.0342795	U	111.536	148.888	37.3514	214								GDSL esterase/lipase 1
	Beginning of Ripening		Vitvi01g00361	VIT_01s0011g04360	LOC100264518								0.434401	0.0279771	U	0.786623	1.04035	0.253727	2002								DExH-box ATP-dependent RNA helicase DExH5, mitochondrial
	Beginning of Ripening		Vitvi18g01807	VIT_18s0075g00880	LOC100257606								0.433911	0.0200503	U	0.853796	1.13563	0.281838	2000								putative CCA tRNA nucleotidyltransferase 2
	Beginning of Ripening		Vitvi02g01177	VIT_02s0033g01360	LOC100264917								0.433605	0.0379442	U	0.777341	1.03255	0.255205	2001								formin-like protein 14
	Beginning of Ripening		Vitvi14g00096	VIT_14s0060g01230	LOC100254508								0.433093	0.0300513	U	1.57002	2.07461	0.504595	1916								lon protease homolog 1, mitochondrial
	Beginning of Ripening		Vitvi03g00542	VIT_03s0180g00040	LOC100264093								0.432782	0.0491466	U	18.6916	24.9569	6.2653	669								cyclin-D3-3
	Beginning of Ripening		Vitvi05g00346	VIT_05s0020g01790	LOC100266621								0.432191	0.00433127	U	5.57722	7.40081	1.82359	1287								lipase
	Beginning of Ripening		Vitvi07g02135	VIT_07s0151g01010	LOC100247737								0.430649	0.0130912	U	4.31837	5.71188	1.39351	1448								pre-mRNA-splicing factor 18
	Beginning of Ripening		Vitvi01g01533	VIT_01s0010g02420	LOC100249383								0.43047	0.00383662	U	3.01677	3.99123	0.974463	1667								trihelix transcription factor GT-1
	Beginning of Ripening		Vitvi14g03008	VIT_14s0066g00700	LOC100255962								0.429341	0.00753054	U	1251.51	1660.91	409.405	23								P24 oleosin
	Beginning of Ripening		Vitvi17g00382	VIT_17s0000g04250	LOC104882334								0.4285	0.0219317	U	2.15449	2.8418	0.687308	1820								putative AC transposase
	Beginning of Ripening		Vitvi10g00055	VIT_10s0116g00980	LOC100262450								0.425346	0.0217589	U	1.93568	2.54715	0.611469	1860								uncharacterized LOC100262450
	Beginning of Ripening		Vitvi10g00087	VIT_10s0116g01660	LOC104880463								0.423913	0.0399727	U	1.18793	1.57294	0.385011	1969								putative lactoylglutathione lyase
	Beginning of Ripening		Vitvi07g00430	VIT_07s0005g01660	LOC100255579								0.4239	0.0181572	U	11.4053	14.9702	3.56487	914								pentatricopeptide repeat-containing protein At2g31400, chloroplastic
	Beginning of Ripening		Vitvi02g00482	VIT_02s0241g00110	LOC104882013								0.423741	0.0479131	U	5.56272	7.37111	1.80839	1291								putative transferase At4g12130, mitochondrial
Leaf	Beginning of Ripening		Vitvi18g01526	VIT_18s0001g01940	LOC100264829	0.599543	0.0451729	U	13.4051	20.148	6.74295	106	0.423239	0.0195634	U	7.45364	9.8124	2.35876	1137								uncharacterized protein OsI_027940	concordant
	Beginning of Ripening		Vitvi13g00880	VIT_13s0106g00730	LOC100267098								0.423184	0.0255432	U	11.8998	15.6616	3.76177	890								protein YIPF5 homolog
	Beginning of Ripening		Vitvi17g00561	VIT_17s0000g05850	LOC100258795								0.42301	0.0334753	U	4.16131	5.46543	1.30412	1487								ABC transporter A family member 2
	Beginning of Ripening		Vitvi06g01704	VIT_06s0004g04870	LOC100253495								0.422666	0.0137475	U	1.97796	2.59746	0.6195	1854								uncharacterized LOC100253495
	Beginning of Ripening		Vitvi13g00621	VIT_13s0019g04450	LOC100258229								0.421426	0.0475602	U	4.2843	5.61631	1.33202	1473								synaptotagmin-3
	Beginning of Ripening		Vitvi09g00335	VIT_09s0002g04070	LOC100258278								0.420419	0.0160469	U	6.16141	8.08989	1.92848	1245								uncharacterized LOC100258278
	Beginning of Ripening		Vitvi17g00764	VIT_17s0000g07900	LOC100253563								0.420196	0.0162448	U	4.01905	5.26932	1.25026	1518								protease Do-like 9
	Beginning of Ripening		Vitvi15g00725	VIT_15s0048g00710	LOC100252406								0.419152	0.0147744	U	3.63141	4.75655	1.12513	1586								probable S-acyltransferase At3g60800-like
	Beginning of Ripening		Vitvi13g02492	VIT_13s0064g00730	LOC100255047								0.418803	0.018438	U	1.50652	1.97508	0.468567	1934								actin-related protein 7
	Beginning of Ripening		Vitvi14g00416	VIT_14s0030g01650	LOC100854337								0.418471	0.0269916	U	2.84832	3.74361	0.895296	1698								uncharacterized LOC100854337
	Beginning of Ripening		Vitvi03g01309	VIT_03s0017g02330	LOC100243271								0.411842	0.0302628	U	5.22986	6.80301	1.57315	1369								oxygen-dependent coproporphyrinogen-III oxidase, chloroplastic
	Beginning of Ripening		Vitvi01g00199	VIT_01s0011g02480	LOC100256123								0.411217	0.0127971	U	3.58757	4.67949	1.09193	1600								putative phospholipid-transporting ATPase 9
	Beginning of Ripening		Vitvi11g00087	VIT_11s0016g01200	LOC100245566								0.411025	0.0421252	U	5.09633	6.63672	1.54038	1381								MOB kinase activator-like 1A
	Beginning of Ripening		Vitvi07g00196	VIT_07s0104g00710	LOC100233074								0.409957	0.0443247	U	2.69281	3.51775	0.824942	1731								auxin-binding protein 1
	Beginning of Ripening		Vitvi07g00465	VIT_07s0005g02010	LOC100262411								0.408833	0.0116839	U	20.119	26.1275	6.00855	683								nitrogen regulatory protein P-II homolog
	Beginning of Ripening		Vitvi16g00033	VIT_16s0039g00700	LOC100245892								0.408561	0.00618536	U	7.84775	10.2492	2.40146	1125								maltose excess protein 1-like, chloroplastic
	Beginning of Ripening		Vitvi06g00536	VIT_06s0004g05490	LOC100243231								0.408462	0.0289722	U	4.2214	5.49434	1.27294	1506								tropomyosin alpha-4 chain
	Beginning of Ripening		Vitvi15g00549	VIT_15s0021g01420	LOC100259885								0.40816	0.01473	U	53.9852	70.1417	16.1565	364								plasminogen activator inhibitor 1 RNA-binding protein
	Beginning of Ripening		Vitvi14g01990	VIT_14s0108g01110	LOC100267880								0.406519	0.00883968	U	26.7813	34.7591	7.97789	578								cystathionine gamma-synthase 1, chloroplastic
	Beginning of Ripening		Vitvi04g00006	VIT_04s0008g00160	LOC100254265								0.406404	0.00946569	U	4.26293	5.55251	1.28958	1495								casein kinase 1-like protein HD16
	Beginning of Ripening		Vitvi18g01277	VIT_18s0166g00210	LOC100246114								0.405978	0.0111778	U	4.05571	5.28241	1.2267	1526								uncharacterized LOC100246114
	Beginning of Ripening		Vitvi08g01273	VIT_08s0007g01280	LOC100244349								0.405493	0.0400464	U	1.92838	2.51164	0.58326	1873								mitochondrial substrate carrier family protein B
	Beginning of Ripening		Vitvi10g00326	VIT_00s0203g00040	LOC100251685								0.405036	0.00882773	U	9.95727	12.9227	2.96541	1009								vesicle-associated protein 4-2
	Beginning of Ripening		Vitvi18g00093	VIT_18s0122g01280	LOC100242789								0.404655	0.0439346	U	1.70874	2.20931	0.500568	1919								Niemann-Pick C1 protein
	Beginning of Ripening		Vitvi04g01503	VIT_00s0349g00020	LOC100251269								0.404076	0.0396527	U	3.50109	4.53297	1.03188	1626								protein MID1-COMPLEMENTING ACTIVITY 1
	Beginning of Ripening		Vitvi07g00185	VIT_07s0104g00590	LOC100259706								0.403551	0.00268599	U	19.1406	24.8044	5.66375	710								uncharacterized LOC100259706
	Beginning of Ripening		Vitvi17g00441	VIT_17s0000g04780	LOC100242446								0.403062	0.00114494	U	25.8158	33.5123	7.6965	592								phosphatidylinositol 4-kinase gamma 7
	Beginning of Ripening		Vitvi14g00196	VIT_14s0060g02420	LOC100249389								0.401895	0.0407352	U	3.83407	4.94709	1.11302	1590								lysine-specific demethylase JMJ25
	Beginning of Ripening		Vitvi07g01946	VIT_07s0031g02680	LOC100249168								0.401259	0.0168396	U	1.90817	2.47116	0.562982	1890								cyclin-dependent kinase E-1
	Beginning of Ripening		Vitvi19g00223	VIT_19s0014g02690	LOC100265811								0.400872	0.0393366	U	19.7882	25.6823	5.8941	693								uncharacterized LOC100265811
	Beginning of Ripening		Vitvi05g00764	VIT_05s0049g01220	LOC100252887								0.399988	0.0274005	U	1.46444	1.8942	0.429765	1951								serine/threonine-protein kinase tricorner
	Beginning of Ripening		Vitvi11g00658	VIT_11s0206g00120	LOC100265927								0.399807	0.0470049	U	186.369	240.85	54.4814	154								temperature-induced lipocalin
	Beginning of Ripening		Vitvi18g00595	VIT_18s0001g08290	LOC100245401								0.399702	0.024767	U	15.0541	19.5638	4.5097	815								probable inactive poly [ADP-ribose] polymerase SRO1
	Beginning of Ripening		Vitvi18g00811	VIT_18s0001g10750	LOC100248838								0.399473	0.0231817	U	1.28198	1.66151	0.379531	1971								uncharacterized LOC100248838
	Beginning of Ripening		Vitvi17g00834	VIT_17s0000g08570	LOC100262147								0.399179	0.033369	U	4.00699	5.19502	1.18803	1543								probable BOI-related E3 ubiquitin-protein ligase 2
	Beginning of Ripening		Vitvi05g01636	VIT_05s0094g00910	LOC100264609								0.398567	0.0381055	U	1.82503	2.36319	0.538154	1901								protein FAM133
	Beginning of Ripening		Vitvi16g01872	VIT_16s0100g01260	LOC100263513								0.397891	0.00196533	U	5.98757	7.74796	1.76039	1303								uncharacterized LOC100263513
	Beginning of Ripening		Vitvi07g00744	VIT_07s0005g05010	LOC100254930								0.397869	0.0268272	U	1.16109	1.49488	0.333796	1992								CLIP-associated protein
	Beginning of Ripening	Mid-Ripening	Vitvi08g01373	VIT_08s0007g02330	LOC100854478								0.397776	0.0236087	U	23.6749	30.674	6.9991	630	0.709146	4.87426e-05	U	24.5891	39.3167	14.7277	112	uncharacterized LOC100854478			concordant
	Beginning of Ripening		Vitvi01g00251	VIT_01s0011g03130	LOC100252587								0.396577	0.0138473	U	6.59825	8.51957	1.92132	1249								uncharacterized LOC100252587
	Beginning of Ripening		Vitvi07g00464	VIT_07s0005g02000	LOC100267487								0.396071	0.0102122	U	44.9243	57.9154	12.9911	412								ADP-ribosylation factor
	Beginning of Ripening		Vitvi04g02261	VIT_04s0044g02050	LOC100256904								0.395088	0.0144954	U	1.816	2.34942	0.533419	1902								uncharacterized protein C630.12
	Beginning of Ripening		Vitvi18g02244	VIT_18s0001g05810	LOC100243029								0.394163	0.0308555	U	26.4486	34.3292	7.88058	582								mitochondrial cytochrome c
	Beginning of Ripening		Vitvi17g00017	VIT_17s0000g00120	LOC100242415								0.392664	0.0268652	U	4.97228	6.40819	1.43591	1433								probable beta-1,4-xylosyltransferase IRX10L
	Beginning of Ripening		Vitvi03g00124	VIT_03s0038g02170	LOC100265907								0.392632	0.0346655	U	25.6095	32.8694	7.25987	620								thaumatin-like protein 1b
	Beginning of Ripening		Vitvi02g00100	VIT_02s0025g01160	LOC100255371								0.392235	0.0212868	U	5.23069	6.71978	1.48909	1403								crooked neck-like protein 1
	Beginning of Ripening		Vitvi15g00908	VIT_15s0048g02840	LOC100250518								0.391999	0.0217598	U	3.52717	4.53502	1.00785	1645								CDPK-related kinase 3
	Beginning of Ripening		Vitvi07g00617	VIT_07s0005g03570	LOC100249789								0.390045	0.0486642	U	5.54584	7.1267	1.58086	1366								probable arabinose 5-phosphate isomerase
	Beginning of Ripening		Vitvi05g00063	VIT_05s0077g01710	LOC100251740								0.389011	0.0408421	U	1.07438	1.37787	0.303494	1996								WD repeat-containing protein 43
	Beginning of Ripening		Vitvi06g00368	VIT_06s0004g03650	LOC100246836								0.388426	0.0438631	U	3.65879	4.67853	1.01974	1630								two-component response regulator-like PRR37
	Beginning of Ripening		Vitvi07g00652	VIT_07s0005g03930	LOC100248131								0.387973	0.0389	U	10.2802	13.1966	2.91641	1018								multiple organellar RNA editing factor 2, chloroplastic
	Beginning of Ripening		Vitvi02g00681	VIT_02s0012g01130	LOC100241958								0.386494	0.02781	U	8.83537	11.3403	2.50497	1103								uncharacterized LOC100241958
	Beginning of Ripening		Vitvi14g01936	VIT_14s0108g00510	LOC100249121								0.386453	0.0321335	U	4.04751	5.18488	1.13737	1577								NAP1-related protein 2
	Beginning of Ripening		Vitvi16g01857	0	LOC100232980								0.386036	0.0282783	U	2.96895	3.81884	0.849895	1714								L-idonate dehydrogenase
	Beginning of Ripening		Vitvi15g01472	VIT_15s0021g02720	LOC100242775								0.385707	0.042514	U	11.2612	14.4691	3.20787	961								zinc finger protein ZAT4
	Beginning of Ripening		Vitvi07g00267	VIT_07s0104g01580	LOC100249358								0.385384	0.0482083	U	2.16246	2.78493	0.62247	1852								homeobox protein LUMINIDEPENDENS
	Beginning of Ripening		Vitvi02g00329	VIT_02s0025g03560	LOC100261599								0.382662	0.0285559	U	0.836946	1.0715	0.234551	2003								lysine-specific demethylase 5B
	Beginning of Ripening		Vitvi10g00106	VIT_10s0116g01850	LOC100255582								0.382024	0.0455807	U	2.84121	3.62879	0.787579	1753								uncharacterized GPI-anchored protein At1g61900
	Beginning of Ripening		Vitvi12g00384	VIT_12s0059g00800	LOC100267049								0.381768	0.0264351	U	1.26676	1.61775	0.350988	1984								DNA repair protein RAD16
	Beginning of Ripening		Vitvi12g00528	VIT_12s0059g02370	LOC100243115								0.381411	0.0217639	U	22.147	28.2981	6.15113	674								protein translation factor SUI1 homolog 1
	Beginning of Ripening		Vitvi04g00084	VIT_04s0008g01030	LOC100243991								0.381339	0.0396977	U	3.25764	4.18392	0.926281	1686								probable magnesium transporter NIPA9
	Beginning of Ripening		Vitvi18g01057	VIT_18s0001g13600	LOC100267776								0.377511	0.0438649	U	4.85152	6.21508	1.36356	1460								1-acylglycerol-3-phosphate O-acyltransferase
	Beginning of Ripening		Vitvi11g00248	VIT_11s0016g02950	LOC100262863								0.375705	0.0367552	U	44.3246	56.7106	12.386	428								profilin-1
	Beginning of Ripening		Vitvi14g01468	VIT_14s0068g01150	LOC100258280								0.375322	0.046564	U	3.83667	4.87947	1.0428	1620								sialyltransferase-like protein 1
	Beginning of Ripening		Vitvi18g00834	VIT_18s0001g11080	LOC100257353								0.374542	0.0435549	U	5.60442	7.12191	1.51749	1389								polyadenylate-binding protein RBP47
	Beginning of Ripening		Vitvi13g01731	VIT_13s0064g00890	LOC100256811								0.374474	0.0496884	U	28.6469	36.2451	7.59821	599								cellulose synthase A catalytic subunit 3 [UDP-forming]
	Beginning of Ripening		Vitvi15g00813	VIT_15s0048g01720	LOC100264212								0.373967	0.0477898	U	1.85164	2.35717	0.505537	1915								spastin
	Beginning of Ripening		Vitvi06g00435	VIT_06s0004g04390	LOC100245048								0.370896	0.0101122	U	15.4799	19.6691	4.18922	848								UDP-glucuronic acid decarboxylase 6
	Beginning of Ripening		Vitvi14g01227	VIT_14s0006g03240	LOC100265192								0.369141	0.0111908	U	4.46755	5.6703	1.20275	1538								ultraviolet-B receptor UVR8
	Beginning of Ripening		Vitvi04g00583	VIT_04s0008g06500	LOC100257594								0.3691	0.0472062	U	2.84304	3.61233	0.769292	1767								uncharacterized transporter C405.03c
	Beginning of Ripening		Vitvi18g02609	VIT_18s0001g07470	LOC104882498								0.365817	0.031201	U	1.71732	2.17021	0.452882	1943								probable ubiquitin-like-specific protease 2B
	Beginning of Ripening		Vitvi16g01410	VIT_16s0098g01830	LOC100247074								0.364944	0.0398864	U	12.018	15.1161	3.09805	982								uncharacterized LOC100247074
	Beginning of Ripening		Vitvi15g00713	VIT_15s0048g00600	LOC100253897								0.364708	0.0210842	U	4.80312	6.06366	1.26053	1513								vesicle-associated protein 1-3
	Beginning of Ripening		Vitvi06g01533	VIT_06s0080g00940	LOC100250098								0.36363	0.0397913	U	5.94321	7.48713	1.54391	1379								bifunctional nitrilase/nitrile hydratase NIT4B
	Beginning of Ripening		Vitvi13g01834	VIT_13s0156g00140	LOC100244303								0.363191	0.0453158	U	7.06577	8.91888	1.85311	1276								E3 ubiquitin-protein ligase RING1-like
	Beginning of Ripening		Vitvi18g01080	VIT_18s0001g13870	LOC100259212								0.363069	0.0166752	U	8.62343	10.8613	2.23782	1172								protein IQ-DOMAIN 32
	Beginning of Ripening		Vitvi01g00474	VIT_01s0011g05570	LOC100257839								0.362597	0.0473317	U	5.13785	6.52127	1.38342	1452								plant UBX domain-containing protein 2
	Beginning of Ripening		Vitvi05g00097	VIT_05s0077g01230	LOC100256889								0.360261	0.0165978	U	36.9907	46.5985	9.6078	501								GTP-binding protein SAR1A
	Beginning of Ripening		Vitvi08g01044	VIT_08s0040g01960	LOC100243197								0.356094	0.0304804	U	2.35879	2.96141	0.602623	1864								dystrophia myotonica WD repeat-containing protein
	Beginning of Ripening		Vitvi19g02080	VIT_19s0015g01090	LOC100261759								0.355335	0.0035602	U	338.072	424.198	86.1254	113								heat shock cognate protein 80
	Beginning of Ripening		Vitvi08g01256	VIT_08s0007g00970	LOC100242668								0.354994	0.0254499	U	9.44695	11.9119	2.46497	1112								eukaryotic translation initiation factor 3 subunit G
	Beginning of Ripening		Vitvi18g02574	VIT_18s0001g05710	LOC100242043								0.354034	0.0174881	U	5.09764	6.40708	1.30944	1485								monoacylglycerol lipase ABHD6
	Beginning of Ripening		Vitvi17g00621	VIT_17s0000g06380	LOC100246665								0.353406	0.0465285	U	26.9199	33.9358	7.01593	628								uncharacterized endoplasmic reticulum membrane protein C16E8.02
	Beginning of Ripening		Vitvi05g00458	VIT_05s0020g03020	LOC100249437								0.353269	0.0198146	U	2.7484	3.45465	0.706251	1808								ARM REPEAT PROTEIN INTERACTING WITH ABF2
	Beginning of Ripening		Vitvi17g01511	VIT_17s0000g07260	LOC100241539								0.350207	0.0454323	U	20.477	25.7416	5.26459	745								PLASMODESMATA CALLOSE-BINDING PROTEIN 3
	Beginning of Ripening		Vitvi16g00086	VIT_16s0039g01580	LOC100251027								0.347751	0.0449471	U	17.2237	21.5651	4.34143	833								uncharacterized sugar kinase slr0537
	Beginning of Ripening		Vitvi19g00416	VIT_19s0014g05200	LOC100241773								0.34173	0.0279404	U	6.16614	7.66236	1.49622	1400								uncharacterized LOC100241773
	Beginning of Ripening		Vitvi02g00176	VIT_02s0025g02010	LOC100258086								0.341331	0.0470233	U	11.8374	14.7445	2.90706	1020								26S proteasome non-ATPase regulatory subunit 8 homolog A
	Beginning of Ripening		Vitvi06g00826	VIT_06s0004g08300	LOC100260395								0.340517	0.0462564	U	1.74127	2.16443	0.423166	1952								RING finger and transmembrane domain-containing protein 1
	Beginning of Ripening		Vitvi10g00307	VIT_00s0455g00040	LOC100258406								0.33825	0.0138301	U	18.9508	23.5223	4.57152	807								probable galacturonosyltransferase 4
	Beginning of Ripening		Vitvi06g00487	VIT_06s0004g04930	LOC100251963								0.335175	0.0226189	U	17.5564	21.6893	4.13292	857								oxysterol-binding family protein
	Beginning of Ripening		Vitvi13g00118	VIT_13s0067g01990	LOC100251814								0.332972	0.0211588	U	2.11042	2.60787	0.497449	1921								sorting nexin 2A
	Beginning of Ripening		Vitvi14g01668	0	LOC100252501								0.327358	0.038758	U	5.89485	7.2562	1.36135	1463								probable methyltransferase PMT9
	Beginning of Ripening		Vitvi07g00303	VIT_07s0005g00200	LOC100260666								0.315169	0.0307737	U	4.46178	5.43876	0.976979	1664								uncharacterized LOC100260666
	Beginning of Ripening		Vitvi13g01827	VIT_13s0156g00220	LOC100251191								0.314922	0.0435549	U	13.236	16.1635	2.9275	1017								uncharacterized LOC100251191
	Beginning of Ripening		Vitvi16g00153	VIT_16s0039g02200	LOC100252838								0.31336	0.0225862	U	7.63772	9.31812	1.6804	1334								ERAD-associated E3 ubiquitin-protein ligase HRD1B
	Beginning of Ripening		Vitvi11g00710	VIT_11s0037g00300	LOC100256941								0.313047	0.0270162	U	36.8266	44.8111	7.98445	576								signal recognition particle receptor subunit alpha homolog
	Beginning of Ripening		Vitvi18g00762	VIT_18s0001g10260	LOC100267740								0.31171	0.0480416	U	10.1862	12.3907	2.20449	1184								probable E3 ubiquitin-protein ligase RHG1A
	Beginning of Ripening		Vitvi05g00539	VIT_05s0020g03860	LOC100264835								0.310322	0.00959315	U	57.6484	70.164	12.5156	426								homocysteine S-methyltransferase 3
	Beginning of Ripening		Vitvi18g00043	VIT_18s0122g00610	LOC100265082								0.302423	0.0498576	U	16.6693	20.24	3.57068	912								3-hydroxy-3-methylglutaryl-coenzyme A reductase 1
	Beginning of Ripening		Vitvi08g01054	VIT_08s0040g02140	LOC100263731								0.300633	0.0393629	U	7.52318	9.11089	1.5877	1363								probable E3 ubiquitin-protein ligase HIP1
	Beginning of Ripening		Vitvi12g01972	VIT_12s0035g00310	LOC100259302								0.295981	0.0302178	U	12.5976	15.2007	2.60308	1080								serine/threonine-protein kinase SRK2A
	Beginning of Ripening		Vitvi11g00393	VIT_11s0016g04480	LOC100257579								0.290993	0.0339238	U	28.6756	34.5039	5.8283	699								palmitoyl-acyl carrier protein thioesterase, chloroplastic
	Beginning of Ripening		Vitvi16g01163	VIT_16s0050g01850	LOC100257581								0.276219	0.0258414	U	24.3097	28.9473	4.63761	798								nuclear valosin-containing protein-like
	Beginning of Ripening		Vitvi14g03099	VIT_14s0108g01590	LOC100264653								0.263952	0.0388219	U	94.1391	111.208	17.0688	351								UDP-glucose 6-dehydrogenase-like
	Beginning of Ripening		Vitvi08g00917	VIT_08s0040g00550	LOC100260187								-6.43581	1.76192e-06	D	1.68267	0.0208299	1.66184	1339								bifunctional pinoresinol-lariciresinol reductase 2
	Beginning of Ripening		Vitvi06g01727	VIT_06s0004g05700	LOC100244980								-4.89602	0.0183863	D	2.59615	0.0833766	2.51277	1101								glutathione S-transferase U8
	Beginning of Ripening		Vitvi08g01281	VIT_08s0007g01370	LOC100240776								-4.54787	5.90387e-06	D	2.78824	0.113824	2.67442	1070								uncharacterized LOC100240776
	Beginning of Ripening		Vitvi02g00242	VIT_02s0025g02710	LOC100244394								-4.13927	9.81567e-09	D	2.91311	0.161998	2.75111	1050								NAC domain-containing protein 43
	Beginning of Ripening		Vitvi08g01335	VIT_08s0007g01910	LOC100240808								-3.9767	6.32271e-05	D	21.3608	1.30637	20.0545	318								laccase-4
	Beginning of Ripening		Vitvi02g00344	VIT_02s0025g03730	LOC100246131								-3.70224	2.49587e-05	D	1.55912	0.12078	1.43834	1428								protein LURP-one-related 4
	Beginning of Ripening		Vitvi08g00243	VIT_08s0032g00950	LOC100854533								-3.54572	8.71566e-06	D	2.05064	0.168018	1.88262	1264								uncharacterized LOC100854533
	Beginning of Ripening		Vitvi02g00348	VIT_02s0025g03780	LOC100263385								-3.4882	0.0456991	D	8.98774	0.768471	8.21927	565								remorin
	Beginning of Ripening		Vitvi16g01832	VIT_16s0022g02470	LOC100254001								-3.47153	1.66188e-06	D	1.69021	0.144867	1.54535	1378								peroxidase 66
	Beginning of Ripening		Vitvi06g01937	0	LOC100243061								-3.44193	1.17168e-19	D	4.90863	0.440944	4.46769	822								lysosomal Pro-X carboxypeptidase
	Beginning of Ripening		Vitvi08g02147	VIT_08s0040g01970	LOC100248323								-3.39281	0.0419308	D	3.70752	0.336106	3.37141	936								fasciclin-like arabinogalactan protein 11
	Beginning of Ripening		Vitvi08g01770	VIT_08s0007g06860	LOC100253797								-3.23006	1.98897e-05	D	8.20752	0.84706	7.36046	612								myrcene synthase, chloroplastic-like
	Beginning of Ripening		Vitvi07g01970	VIT_07s0031g02900	LOC100245570								-3.09226	0.0303146	D	18.9436	2.14095	16.8026	354								aspartic proteinase nepenthesin-1
	Beginning of Ripening		Vitvi04g01210	VIT_04s0023g01020	LOC100261554								-3.05933	3.32228e-10	D	1.16712	0.135018	1.0321	1625								BEL1-like homeodomain protein 2
	Beginning of Ripening		Vitvi17g00479	VIT_17s0000g05060	LOC100258803								-2.92996	0.00945246	D	9.1658	1.15057	8.01523	575								COBRA-like protein 4
	Beginning of Ripening		Vitvi05g02235	0	LOC100854360								-2.67687	9.50955e-05	D	0.415209	0.065474	0.349735	1986								putative disease resistance RPP13-like protein 3
	Beginning of Ripening		Vitvi13g00144	VIT_13s0067g02380	LOC100251929								-2.65715	1.76575e-05	D	1.74446	0.270811	1.47365	1412								LOB domain-containing protein 15
	Beginning of Ripening		Vitvi18g01072	VIT_18s0001g13770	LOC100250687								-2.63813	2.61663e-05	D	1.08164	0.171699	0.90994	1692								cytochrome P450 71A1
	Beginning of Ripening		Vitvi10g01691	VIT_00s0194g00220	0								-2.60592	0.00735509	D	4.9263	0.787933	4.13837	855								0
	Beginning of Ripening		Vitvi18g02784	VIT_18s0001g13780	LOC100255866								-2.58207	3.09541e-07	D	1.78793	0.300646	1.48729	1404								cytochrome P450 71A1
	Beginning of Ripening		Vitvi04g01657	VIT_04s0044g00990	LOC100248912								-2.57871	0.0105142	D	5.55916	0.899716	4.65944	795								UDP-glucuronate:xylan alpha-glucuronosyltransferase 1
Leaf	Beginning of Ripening		Vitvi07g00586	VIT_07s0005g03140	LOC100249717	-1.87671	0.0286143	D	1.72503	0.467997	1.25703	182	-2.535	0.00138401	D	0.832416	0.146749	0.685666	1821								aspartic proteinase nepenthesin-1	concordant
	Beginning of Ripening		Vitvi13g02577	VIT_13s0156g00030	0								-2.42318	4.54309e-06	D	15.7912	2.85361	12.9376	414								0
	Beginning of Ripening		Vitvi07g01906	VIT_07s0031g02340	LOC100242414								-2.38322	1.82461e-10	D	14.3006	2.67967	11.6209	446								amino acid permease 3
	Beginning of Ripening	Mid-Ripening	Vitvi09g01624	VIT_09s0002g05010	0								-2.371	0.00246277	D	3.59129	0.70652	2.88477	1025	1.49033	1.13869e-06	U	4.9186	13.485	8.56639	141	0			discordant
	Beginning of Ripening		Vitvi18g02676	VIT_18s0001g10200	0								-2.3589	0.0391681	D	1.72653	0.343271	1.38326	1453								0
	Beginning of Ripening		Vitvi06g01530	VIT_06s0080g00910	LOC100244949								-2.34401	7.05717e-05	D	2.15522	0.418558	1.73666	1316								F-box protein At2g27310
	Beginning of Ripening		Vitvi14g00423	VIT_14s0030g01730	LOC100253861								-2.17395	0.0111908	D	1.59332	0.343103	1.25021	1519								#N/A
	Beginning of Ripening		Vitvi11g00356	VIT_11s0016g04160	LOC100257654								-2.11001	0.000214534	D	29.036	6.69574	22.3403	297								probable sulfate transporter 3.5
	Beginning of Ripening		Vitvi18g00462	VIT_18s0001g06640	LOC100854240								-2.10512	6.87484e-05	D	3.27678	0.741823	2.53496	1094								RING-H2 finger protein ATL54
	Beginning of Ripening		Vitvi10g01710	VIT_00s0259g00170	LOC100263809								-2.04486	7.35358e-06	D	7.0355	1.64973	5.38577	734								uncharacterized LOC100263809
	Beginning of Ripening		Vitvi02g00343	0	0								-2.01622	0.0173915	D	2.60509	0.647657	1.95744	1238								0
	Beginning of Ripening		Vitvi12g00255	VIT_12s0028g03050	LOC100267787								-2.00232	0.000654244	D	4.01193	0.969347	3.04258	990								NAC domain-containing protein 73
	Beginning of Ripening		Vitvi01g02315	VIT_00s0332g00140	0								-1.91339	0.000581402	D	1.36363	0.364291	0.999335	1649								0
	Beginning of Ripening		Vitvi01g01036	VIT_01s0026g02690	LOC100248185								-1.88119	0.000585176	D	0.905751	0.237132	0.668619	1830								uncharacterized endoplasmic reticulum membrane protein C16E8.02
	Beginning of Ripening		Vitvi12g02200	VIT_12s0028g00670	0								-1.83358	0.00372081	D	2.91787	0.823853	2.09402	1211								0
	Beginning of Ripening		Vitvi13g01379	VIT_13s0084g00240	LOC100259100								-1.81352	1.57539e-05	D	8.90711	2.53255	6.37456	662								cytosolic sulfotransferase 15
	Beginning of Ripening		Vitvi18g03225	VIT_18s0089g00160	LOC100255129								-1.81344	0.0250352	D	2.04388	0.597258	1.44662	1421								mannan endo-1,4-beta-mannosidase 5
	Beginning of Ripening	Mid-Ripening	Vitvi01g01030	VIT_01s0026g02620	LOC100260158								-1.79438	7.29126e-13	D	301.783	86.823	214.959	47	-0.749491	0.0029699	D	89.6402	52.2083	37.4319	61	expansin-A1-like			concordant
	Beginning of Ripening		Vitvi07g02220	VIT_07s0005g01310	LOC100258949								-1.78792	0.0258414	D	2.93103	0.829758	2.10127	1208								uncharacterized LOC100258949
	Beginning of Ripening		Vitvi08g02193	VIT_08s0007g00270	LOC104880170								-1.7768	0.00465834	D	2.55787	0.721634	1.83623	1281								#N/A
	Beginning of Ripening		Vitvi18g02818	VIT_18s0001g14780	LOC100245479								-1.73044	6.79194e-05	D	2.81971	0.851688	1.96803	1234								GDSL esterase/lipase EXL3
	Beginning of Ripening		Vitvi01g01641	VIT_01s0010g03540	LOC100264256								-1.68044	0.0128137	D	1.63206	0.491158	1.1409	1574								65-kDa microtubule-associated protein 8
	Beginning of Ripening		Vitvi02g01355	VIT_02s0025g01980	LOC100261528								-1.67876	0.00871897	D	1.25095	0.383758	0.867194	1708								cellulose synthase-like protein G3
	Beginning of Ripening		Vitvi19g02000	VIT_19s0177g00230	LOC100258838								-1.67849	0.00652401	D	6.59613	2.08402	4.51211	813								uncharacterized LOC100258838
	Beginning of Ripening		Vitvi05g01069	VIT_05s0029g00080	LOC100257175								-1.65895	0.000599726	D	3.24716	0.998542	2.24862	1169								receptor like protein kinase S.2
Leaf	Beginning of Ripening		Vitvi09g00050	VIT_09s0002g00700	LOC100246365	-1.07001	0.034136	D	103.274	48.9055	54.3685	30	-1.61803	0.0180986	D	2.41994	0.780228	1.63972	1345								dormancy-associated protein homolog 4	concordant
	Beginning of Ripening		Vitvi18g01001	VIT_18s0001g12990	LOC100243831								-1.61357	0.00169122	D	1.43787	0.469359	0.96851	1669								omega-hydroxypalmitate O-feruloyl transferase-like
	Beginning of Ripening		Vitvi08g01686	VIT_08s0007g05840	LOC100852723								-1.60478	0.00028542	D	2.62794	0.867684	1.76025	1304								protein GAST1
	Beginning of Ripening		Vitvi08g00130	VIT_08s0056g01500	LOC100263795								-1.60259	0.0125298	D	1.0593	0.34969	0.709605	1804								protein PNS1
	Beginning of Ripening		Vitvi06g00621	VIT_06s0004g06370	LOC100265697								-1.5966	5.30111e-06	D	11.701	3.85448	7.84655	584								UDP-glycosyltransferase 71K1-like
	Beginning of Ripening		Vitvi18g02012	VIT_18s0041g00710	LOC100247599								-1.59246	9.31797e-07	D	2.77942	0.899973	1.87945	1268								UDP-glycosyltransferase 88F3
	Beginning of Ripening		Vitvi17g00366	VIT_17s0000g04130	LOC100245771								-1.56702	0.0113523	D	1.26707	0.417	0.850067	1713								transcription factor DIVARICATA
	Beginning of Ripening		Vitvi03g00533	VIT_03s0063g00050	LOC100248565								-1.5666	5.43969e-14	D	12.4058	4.1401	8.26569	562								abscisate beta-glucosyltransferase-like
	Beginning of Ripening		Vitvi02g01537	VIT_02s0012g02810	LOC100248986								-1.56164	1.07332e-05	D	25.4304	8.62661	16.8038	353								geraniol 8-hydroxylase
	Beginning of Ripening		Vitvi15g01455	VIT_15s0021g02070	LOC104881801								-1.56014	0.0443022	D	2.15451	0.710044	1.44447	1422								uncharacterized LOC104881801
	Beginning of Ripening		Vitvi14g01474	VIT_14s0068g01210	LOC100242999								-1.55647	0.00604865	D	1.04745	0.355956	0.691495	1817								secoisolariciresinol dehydrogenase
	Beginning of Ripening		Vitvi16g00775	VIT_16s0022g01210	LOC100244033								-1.54286	0.0212868	D	3.6327	1.20861	2.42409	1119								protein ODORANT1
	Beginning of Ripening		Vitvi01g01026	VIT_01s0026g02580	LOC100265355								-1.53454	6.96862e-08	D	4.31889	1.48382	2.83506	1032								cyclic dof factor 2
	Beginning of Ripening		Vitvi12g00336	VIT_12s0059g00030	LOC100249867								-1.52795	0.0115438	D	0.958865	0.332582	0.626284	1849								uncharacterized LOC100249867
	Beginning of Ripening		Vitvi14g00152	VIT_14s0060g01940	LOC100249438								-1.52619	0.0094142	D	2.71875	0.917941	1.80081	1293								bifunctional epoxide hydrolase 2
	Beginning of Ripening		Vitvi12g02393	VIT_12s0059g01790	LOC100251744								-1.517	0.00494554	D	7.94412	2.69173	5.25239	748								O-methyltransferase
	Beginning of Ripening		Vitvi09g00551	VIT_09s0002g06300	LOC100854446								-1.51489	0.0006706	D	3.06303	1.05605	2.00698	1227								F-box/kelch-repeat protein At5g15710-like
	Beginning of Ripening		Vitvi18g00909	VIT_18s0001g11860	LOC100264254								-1.51074	2.51275e-06	D	17.6779	6.18556	11.4923	450								#N/A
	Beginning of Ripening	Mid-Ripening	Vitvi18g00815	VIT_18s0001g10800	LOC100259070								-1.50941	0.00213477	D	3.15194	1.08743	2.06451	1218	-0.912363	0.0475838	D	4.72285	2.4687	2.25415	229	probable carboxylesterase 2			concordant
	Beginning of Ripening		Vitvi16g01928	VIT_16s0050g01300	LOC100242355								-1.50198	0.000594848	D	4.51876	1.59041	2.92835	1016								uncharacterized LOC100242355
	Beginning of Ripening		Vitvi14g01296	VIT_14s0083g00640	LOC100248114								-1.49945	0.000987841	D	1.1701	0.406359	0.763736	1776								zinc finger protein CONSTANS-LIKE 2
	Beginning of Ripening		Vitvi15g00912	VIT_15s0048g02870	LOC100245524								-1.49478	4.23976e-13	D	31.193	10.9937	20.1993	317								homeobox-leucine zipper protein ATHB-12
	Beginning of Ripening		Vitvi03g00122	VIT_03s0038g02140	LOC100253820								-1.49121	0.000115925	D	1.25126	0.443363	0.807901	1742								auxin transporter-like protein 2
	Beginning of Ripening		Vitvi11g00371	VIT_11s0016g04270	LOC100266419								-1.48483	0.00198049	D	1.66835	0.583918	1.08443	1608								strigolactone esterase D14
	Beginning of Ripening		Vitvi18g02364	0	LOC100265439								-1.46085	0.0212868	D	3.17366	1.15441	2.01924	1225								probable carboxylesterase 18
	Beginning of Ripening		Vitvi16g00741	VIT_16s0022g00890	LOC100258792								-1.45576	0.0179925	D	6.1044	2.19438	3.91002	873								21 kDa protein-like
	Beginning of Ripening		Vitvi08g02393	VIT_08s0007g08240	0								-1.45277	0.0430954	D	1.82871	0.666427	1.16228	1559								0
	Beginning of Ripening		Vitvi18g00630	0	0								-1.43958	0.021658	D	10.583	3.88521	6.69777	646								0
	Beginning of Ripening	Mid-Ripening	Vitvi05g01300	VIT_05s0062g00700	LOC100253245								-1.43499	2.25721e-07	D	6.54066	2.38457	4.15609	852	-1.76242	0.0174963	D	3.38763	0.964101	2.42353	222	crocetin glucosyltransferase, chloroplastic			concordant
	Beginning of Ripening		Vitvi02g01264	VIT_02s0087g00630	LOC100261349								-1.42591	0.000111682	D	4.02261	1.47211	2.5505	1091								long-chain-alcohol oxidase FAO4A
	Beginning of Ripening	Mid-Ripening	Vitvi16g01167	VIT_16s0050g01880	LOC100243904								-1.42346	1.47124e-06	D	2.11428	0.78411	1.33017	1475	-1.8499	0.028471	D	1.08648	0.29485	0.791631	264	G-type lectin S-receptor-like serine/threonine-protein kinase At5g24080			concordant
	Beginning of Ripening		Vitvi12g02588	VIT_12s0055g00180	LOC100253842								-1.42345	0.00710166	D	1.24158	0.457506	0.784079	1756								anthocyanidin 3-O-glucosyltransferase 2-like
	Beginning of Ripening		Vitvi04g00345	VIT_04s0008g03990	LOC100259409								-1.41281	0.0110253	D	1.30428	0.482082	0.8222	1733								#N/A
	Beginning of Ripening		Vitvi13g00864	VIT_13s0106g00550	LOC100246540								-1.40631	2.22634e-05	D	7.11958	2.60801	4.51156	814								cytosolic sulfotransferase 15
	Beginning of Ripening		Vitvi09g00993	VIT_09s0070g00240	LOC100251623								-1.39595	0.000191632	D	14.412	5.35252	9.05951	527								cinnamoyl-CoA reductase 1
	Beginning of Ripening		Vitvi13g00276	VIT_13s0019g00780	0								-1.3919	8.75627e-05	D	13.1937	4.99408	8.19965	568								0
	Beginning of Ripening		Vitvi07g01288	VIT_07s0255g00090	LOC100265476								-1.38994	0.000461131	D	1.46269	0.549067	0.913619	1691								cytochrome P450 82C4-like
	Beginning of Ripening		Vitvi16g01640	VIT_16s0013g00410	0								-1.37409	0.000202305	D	7.67374	2.95128	4.72246	786								0
	Beginning of Ripening		Vitvi02g01416	VIT_02s0025g04890	0								-1.37139	6.9999e-06	D	23.1854	8.94259	14.2428	390								0
	Beginning of Ripening		Vitvi10g01072	VIT_10s0003g05690	LOC100249172								-1.37027	0.00189499	D	4.02849	1.54043	2.48807	1105								protein LIGHT-DEPENDENT SHORT HYPOCOTYLS 4
	Beginning of Ripening		Vitvi18g00042	VIT_18s0122g00590	LOC100242785								-1.36764	0.00101554	D	1.90732	0.733773	1.17355	1551								AT-hook motif nuclear-localized protein 25
	Beginning of Ripening		Vitvi05g00676	VIT_05s0049g00010	LOC100244297								-1.36547	0.000168912	D	1.72221	0.66161	1.0606	1616								cellulose synthase-like protein G2
	Beginning of Ripening		Vitvi14g01124	VIT_14s0006g02510	LOC100244639								-1.3526	2.22634e-05	D	2.41253	0.931188	1.48134	1409								protein PLASTID MOVEMENT IMPAIRED 2
	Beginning of Ripening		Vitvi05g00757	VIT_05s0049g01170	LOC104879291								-1.30935	0.00489605	D	1.43904	0.575934	0.86311	1709								protein LIGHT-DEPENDENT SHORT HYPOCOTYLS 4
	Beginning of Ripening		Vitvi02g00071	VIT_02s0025g00780	LOC100263862								-1.2951	0.00845148	D	1.7242	0.707657	1.01654	1636								cation/H(+) antiporter 18
	Beginning of Ripening		Vitvi19g01911	VIT_19s0014g03730	0								-1.29464	0.010598	D	19.8676	8.17637	11.6912	443								0
	Beginning of Ripening		Vitvi13g01114	VIT_13s0047g00200	LOC100243842								-1.28022	0.0418823	D	0.582189	0.242548	0.339641	1990								CO(2)-response secreted protease
	Beginning of Ripening		Vitvi10g00508	VIT_10s0003g00390	LOC100255569								-1.27628	0.00882773	D	7.3459	3.05627	4.28963	837								glutaredoxin-C9
	Beginning of Ripening		Vitvi18g02494	VIT_18s0122g01470	LOC100261556								-1.27484	0.000689957	D	1.22535	0.495915	0.729434	1791								cytochrome P450 87A3
	Beginning of Ripening		Vitvi11g01507	VIT_11s0037g00470	0								-1.27243	2.16492e-05	D	12.7723	5.23145	7.54087	600								0
	Beginning of Ripening		Vitvi09g01895	VIT_09s0018g01490	LOC100260288								-1.26625	1.33947e-06	D	7.98735	3.30175	4.6856	793								methanol O-anthraniloyltransferase
	Beginning of Ripening		Vitvi16g01279	VIT_16s0098g00250	LOC100262465								-1.26569	0.00318253	D	1.36969	0.562188	0.807501	1743								putative RING-H2 finger protein ATL21A
	Beginning of Ripening		Vitvi14g01769	VIT_14s0066g01280	LOC100254332								-1.24743	0.000198218	D	9.22075	3.78041	5.44034	726								protein KINESIN LIGHT CHAIN-RELATED 2
	Beginning of Ripening		Vitvi10g02337	VIT_00s0480g00070	LOC100256583								-1.24725	0.0194236	D	5.0604	2.08772	2.97268	1008								polyphenol oxidase, chloroplastic
	Beginning of Ripening		Vitvi15g00727	VIT_15s0048g00740	LOC100257531								-1.24494	6.75102e-07	D	11.078	4.63073	6.44723	660								uncharacterized LOC100257531
	Beginning of Ripening		Vitvi18g00886	VIT_18s0001g11630	LOC100267750								-1.23902	0.00121448	D	33.0714	14.0868	18.9845	324								allene oxide synthase 1, chloroplastic
	Beginning of Ripening	Mid-Ripening	Vitvi03g00586	VIT_03s0091g00310	LOC100250741								-1.2298	1.16165e-06	D	26.0996	11.0904	15.0091	377	-1.2545	6.95778e-13	D	39.5629	16.2141	23.3489	86	probable indole-3-acetic acid-amido synthetase GH3.1			concordant
	Beginning of Ripening		Vitvi10g00562	VIT_10s0003g01050	LOC100248051								-1.22666	0.0131285	D	1.35237	0.557483	0.794886	1751								protein CHUP1, chloroplastic
	Beginning of Ripening		Vitvi17g00664	VIT_17s0000g06790	LOC100253651								-1.21261	4.91299e-05	D	2.90508	1.24031	1.66477	1338								flavin-containing monooxygenase FMO GS-OX-like 9
	Beginning of Ripening		Vitvi10g00693	VIT_10s0003g02440	LOC100252173								-1.2101	0.0339386	D	1.39865	0.601804	0.796846	1749								xyloglucan endotransglucosylase/hydrolase 2
	Beginning of Ripening		Vitvi01g00817	VIT_01s0026g00580	LOC100251958								-1.20676	0.0287396	D	6.62656	2.76832	3.85825	882								serine/threonine-protein kinase PBS1
	Beginning of Ripening		Vitvi04g01290	VIT_04s0023g01760	LOC100249590								-1.20461	0.0411466	D	2.23771	0.954382	1.28333	1500								protein N-lysine methyltransferase METTL21A
	Beginning of Ripening		Vitvi16g00977	VIT_16s0100g00700	LOC100233010								-1.1951	0.0336579	D	1.74345	0.758125	0.985326	1659								TFL1C protein
	Beginning of Ripening		Vitvi14g00303	VIT_14s0030g00190	LOC104881448								-1.18521	3.75491e-09	D	11.0869	4.80959	6.27735	667								protein FANTASTIC FOUR 1
	Beginning of Ripening		Vitvi00g00824	0	0								-1.18316	0.00242133	D	56.2545	24.4432	31.8113	237								0
	Beginning of Ripening		Vitvi07g02730	VIT_00s0335g00080	0								-1.18295	0.0334753	D	1.57391	0.693256	0.880653	1702								0
	Beginning of Ripening		Vitvi09g02104	VIT_00s0246g00210	LOC104878237								-1.18059	0.0162646	D	3.70074	1.63091	2.06984	1217								putative ATP synthase protein YMF19
	Beginning of Ripening		Vitvi11g01309	VIT_11s0052g01800	LOC100244502								-1.18048	6.79638e-06	D	27.7414	12.0781	15.6633	369								zinc finger protein CONSTANS-LIKE 5
	Beginning of Ripening		Vitvi11g00535	VIT_11s0118g00160	LOC100248825								-1.17562	0.0058718	D	0.614943	0.271029	0.343914	1988								leucine-rich repeat receptor protein kinase EMS1
	Beginning of Ripening		Vitvi04g01904	VIT_04s0008g05360	LOC100268028								-1.17301	0.000136326	D	3.35863	1.4689	1.88973	1261								probable carboxylesterase 17
	Beginning of Ripening		Vitvi15g01499	VIT_15s0048g00790	LOC100267822								-1.16661	0.000348597	D	2.80256	1.22075	1.58181	1365								probable calcium-binding protein CML23
	Beginning of Ripening		Vitvi00g01022	VIT_00s1003g00010	LOC100261790								-1.16291	3.02905e-06	D	6.41145	2.83117	3.58028	909								uncharacterized LOC100261790
	Beginning of Ripening		Vitvi17g00069	VIT_17s0000g00820	LOC100262834								-1.16156	0.00904962	D	1.82387	0.799789	1.02408	1628								bidirectional sugar transporter SWEET14
	Beginning of Ripening		Vitvi03g00049	VIT_03s0038g00690	LOC100257242								-1.15932	2.8129e-05	D	3.82678	1.70394	2.12284	1206								B-box zinc finger protein 19
	Beginning of Ripening		Vitvi07g01408	VIT_00s0218g00110	LOC100268079								-1.15733	0.00447535	D	1.19743	0.523424	0.674003	1827								probable 1-deoxy-D-xylulose-5-phosphate synthase 2, chloroplastic
	Beginning of Ripening		Vitvi04g01247	VIT_04s0023g01380	LOC100251313								-1.15479	2.26652e-06	D	42.7439	19.0795	23.6643	287								scarecrow-like protein 15
	Beginning of Ripening	Mid-Ripening	Vitvi13g00285	VIT_13s0019g01040	LOC100253074								-1.15013	0.0227214	D	1.62961	0.734519	0.895087	1699	-0.830815	0.0335572	D	6.96514	3.81762	3.14751	205	uncharacterized LOC100253074			concordant
	Beginning of Ripening		Vitvi13g00230	VIT_13s0067g03890	LOC100243402								-1.14897	0.0009705	D	22.8352	10.1487	12.6865	420								3-ketoacyl-CoA synthase 21-like
	Beginning of Ripening		Vitvi18g02242	VIT_18s0001g05830	LOC100263636								-1.14747	1.67376e-12	D	4.42833	1.96839	2.45994	1115								protein WVD2-like 7
	Beginning of Ripening		Vitvi04g00764	VIT_04s0069g01010	LOC100244374								-1.14706	0.00177715	D	5.45871	2.45799	3.00072	1002								protein YLS9
	Beginning of Ripening		Vitvi03g00509	VIT_03s0063g00370	LOC100253671								-1.1462	3.48493e-06	D	41.4719	18.655	22.8169	295								ferredoxin--nitrite reductase, chloroplastic-like
	Beginning of Ripening		Vitvi13g00669	VIT_13s0019g04910	LOC100246124								-1.14555	7.51252e-06	D	12.6395	5.63964	6.99985	629								probable pectate lyase 12-like
	Beginning of Ripening		Vitvi14g01789	0	LOC100853467								-1.14122	0.00882372	D	3.09323	1.37966	1.71356	1324								RING-H2 finger protein ATL56-like
	Beginning of Ripening		Vitvi14g00433	VIT_14s0030g01860	LOC100255432								-1.13651	1.16818e-11	D	29.368	13.2104	16.1576	363								trihelix transcription factor GTL2
	Beginning of Ripening		Vitvi16g00942	VIT_16s0100g00400	LOC100250412								-1.13482	2.04391e-05	D	20.2776	9.19054	11.087	460								ethylene-responsive transcription factor ERF027
	Beginning of Ripening		Vitvi18g03147	VIT_18s0041g01630	0								-1.13065	0.0127588	D	2.67284	1.20113	1.47171	1414								0
	Beginning of Ripening		Vitvi15g00795	VIT_15s0048g01490	LOC100243672								-1.12614	0.000302017	D	6.82852	3.06604	3.76248	889								geraniol 8-hydroxylase
	Beginning of Ripening		Vitvi06g01330	VIT_06s0061g00560	LOC100243163								-1.12217	9.59198e-09	D	33.7002	15.2775	18.4227	333								probable glucuronoxylan glucuronosyltransferase IRX7
	Beginning of Ripening		Vitvi09g02052	VIT_00s0505g00030	LOC104878429								-1.11939	0.00130606	D	3.47237	1.59269	1.87968	1267								NADH-ubiquinone oxidoreductase chain 2
	Beginning of Ripening		Vitvi19g01356	VIT_19s0093g00550	LOC100232942								-1.11853	4.30621e-06	D	40.8505	18.5654	22.2851	298								9-cis-epoxycarotenoid dioxygenase 1
	Beginning of Ripening		Vitvi18g00743	VIT_18s0001g10040	LOC100252217								-1.11495	0.0123527	D	2.42439	1.09755	1.32684	1477								uncharacterized LOC100252217
Leaf	Beginning of Ripening		Vitvi11g00071	VIT_11s0016g00960	LOC100264662	-1.05484	0.00030345	D	15.1302	7.27779	7.85243	101	-1.10877	2.19209e-10	D	50.9284	23.2596	27.6688	255								subtilisin-like protease SBT1.8	concordant
	Beginning of Ripening		Vitvi14g02467	VIT_14s0060g01010	LOC100252798								-1.10619	0.00682507	D	3.23856	1.48982	1.74875	1309								transcription factor bHLH149-like
	Beginning of Ripening		Vitvi12g00342	VIT_12s0059g00190	LOC100260198								-1.10535	0.0136729	D	1.28483	0.581227	0.703603	1813								expansin-B3
	Beginning of Ripening	Mid-Ripening	Vitvi03g00306	VIT_03s0038g04590	LOC100243604								-1.1029	1.27598e-13	D	8.45559	3.865	4.59058	803	-0.63438	0.00859145	D	7.59856	4.78498	2.81358	210	uncharacterized LOC100243604			concordant
	Beginning of Ripening		Vitvi14g02474	VIT_14s0060g01190	LOC100254544								-1.10251	0.00012398	D	23.8115	10.9405	12.871	416								nicotianamine synthase
	Beginning of Ripening		Vitvi12g00543	VIT_12s0059g02510	LOC104880899								-1.10161	0.0005955	D	15.9822	7.39023	8.59194	545								B-box domain protein 30
	Beginning of Ripening		Vitvi00g00903	VIT_00s0733g00010	LOC104878494								-1.09524	0.00315676	D	2.17686	1.01148	1.16538	1557								ATP synthase subunit alpha, mitochondrial
	Beginning of Ripening		Vitvi11g00508	VIT_11s0016g05740	LOC100245811								-1.09484	0.000518596	D	5.87069	2.68499	3.1857	964								calmodulin-like protein 3
	Beginning of Ripening		Vitvi08g01096	VIT_08s0040g02680	LOC100248303								-1.09372	3.78142e-06	D	5.09587	2.37326	2.72261	1054								uncharacterized LOC100248303
	Beginning of Ripening		Vitvi01g00697	VIT_01s0127g00250	LOC100251624								-1.09018	6.99968e-08	D	27.0765	12.4243	14.6522	385								F-box/kelch protein
	Beginning of Ripening		Vitvi08g01388	VIT_08s0007g02510	LOC100249486								-1.08783	0.000440793	D	1.06279	0.491179	0.571611	1881								transcription factor E2FA
	Beginning of Ripening		Vitvi11g00132	0	LOC100261010								-1.08751	0.000195778	D	10.833	5.08651	5.74652	702								formin-like protein 13
	Beginning of Ripening		Vitvi14g02948	VIT_14s0068g00740	LOC100261750								-1.08548	5.59336e-11	D	28.1691	12.999	15.1701	375								uncharacterized LOC100261750
	Beginning of Ripening		Vitvi16g01946	VIT_16s0050g01610	LOC100250976								-1.0827	0.0139565	D	2.86342	1.31002	1.5534	1375								UDP-glycosyltransferase 88A1-like
	Beginning of Ripening		Vitvi07g01908	VIT_07s0031g02390	LOC100257796								-1.08252	7.30827e-05	D	5.15966	2.39291	2.76674	1046								lipase-like PAD4
	Beginning of Ripening		Vitvi18g00689	VIT_18s0001g09430	LOC100267728								-1.07771	0.035372	D	1.03756	0.484748	0.552817	1895								uncharacterized LOC100267728
	Beginning of Ripening		Vitvi08g01206	VIT_08s0007g00440	LOC100245911								-1.07567	2.20044e-09	D	86.407	40.2102	46.1968	181								expansin-A6
	Beginning of Ripening		Vitvi07g01415	VIT_00s0218g00220	LOC100267730								-1.07116	0.000509706	D	5.53093	2.57817	2.95276	1012								UDP-glycosyltransferase 91A1-like
	Beginning of Ripening		Vitvi10g00626	VIT_10s0003g01690	LOC100259946								-1.06921	1.14212e-06	D	7.40517	3.48052	3.92465	872								IRK-interacting protein
	Beginning of Ripening		Vitvi03g00231	VIT_03s0038g03710	LOC100267426								-1.06852	3.15184e-06	D	2.66125	1.25252	1.40873	1441								protein NLP2
	Beginning of Ripening		Vitvi15g00959	VIT_15s0046g00480	LOC100260458								-1.06632	0.000168493	D	11.8869	5.58318	6.30374	665								O-acyltransferase WSD1
	Beginning of Ripening		Vitvi09g02090	VIT_00s0246g00080	0								-1.06501	0.0174412	D	1.33046	0.63362	0.696838	1815								0
	Beginning of Ripening		Vitvi06g00784	VIT_06s0004g07920	LOC100255269								-1.0628	2.42919e-08	D	5.69854	2.68162	3.01692	998								probable serine/threonine-protein kinase WNK4
	Beginning of Ripening		Vitvi10g00505	VIT_10s0003g00350	LOC100250388								-1.06222	0.00296994	D	5.70183	2.65432	3.0475	987								NAC domain-containing protein 73
	Beginning of Ripening		Vitvi06g01334	VIT_06s0061g00590	LOC100244770								-1.06156	6.00443e-05	D	24.0922	11.4493	12.6429	421								protein NUCLEAR FUSION DEFECTIVE 4-like
	Beginning of Ripening		Vitvi18g01548	VIT_18s0001g02720	LOC100251146								-1.05972	0.0382032	D	5.60123	2.69753	2.9037	1021								3-ketoacyl-CoA synthase 11
	Beginning of Ripening		Vitvi01g01977	VIT_01s0011g05120	LOC100255942								-1.05638	0.00334763	D	18.9592	8.99309	9.96613	490								#N/A
	Beginning of Ripening		Vitvi03g01524	VIT_03s0063g01690	LOC104878800								-1.05535	0.00890159	D	4.55389	2.19531	2.35858	1138								uncharacterized LOC104878800
	Beginning of Ripening		Vitvi07g00054	VIT_07s0141g00090	LOC100263120								-1.05465	0.00181228	D	3.63774	1.72399	1.91374	1252								3-ketoacyl-CoA synthase 2
	Beginning of Ripening		Vitvi04g00991	VIT_04s0043g00560	LOC100253635								-1.05002	0.0304567	D	1.09851	0.516158	0.582352	1876								uncharacterized LOC100253635
	Beginning of Ripening		Vitvi01g00331	VIT_01s0011g04030	LOC100243915								-1.0493	0.00671582	D	5.78317	2.76247	3.0207	996								non-specific lipid-transfer protein 2-like
	Beginning of Ripening	Mid-Ripening	Vitvi19g00270	VIT_19s0014g03290	LOC100243607								-1.0493	3.15184e-06	D	93.1767	44.7766	48.4001	172	-0.800017	0.010714	D	104.17	57.9183	46.2513	51	NAC domain-containing protein 72			concordant
	Beginning of Ripening		Vitvi01g00588	VIT_01s0137g00200	LOC100261196								-1.04614	0.0469724	D	1.49067	0.709768	0.780897	1758								uncharacterized LOC100261196
	Beginning of Ripening		Vitvi18g02528	VIT_18s0001g02100	LOC104882462								-1.04491	0.00148104	D	13.2571	6.34131	6.91584	634								uncharacterized LOC104882462
	Beginning of Ripening		Vitvi02g01415	VIT_02s0025g04880	LOC100232891								-1.03974	3.37584e-05	D	85.6839	41.508	44.1759	190								ripening-related P-450 enzyme-like
	Beginning of Ripening		Vitvi05g00406	VIT_05s0020g02500	LOC100256318								-1.02743	0.0045183	D	2.14055	1.04813	1.09243	1599								uncharacterized LOC100256318
	Beginning of Ripening		Vitvi13g01603	VIT_13s0158g00420	LOC104881299								-1.02278	0.0125666	D	2.33143	1.14949	1.18194	1546								uncharacterized LOC104881299
	Beginning of Ripening		Vitvi06g01409	VIT_06s0061g01370	LOC100854742								-1.01785	0.0221672	D	4.06259	1.98202	2.08057	1215								uncharacterized LOC100854742
	Beginning of Ripening		Vitvi03g00415	VIT_03s0063g01460	LOC100255593								-1.01771	0.000512911	D	2.6796	1.31685	1.36274	1461								putative B3 domain-containing protein At5g66980
	Beginning of Ripening		Vitvi07g00217	VIT_07s0104g00930	LOC100249385								-1.01588	8.07609e-08	D	52.8607	25.9108	26.9499	261								gibberellin receptor GID1B
	Beginning of Ripening		Vitvi13g00622	VIT_13s0019g04460	LOC100233012								-1.01538	0.0046083	D	91.3295	44.5255	46.8041	178								phenylalanine ammonia-lyase G1
	Beginning of Ripening		Vitvi19g02010	VIT_19s0090g00240	LOC104877588								-1.01522	0.000535051	D	1.35392	0.666451	0.687473	1819								probable disease resistance protein At4g27220
	Beginning of Ripening		Vitvi14g02663	VIT_14s0030g02020	LOC100243526								-1.01292	0.0337474	D	0.35995	0.17634	0.183609	2006								probable aldo-keto reductase 1
	Beginning of Ripening		Vitvi13g02316	VIT_13s0084g00310	LOC100264272								-1.01167	3.63571e-14	D	27.0004	13.2228	13.7776	403								protein LNK3
	Beginning of Ripening		Vitvi14g02403	VIT_14s0068g02240	LOC100263506								-1.0103	0.0462564	D	0.765857	0.3774	0.388457	1966								LRR receptor-like serine/threonine-protein kinase FLS2
	Beginning of Ripening		Vitvi11g00380	VIT_11s0016g04360	LOC100260978								-1.00607	0.00750551	D	1.79099	0.873411	0.917578	1688								glucan endo-1,3-beta-glucosidase 8
	Beginning of Ripening		Vitvi04g01788	VIT_04s0008g01120	LOC100268063								-1.00286	0.00451549	D	23.3173	11.5184	11.7989	442								glutaredoxin-C6-like
	Beginning of Ripening		Vitvi10g01734	VIT_00s0274g00080	LOC100854029								-1.00262	0.00461924	D	1.40795	0.703093	0.704857	1811								probable NAD(P)H dehydrogenase (quinone) FQR1-like 1
	Beginning of Ripening		Vitvi03g00384	VIT_03s0063g01910	LOC100258936								-0.998623	0.00855525	D	1.74372	0.867276	0.876441	1704								CASP-like protein 5C1
	Beginning of Ripening		Vitvi12g02371	VIT_12s0059g00960	LOC100261952								-0.997462	2.95517e-05	D	4.10117	2.02346	2.0777	1216								cellulose synthase-like protein H1
	Beginning of Ripening		Vitvi11g00328	VIT_11s0016g03830	LOC100247419								-0.996865	3.45899e-05	D	3.40153	1.6681	1.73342	1318								pentatricopeptide repeat-containing protein At5g25630
	Beginning of Ripening		Vitvi17g00062	VIT_17s0000g00730	LOC100252577								-0.995916	3.90105e-05	D	6.41245	3.18524	3.2272	956								uncharacterized LOC100252577
	Beginning of Ripening		Vitvi13g00012	VIT_13s0067g00220	LOC100233000								-0.985413	0.0112458	D	50.6185	24.6845	25.934	269								aquaporin-like PIP1;1
	Beginning of Ripening		Vitvi13g00155	VIT_13s0067g02560	LOC100241651								-0.982364	0.00731456	D	6.30661	3.09944	3.20717	963								uncharacterized LOC100241651
	Beginning of Ripening		Vitvi10g00247	VIT_00s0259g00120	LOC100242155								-0.982175	2.33198e-09	D	22.5398	11.1839	11.3559	454								oligopeptide transporter 3
	Beginning of Ripening		Vitvi14g00063	VIT_14s0060g00760	LOC100257918								-0.981164	0.0486999	D	2.20922	1.11847	1.09074	1602								galactinol synthase 2
	Beginning of Ripening		Vitvi12g00475	VIT_12s0059g01810	LOC100263742								-0.977834	0.0161321	D	7.07116	3.53717	3.53399	916								photosystem II repair protein PSB27-H1, chloroplastic
	Beginning of Ripening		Vitvi02g01328	VIT_02s0025g00810	LOC100248364								-0.977751	0.0122148	D	0.925324	0.464183	0.461141	1938								cation/H(+) antiporter 18
	Beginning of Ripening		Vitvi04g00352	VIT_04s0008g04060	LOC100254233								-0.976983	0.00250416	D	12.7132	6.25204	6.46113	658								BURP domain-containing protein 3
	Beginning of Ripening		Vitvi11g00924	VIT_11s0065g00350	LOC100267215								-0.9754	0.0201672	D	10.7341	5.28034	5.45372	723								cytochrome P450 CYP73A100
	Beginning of Ripening		Vitvi17g00936	VIT_17s0000g09470	LOC100258771								-0.973663	0.0388219	D	1.91282	0.954954	0.957868	1674								high-affinity nitrate transporter 3.1
	Beginning of Ripening		Vitvi14g01247	VIT_14s0083g00120	LOC100258292								-0.973051	0.000319157	D	5.27624	2.65355	2.62269	1077								transcription factor AS1
	Beginning of Ripening		Vitvi19g00700	VIT_19s0015g00730	LOC100260085								-0.971328	1.25208e-05	D	13.6921	6.8305	6.86155	636								cellulose synthase-like protein E6
	Beginning of Ripening		Vitvi18g00922	VIT_18s0001g12000	LOC100257359								-0.970726	1.09291e-05	D	13.9702	7.05196	6.91824	633								geranylgeranyl pyrophosphate synthase, chloroplastic
	Beginning of Ripening		Vitvi02g00149	VIT_02s0025g01610	LOC100249570								-0.969807	0.000120778	D	38.0713	19.3488	18.7225	329								phosphatidylinositol 4-kinase gamma 2
	Beginning of Ripening	Mid-Ripening	Vitvi09g00981	VIT_09s0070g00140	LOC100255067								-0.96948	0.00238362	D	15.2158	7.73607	7.4797	604	0.735957	0.00022125	U	26.4675	43.2994	16.832	103	CBL-interacting serine/threonine-protein kinase 5			discordant
	Beginning of Ripening		Vitvi02g00121	VIT_02s0025g01360	LOC100265543								-0.96912	0.00621455	D	8.673	4.40352	4.26948	842								ethylene-responsive transcription factor ERF061
	Beginning of Ripening		Vitvi06g00695	VIT_06s0004g07090	LOC100265705								-0.963863	0.00302338	D	5.20055	2.6333	2.56725	1088								protein LIGHT-DEPENDENT SHORT HYPOCOTYLS 6
	Beginning of Ripening		Vitvi03g00480	VIT_03s0063g00820	LOC100243547								-0.959432	0.00211486	D	10.578	5.37771	5.20034	751								probable carboxylesterase 12
	Beginning of Ripening		Vitvi10g00349	VIT_00s0203g00180	LOC100246768								-0.956782	0.0104382	D	1.77076	0.910892	0.859863	1710								uncharacterized LOC100246768
	Beginning of Ripening		Vitvi03g00263	VIT_03s0038g04110	LOC100245113								-0.956354	2.77736e-06	D	5.49683	2.7759	2.72093	1055								AT-hook motif nuclear-localized protein 25
	Beginning of Ripening		Vitvi05g01348	VIT_05s0062g01120	LOC100253234								-0.956163	6.48505e-08	D	23.2838	11.8557	11.428	451								auxin efflux carrier component 3
	Beginning of Ripening		Vitvi13g00452	VIT_13s0019g03020	LOC100261545								-0.955718	0.000423807	D	3.93673	2.01684	1.91989	1250								7-deoxyloganetic acid glucosyltransferase
	Beginning of Ripening		Vitvi06g00059	VIT_06s0004g00570	LOC100232973								-0.95473	0.00333187	D	15.3217	7.87972	7.442	609								MYB5b
	Beginning of Ripening		Vitvi08g00656	VIT_08s0105g00380	LOC100264239								-0.953162	2.9514e-08	D	46.8398	23.7234	23.1164	293								flavonol synthase/flavanone 3-hydroxylase
	Beginning of Ripening		Vitvi14g00065	VIT_14s0060g00790	LOC100249324								-0.952933	0.0281257	D	2.69117	1.39126	1.29991	1489								galactinol synthase 2
	Beginning of Ripening		Vitvi08g01237	VIT_08s0007g00760	LOC100854994								-0.952892	0.00526839	D	4.75859	2.41039	2.34819	1144								thaumatin-like protein
	Beginning of Ripening		Vitvi12g01699	VIT_12s0055g00160	0								-0.951989	0.00872542	D	4.62956	2.37062	2.25894	1166								0
	Beginning of Ripening		Vitvi08g01915	VIT_08s0007g08540	LOC100258964								-0.950977	0.00159627	D	17.2215	8.66186	8.55969	547								magnesium chelatase H subunit
	Beginning of Ripening		Vitvi10g00480	VIT_10s0003g00040	LOC100252054								-0.950919	0.00766899	D	3.11772	1.57672	1.541	1380								dof zinc finger protein DOF1.4
	Beginning of Ripening		Vitvi07g00352	VIT_07s0005g00740	LOC100232904								-0.950874	0.000327243	D	4.90697	2.52013	2.38684	1128								endoglucanase 17
	Beginning of Ripening	Mid-Ripening	Vitvi10g00585	VIT_10s0003g01310	LOC100265230								-0.947171	0.0030463	D	14.701	7.54234	7.15871	623	-0.736107	0.031458	D	14.0468	8.2876	5.7592	175	uncharacterized LOC100265230			concordant
	Beginning of Ripening	Mid-Ripening	Vitvi07g00131	VIT_07s0151g01080	LOC100252941								-0.942873	6.45547e-07	D	9.72509	5.01293	4.71216	788	-0.780539	0.0122857	D	19.2863	11.0079	8.27847	145	protein TIME FOR COFFEE			concordant
	Beginning of Ripening		Vitvi01g00299	VIT_01s0011g03660	LOC100244058								-0.939391	6.50755e-06	D	22.6279	11.6574	10.9705	462								uncharacterized LOC100244058
Leaf	Beginning of Ripening		Vitvi18g00667	VIT_18s0001g09140	LOC100257558	-0.853054	0.0102982	D	181.923	100.717	81.2059	24	-0.938631	0.000296897	D	44.738	23.015	21.7229	307								probable strigolactone esterase DAD2	concordant
	Beginning of Ripening		Vitvi13g00019	VIT_13s0067g00330	LOC100267240								-0.93794	0.0381055	D	3.76952	1.88675	1.88277	1262								auxin transporter-like protein 2
	Beginning of Ripening		Vitvi05g01933	VIT_05s0049g00550	LOC100240909								-0.935244	0.00257782	D	747.216	391.002	356.213	29								early nodulin-75-like
	Beginning of Ripening		Vitvi04g01787	VIT_04s0008g01050	LOC100261115								-0.933983	0.0221876	D	2.85751	1.48195	1.37556	1455								uncharacterized LOC100261115
	Beginning of Ripening		Vitvi14g00156	VIT_14s0060g01980	LOC100266572								-0.929846	0.000802124	D	26.4018	13.8362	12.5656	422								glycine-rich domain-containing protein 2
	Beginning of Ripening		Vitvi14g03074	VIT_14s0108g00340	LOC100268107								-0.927551	0.0254187	D	1.17447	0.606199	0.568276	1885								probable leucine-rich repeat receptor-like protein kinase At1g35710
	Beginning of Ripening		Vitvi12g00519	VIT_12s0059g02280	LOC100244716								-0.925106	0.00159968	D	5.73012	2.97427	2.75584	1047								septum-promoting GTP-binding protein 1
Leaf	Beginning of Ripening	Mid-Ripening	Vitvi12g02137	VIT_12s0035g01900	LOC100233113	-0.957718	0.0189889	D	9.60152	4.94095	4.66057	121	-0.920998	0.000322316	D	332.668	172.184	160.483	66	-0.86156	0.0144462	D	68.6871	36.8748	31.8123	66	pectin methylesterase PME1	concordant	concordant	concordant
	Beginning of Ripening		Vitvi10g00031	VIT_10s0116g00590	LOC100253692								-0.920911	0.0278277	D	4.39966	2.26266	2.13701	1203								pectinesterase
	Beginning of Ripening	Mid-Ripening	Vitvi09g00427	VIT_09s0002g05080	LOC100241136								-0.920831	0.0111911	D	40.4658	21.4237	19.0421	322	0.781123	0.0409529	U	111.59	189.396	77.8063	26	F-box/kelch-repeat protein At1g80440			discordant
	Beginning of Ripening		Vitvi12g02413	VIT_12s0059g02240	LOC104880886								-0.918304	0.000319157	D	5.37235	2.79139	2.58097	1082								uncharacterized LOC104880886
	Beginning of Ripening		Vitvi16g01638	VIT_16s0013g00390	LOC100256282								-0.917933	0.00160226	D	25.4523	13.3158	12.1365	436								uncharacterized LOC100256282
	Beginning of Ripening		Vitvi18g02991	VIT_18s0072g00800	0								-0.917439	0.0383168	D	9.46581	4.94759	4.51822	812								0
	Beginning of Ripening		Vitvi07g00393	VIT_07s0005g01210	LOC100260656								-0.916945	0.0131506	D	2.77917	1.45905	1.32012	1480								R2R3 MYB 12 transcription factor
	Beginning of Ripening		Vitvi01g00411	VIT_01s0011g04860	LOC100268124								-0.916241	0.00153838	D	6.37275	3.36827	3.00448	1001								auxin efflux carrier component 3
	Beginning of Ripening		Vitvi08g01254	VIT_08s0007g00940	LOC100249509								-0.915796	2.28837e-09	D	7.70285	4.02474	3.67811	895								transcription factor LHW
	Beginning of Ripening		Vitvi14g01379	VIT_14s0068g00110	LOC100263492								-0.915778	0.013262	D	14.3159	7.6097	6.70622	644								receptor-like protein kinase FERONIA
	Beginning of Ripening		Vitvi13g00694	VIT_13s0019g05170	LOC100254652								-0.914925	0.00127858	D	6.77041	3.5632	3.2072	962								zinc finger protein ZAT5-like
	Beginning of Ripening		Vitvi12g00619	VIT_12s0134g00420	LOC100257895								-0.913374	1.05886e-10	D	23.4246	12.2592	11.1654	456								uncharacterized LOC100257895
	Beginning of Ripening		Vitvi18g00678	VIT_18s0001g09260	LOC100242050								-0.912747	0.00536526	D	1.91831	0.989339	0.928976	1684								QWRF motif-containing protein 2
	Beginning of Ripening		Vitvi09g01233	VIT_09s0018g01220	LOC100256964								-0.911559	0.00655936	D	3.039	1.60047	1.43853	1427								probable E3 ubiquitin-protein ligase RNF144A
	Beginning of Ripening		Vitvi08g01043	VIT_08s0040g01950	LOC100265508								-0.909695	0.000357441	D	26.0442	13.8144	12.2297	430								uncharacterized LOC100265508
	Beginning of Ripening		Vitvi12g00096	VIT_12s0028g01110	LOC100262490								-0.909385	0.00349494	D	5.30137	2.81922	2.48215	1107								transcription factor PIF4
	Beginning of Ripening		Vitvi01g00644	VIT_01s0137g00820	LOC100267978								-0.907208	0.0457083	D	2.77402	1.43188	1.34214	1469								BTB/POZ domain-containing protein At1g67900
	Beginning of Ripening		Vitvi01g00612	VIT_01s0137g00410	LOC100250807								-0.906875	0.0270815	D	3.40848	1.78695	1.62153	1354								cytochrome P450 86B1
	Beginning of Ripening		Vitvi07g00042	VIT_07s0141g00290	LOC100259693								-0.905766	0.00262623	D	22.9893	12.0575	10.9318	464								auxin-responsive protein IAA16
	Beginning of Ripening		Vitvi11g01162	VIT_11s0052g00160	LOC100247938								-0.905731	0.000441087	D	2.44904	1.27938	1.16967	1552								protein SMAX1-LIKE 4
	Beginning of Ripening		Vitvi07g02455	0	LOC104877827								-0.903668	0.0123641	D	3.26727	1.71221	1.55506	1373								fimbrin-2-like
Leaf	Beginning of Ripening	Mid-Ripening	Vitvi10g01216	VIT_00s0125g00180	LOC100266793	-1.15853	0.0388314	D	1.74784	0.785152	0.962692	189	-0.902375	1.80914e-05	D	3.66864	1.92268	1.74596	1312	-0.938063	0.0029699	D	1.78238	0.912443	0.86994	261	uncharacterized LOC100266793	concordant	concordant	concordant
Leaf	Beginning of Ripening		Vitvi08g00730	VIT_08s0058g00200	LOC100253914	-0.587804	0.0342031	D	14.7622	9.74678	5.01545	116	-0.902157	0.000120778	D	17.2877	9.17988	8.10779	571								trihelix transcription factor ASIL1	concordant
	Beginning of Ripening		Vitvi13g00431	VIT_13s0019g02890	LOC100259884								-0.899627	0.00964569	D	5.36994	2.87529	2.49465	1104								7-deoxyloganetic acid glucosyltransferase
	Beginning of Ripening		Vitvi18g02192	VIT_18s0001g06720	LOC100248314								-0.89859	0.0241629	D	2.13088	1.11457	1.01631	1638								uncharacterized LOC100248314
	Beginning of Ripening	Mid-Ripening	Vitvi16g01406	VIT_16s0098g01790	LOC100245291								-0.897624	0.000986745	D	2.82665	1.50641	1.32024	1478	-0.873062	0.000466172	D	5.80956	3.0997	2.70987	214	protein IQ-DOMAIN 1			concordant
	Beginning of Ripening	Mid-Ripening	Vitvi03g00186	VIT_03s0038g02930	LOC100257341								-0.895661	3.49735e-06	D	14.0328	7.41481	6.61801	649	-0.50196	0.00544907	D	10.337	7.1555	3.18152	203	hippocampus abundant transcript-like protein 1			concordant
	Beginning of Ripening		Vitvi14g00437	VIT_14s0030g01880	LOC100245132								-0.894811	0.0238087	D	6.22146	3.28944	2.93202	1015								protein IQ-DOMAIN 14
	Beginning of Ripening		Vitvi02g00260	VIT_02s0025g02880	LOC100263381								-0.893229	0.0151281	D	1.47115	0.783146	0.688009	1818								subtilisin-like protease SBT3.9
	Beginning of Ripening		Vitvi18g01073	VIT_18s0001g13790	LOC100260935								-0.89266	9.3261e-05	D	21.1115	11.1491	9.96237	491								cytochrome P450 71A1
	Beginning of Ripening		Vitvi06g00387	VIT_06s0004g03910	0								-0.891301	0.0153829	D	80.0442	43.2785	36.7657	216								0
	Beginning of Ripening		Vitvi04g00390	VIT_04s0008g04490	LOC100247517								-0.885832	1.10422e-12	D	20.904	11.1234	9.7806	495								uncharacterized LOC100247517
	Beginning of Ripening		Vitvi03g01371	VIT_03s0038g01510	LOC100243519								-0.884415	0.00123526	D	676.37	358.209	318.161	32								uncharacterized LOC100243519
	Beginning of Ripening		Vitvi15g01073	VIT_15s0046g01970	LOC100260155								-0.883135	0.0124921	D	1.46487	0.779696	0.68517	1823								putative UDP-rhamnose:rhamnosyltransferase 1
	Beginning of Ripening		Vitvi08g01353	VIT_08s0007g02120	LOC104880162								-0.88235	6.07915e-07	D	5.17585	2.76867	2.40719	1124								uncharacterized LOC104880162
	Beginning of Ripening		Vitvi06g00016	VIT_06s0004g00070	LOC100267326								-0.882029	4.18883e-07	D	101.259	53.9272	47.3317	176								uncharacterized LOC100267326
	Beginning of Ripening		Vitvi13g02555	VIT_13s0156g00550	LOC100261425								-0.880048	0.00543752	D	9.96791	5.38626	4.58165	805								G-type lectin S-receptor-like serine/threonine-protein kinase LECRK3
	Beginning of Ripening		Vitvi04g01914	VIT_04s0008g05990	LOC100257746								-0.877068	1.15121e-05	D	72.7845	39.2476	33.5369	228								threonine synthase, chloroplastic
	Beginning of Ripening		Vitvi13g02022	VIT_13s0019g02910	LOC100247927								-0.873239	0.000306949	D	20.6265	11.1954	9.43111	509								7-deoxyloganetic acid glucosyltransferase
	Beginning of Ripening		Vitvi18g00326	VIT_18s0001g03910	LOC100264320								-0.869276	0.014997	D	3.3142	1.77609	1.53811	1383								nitrate reductase [NADH]-like
	Beginning of Ripening		Vitvi11g00795	VIT_11s0037g00840	LOC100257033								-0.868366	2.13371e-05	D	1.34577	0.723446	0.622325	1853								protein TSS
	Beginning of Ripening		Vitvi08g01022	VIT_08s0040g01710	LOC100241377								-0.866609	0.0281257	D	140.516	74.8291	65.6865	134								phenylalanine ammonia-lyase
	Beginning of Ripening		Vitvi06g00526	VIT_06s0004g05400	0								-0.86497	0.000577142	D	18.8105	10.1951	8.61546	543								0
	Beginning of Ripening		Vitvi01g00883	VIT_01s0026g01250	LOC100255341								-0.864617	0.0147116	D	9.82501	5.34728	4.47774	819								wall-associated receptor kinase-like 10
	Beginning of Ripening		Vitvi17g00601	VIT_17s0000g06210	LOC100248537								-0.864534	0.00509993	D	9.3591	5.03483	4.32427	835								gibberellin-regulated protein 6
	Beginning of Ripening		Vitvi12g02147	VIT_12s0035g02000	LOC100253899								-0.86365	1.1317e-06	D	6.58498	3.54488	3.0401	993								14 kDa proline-rich protein DC2.15
	Beginning of Ripening		Vitvi01g01978	VIT_01s0011g05140	LOC100245649								-0.863209	0.0174527	D	159.927	88.1826	71.7444	128								MLP-like protein 43
	Beginning of Ripening		Vitvi01g01373	VIT_01s0010g01170	LOC100244373								-0.862774	0.0322649	D	1.32472	0.716139	0.608577	1861								uncharacterized LOC100244373
Leaf	Beginning of Ripening		Vitvi03g01169	VIT_03s0017g01210	LOC100263311	-0.999781	0.000155851	D	86.666	43.0906	43.5754	39	-0.86246	0.0281257	D	32.9152	17.9524	14.9628	380								protein EXORDIUM-like 2	concordant
	Beginning of Ripening		Vitvi13g00263	VIT_13s0019g00490	LOC100249637								-0.861089	9.65775e-06	D	2.08114	1.12904	0.952095	1677								uncharacterized LOC100249637
	Beginning of Ripening		Vitvi01g02317	VIT_00s0332g00160	0								-0.859239	0.0259189	D	1.2583	0.688726	0.569575	1883								0
	Beginning of Ripening		Vitvi08g01836	VIT_08s0007g07600	LOC100265797								-0.858113	7.96155e-05	D	6.14702	3.35009	2.79694	1040								pyruvate kinase, cytosolic isozyme
	Beginning of Ripening		Vitvi05g00788	VIT_05s0049g01430	LOC100242675								-0.85478	0.0319433	D	3.59148	1.94832	1.64316	1344								uncharacterized LOC100242675
	Beginning of Ripening		Vitvi07g00640	0	LOC100253191								-0.85355	0.00131656	D	11.3744	6.22324	5.15115	758								uncharacterized LOC100253191
	Beginning of Ripening		Vitvi15g00879	VIT_15s0048g02540	LOC100253885								-0.85338	5.88904e-06	D	7.32416	4.01414	3.31002	945								two-component response regulator-like APRR9
	Beginning of Ripening		Vitvi06g00411	VIT_06s0004g04110	LOC100244942								-0.85264	0.00982479	D	5.86972	3.17802	2.69171	1063								hypothetical protein
	Beginning of Ripening		Vitvi01g00505	VIT_01s0011g05880	LOC100262811								-0.851275	0.00020624	D	7.04674	3.86509	3.18165	965								probable RNA-dependent RNA polymerase 1
	Beginning of Ripening		Vitvi08g00026	VIT_08s0056g00280	LOC100251912								-0.849641	0.0337474	D	31.6249	17.4881	14.1369	392								calcium binding
	Beginning of Ripening		Vitvi07g00639	VIT_07s0005g03810	LOC100242917								-0.848615	0.0221672	D	5.25229	2.89835	2.35394	1142								uncharacterized LOC100242917
	Beginning of Ripening		Vitvi00g01316	0	0								-0.847957	0.00238379	D	26.6064	14.581	12.0254	439								0
	Beginning of Ripening		Vitvi10g00027	VIT_10s0116g00530	LOC100265774								-0.846583	0.0112605	D	20.4867	11.1232	9.36345	512								thiamine thiazole synthase 2, chloroplastic
	Beginning of Ripening		Vitvi01g00445	VIT_01s0011g05250	LOC100247453								-0.84629	0.000506895	D	148.945	82.4043	66.5405	133								uncharacterized protein At4g22758
Leaf	Beginning of Ripening		Vitvi14g02924	VIT_14s0068g00050	LOC100855368	-1.26258	0.0368151	D	28.0367	11.7928	16.2439	69	-0.845882	0.0116094	D	15.2872	8.46201	6.82522	638								#N/A	concordant
	Beginning of Ripening	Mid-Ripening	Vitvi02g00673	VIT_02s0012g01040	LOC100255731								-0.844622	0.00070736	D	13.3313	7.38242	5.94885	688	-0.532686	0.0128951	D	15.4877	10.4871	5.00059	179	NAC domain-containing protein 86			concordant
	Beginning of Ripening		Vitvi07g01413	VIT_00s0218g00170	LOC100852759								-0.842731	0.0491854	D	13.6867	7.57618	6.11051	678								putative UDP-rhamnose:rhamnosyltransferase 1
	Beginning of Ripening		Vitvi07g00476	VIT_07s0005g02130	LOC100264112								-0.84211	0.0029034	D	6.41473	3.53552	2.87922	1026								uncharacterized LOC100264112
	Beginning of Ripening		Vitvi09g00303	VIT_09s0002g03640	LOC100248134								-0.842008	0.00179299	D	2.23869	1.22803	1.01066	1643								ABC transporter G family member 29
	Beginning of Ripening		Vitvi13g02025	VIT_13s0019g02990	LOC100251302								-0.840037	0.00360605	D	4.33323	2.4095	1.92373	1247								7-deoxyloganetic acid glucosyltransferase-like
	Beginning of Ripening		Vitvi05g01638	VIT_05s0094g00920	LOC100245626								-0.83856	6.92505e-05	D	6.43075	3.54391	2.88684	1024								formin-like protein 1
	Beginning of Ripening		Vitvi02g00991	VIT_02s0033g00180	LOC100263727								-0.836869	0.000169773	D	90.2285	50.0771	40.1514	206								scopoletin glucosyltransferase
	Beginning of Ripening		Vitvi19g00206	VIT_19s0014g02460	LOC100247026								-0.836555	0.0148044	D	55.7284	31.2757	24.4527	280								early nodulin-like protein 2
	Beginning of Ripening		Vitvi06g00668	VIT_06s0004g06850	LOC100241641								-0.835263	0.0171742	D	5.52684	3.08919	2.43765	1118								mitogen-activated protein kinase kinase kinase NPK1
	Beginning of Ripening		Vitvi13g00244	VIT_13s0019g00020	LOC100256956								-0.834731	1.76506e-05	D	6.45209	3.56435	2.88774	1023								metal tolerance protein 11
	Beginning of Ripening		Vitvi15g00263	VIT_15s0107g00550	LOC100244941								-0.834102	0.0126997	D	2.65667	1.44445	1.21222	1533								protein SULFUR DEFICIENCY-INDUCED 2
	Beginning of Ripening		Vitvi07g00534	VIT_07s0005g02660	LOC100267452								-0.832451	0.00792492	D	1.69923	0.936194	0.763033	1777								ABC transporter B family member 11
	Beginning of Ripening		Vitvi11g00301	VIT_11s0016g03540	LOC100254204								-0.832317	0.00166373	D	2.50614	1.37847	1.12767	1583								auxin-responsive protein IAA27
	Beginning of Ripening		Vitvi14g00742	VIT_14s0036g01450	LOC100263054								-0.831542	6.45997e-06	D	15.3681	8.50421	6.86389	635								uncharacterized LOC100263054
	Beginning of Ripening		Vitvi10g01339	VIT_10s0042g01200	LOC100240850								-0.829554	6.05865e-05	D	5.36257	2.98654	2.37603	1132								protein argonaute 2
	Beginning of Ripening		Vitvi09g02014	VIT_09s0054g01750	LOC100261598								-0.827255	0.0262412	D	10.9657	6.0171	4.94856	768								uncharacterized LOC100261598
	Beginning of Ripening		Vitvi13g01006	VIT_13s0073g00150	LOC100254987								-0.825475	0.0286522	D	2.44203	1.34329	1.09874	1595								protein SMAX1-LIKE 3
	Beginning of Ripening		Vitvi10g00324	0	0								-0.823479	0.00632091	D	68.3633	38.4094	29.954	242								0
	Beginning of Ripening		Vitvi17g00540	VIT_17s0000g05630	LOC100260419								-0.8232	9.50955e-05	D	16.3756	9.15555	7.22004	621								homeobox-leucine zipper protein HAT5
	Beginning of Ripening		Vitvi09g00038	VIT_09s0002g00540	LOC100254856								-0.821865	0.00293159	D	5.22544	2.92169	2.30375	1154								GDSL esterase/lipase 1
	Beginning of Ripening		Vitvi09g00627	VIT_09s0002g07110	LOC100268161								-0.820236	7.24092e-05	D	28.0851	15.8078	12.2773	429								E3 ubiquitin-protein ligase KEG
	Beginning of Ripening	Mid-Ripening	Vitvi05g00681	VIT_05s0049g00040	LOC100246042								-0.820152	9.01502e-05	D	3.99673	2.24598	1.75075	1308	-0.462805	0.0131724	D	5.23471	3.71496	1.51974	244	cellulose synthase A catalytic subunit 7 [UDP-forming]			concordant
	Beginning of Ripening		Vitvi18g00882	VIT_18s0001g11600	LOC100262588								-0.818907	0.00433127	D	14.4595	8.13788	6.32161	664								uncharacterized WD repeat-containing protein alr3466
	Beginning of Ripening		Vitvi01g01960	VIT_01s0011g04250	0								-0.816899	0.00171828	D	6.1372	3.45983	2.67737	1069								0
	Beginning of Ripening		Vitvi03g00126	VIT_03s0038g02190	LOC100260696								-0.813867	0.000412355	D	13.5822	7.67695	5.90525	691								protein NUCLEAR FUSION DEFECTIVE 4
	Beginning of Ripening		Vitvi18g01766	VIT_18s0075g00520	LOC100259348								-0.812378	5.03054e-05	D	4.87142	2.74148	2.12994	1204								non-functional pseudokinase ZED1-like
	Beginning of Ripening		Vitvi15g00896	VIT_15s0048g02720	LOC100247295								-0.810738	0.0255656	D	18.6368	10.6033	8.03354	573								3-ketoacyl-CoA synthase 1
	Beginning of Ripening		Vitvi03g00475	VIT_03s0063g00860	LOC100264100								-0.805407	0.0211995	D	71.6516	41.0917	30.5598	241								putative serine carboxypeptidase-like 23
	Beginning of Ripening		Vitvi10g00821	VIT_10s0003g03750	LOC100232943								-0.805002	0.00124228	D	18.6687	10.5517	8.117	570								9-cis-epoxycarotenoid dioxygenase 2
	Beginning of Ripening		Vitvi06g01927	VIT_06s0061g00600	LOC100249900								-0.803526	0.00754438	D	3.77758	2.13803	1.63956	1346								protein NUCLEAR FUSION DEFECTIVE 4
	Beginning of Ripening		Vitvi11g01072	VIT_11s0103g00010	LOC100260789								-0.80343	0.000153697	D	29.0578	16.5385	12.5193	425								sodium transporter HKT1
	Beginning of Ripening	Mid-Ripening	Vitvi16g00964	VIT_16s0100g00570	LOC100258938								-0.8033	0.00770544	D	7.59658	4.342	3.25458	952	-0.626312	0.0163468	D	13.603	8.60881	4.99421	180	probable methyltransferase PMT15			concordant
	Beginning of Ripening		Vitvi10g00266	VIT_00s0941g00010	LOC100266049								-0.80021	0.0462564	D	1.18744	0.675023	0.512414	1912								pentatricopeptide repeat-containing protein At5g66520
	Beginning of Ripening		Vitvi02g00073	VIT_02s0025g00820	LOC100253481								-0.800107	6.30045e-06	D	25.8362	14.6533	11.1829	455								cation/H(+) antiporter 18
	Beginning of Ripening		Vitvi05g00520	VIT_05s0020g03650	LOC100251046								-0.799666	0.00352563	D	18.8519	10.7495	8.10236	572								uncharacterized LOC100251046
	Beginning of Ripening		Vitvi07g00154	VIT_07s0104g00270	LOC100245931								-0.799662	0.00297164	D	14.7026	8.20451	6.49804	654								adenylate isopentenyltransferase 3, chloroplastic
	Beginning of Ripening		Vitvi19g00108	VIT_19s0014g01350	LOC100257253								-0.799065	0.00132111	D	351.442	198.33	153.113	69								protein LIGHT-DEPENDENT SHORT HYPOCOTYLS 10-like
	Beginning of Ripening	Mid-Ripening	Vitvi08g00110	VIT_08s0056g01230	LOC100241530								-0.797469	0.000132061	D	6.17157	3.50898	2.66259	1072	-1.0071	5.59488e-06	D	8.75853	4.2459	4.51263	187	cyclic dof factor 3			concordant
	Beginning of Ripening		Vitvi18g01678	VIT_18s0072g01010	LOC100267567								-0.797286	0.000233052	D	7.37712	4.20575	3.17137	969								eukaryotic peptide chain release factor subunit 1-3
	Beginning of Ripening		Vitvi18g00639	VIT_18s0001g08800	LOC100260799								-0.796649	0.027753	D	3.53498	1.98105	1.55393	1374								lecithin-cholesterol acyltransferase-like 1
	Beginning of Ripening		Vitvi17g00064	0	LOC100257713								-0.795155	0.00169608	D	2.44679	1.39581	1.05098	1617								uncharacterized LOC100257713
	Beginning of Ripening		Vitvi06g01743	VIT_06s0004g06390	LOC100241504								-0.794172	0.00135576	D	5.86375	3.32945	2.53429	1095								UDP-glycosyltransferase 71K1
	Beginning of Ripening		Vitvi04g00202	VIT_04s0008g02380	LOC100264536								-0.786928	0.00857191	D	11.2701	6.39808	4.87206	776								F-box protein AFR
Leaf	Beginning of Ripening		Vitvi13g00292	VIT_13s0019g01180	LOC100256478	-0.878971	0.0165802	D	8.30282	4.48429	3.81853	132	-0.7846	0.000148001	D	21.3006	12.2	9.10058	524								glucan endo-1,3-beta-glucosidase	concordant
	Beginning of Ripening		Vitvi18g02819	VIT_18s0001g14790	LOC100264374								-0.783483	0.0316101	D	12.4095	7.15462	5.25485	747								uncharacterized LOC100264374
	Beginning of Ripening		Vitvi01g01058	VIT_01s0182g00050	LOC100243771								-0.782413	0.0439856	D	1.05404	0.603806	0.450237	1944								fructose-bisphosphate aldolase-lysine N-methyltransferase, chloroplastic
	Beginning of Ripening		Vitvi18g02981	VIT_18s0072g00540	LOC104882692								-0.782088	0.0470116	D	1.89909	1.09256	0.806528	1744								neurofilament heavy polypeptide-like
	Beginning of Ripening		Vitvi15g00507	VIT_15s0021g00940	LOC100264994								-0.77969	0.000124943	D	91.7022	52.8679	38.8342	207								uncharacterized LOC100264994
	Beginning of Ripening		Vitvi09g00022	VIT_09s0002g00370	LOC100258290								-0.778833	0.0416772	D	5.65515	3.23523	2.41992	1122								uncharacterized LOC100258290
	Beginning of Ripening		Vitvi10g01735	VIT_00s0274g00090	LOC100241452								-0.77792	0.0115231	D	3.2881	1.91346	1.37465	1456								probable NAD(P)H dehydrogenase (quinone) FQR1-like 1
Leaf	Beginning of Ripening		Vitvi04g01825	VIT_04s0008g02590	LOC100261165	-0.8861	0.00165416	D	4.89805	2.6396	2.25845	154	-0.775824	0.00242133	D	1.81026	1.04055	0.769707	1766								selenoprotein H	concordant
	Beginning of Ripening		Vitvi08g00764	VIT_08s0058g00440	LOC104877317								-0.775748	0.0499842	D	2.46211	1.41991	1.04219	1621								ferritin-4, chloroplastic-like
	Beginning of Ripening		Vitvi05g01304	VIT_05s0062g00720	LOC100248120								-0.772828	0.00193064	D	8.95248	5.18829	3.7642	888								crocetin glucosyltransferase, chloroplastic-like
	Beginning of Ripening	Mid-Ripening	Vitvi01g01983	VIT_01s0011g05240	0								-0.772541	0.000128022	D	279.722	162.278	117.444	92	-0.577795	0.0199515	D	395.306	259.099	136.207	16	0			concordant
	Beginning of Ripening		Vitvi17g00530	0	LOC100258695								-0.770101	0.0308555	D	21.3776	12.5127	8.86489	537								protein NRT1/ PTR FAMILY 2.11
Leaf	Beginning of Ripening		Vitvi08g00016	VIT_08s0056g00180	LOC100250140	-0.712847	0.0194627	D	60.2092	36.3093	23.8999	57	-0.76997	0.0040738	D	40.8779	23.7659	17.112	349								protein LURP-one-related 8	concordant
	Beginning of Ripening		Vitvi05g00124	VIT_05s0077g01010	LOC100263733								-0.768823	0.000119925	D	3.63359	2.08412	1.54947	1376								protein high chlorophyll fluorescent 107
	Beginning of Ripening	Mid-Ripening	Vitvi01g01038	VIT_01s0026g02710	LOC104879728								-0.767185	0.00273784	D	15.2493	8.89581	6.35353	663	-0.874189	0.0237203	D	17.5223	9.30162	8.22064	147	NAC transcription factor 29			concordant
	Beginning of Ripening		Vitvi01g00102	0	0								-0.767111	0.000374452	D	31.1686	18.0002	13.1685	411								0
	Beginning of Ripening		Vitvi03g00900	VIT_03s0132g00150	LOC100244016								-0.764599	0.00139117	D	2.68908	1.55171	1.13737	1576								GTP cyclohydrolase 1
	Beginning of Ripening		Vitvi08g01450	VIT_08s0007g03200	LOC100259599								-0.763977	0.0206214	D	1.87479	1.08915	0.785639	1755								heterogeneous nuclear ribonucleoprotein Q
	Beginning of Ripening		Vitvi18g00720	VIT_18s0001g09700	LOC100266007								-0.763881	0.00156911	D	85.1871	49.833	35.354	223								F-box protein GID2
	Beginning of Ripening		Vitvi11g01377	VIT_11s0016g02450	LOC100264650								-0.763864	0.00554313	D	62.6144	36.6762	25.9382	268								serine acetyltransferase 5
	Beginning of Ripening		Vitvi19g00697	VIT_19s0015g00710	LOC100242996								-0.762973	0.00632091	D	6.57689	3.85616	2.72074	1056								cellulose synthase-like protein E1
	Beginning of Ripening		Vitvi12g02037	VIT_12s0035g00990	LOC100252582								-0.762736	0.0150057	D	2.78449	1.61556	1.16893	1553								leucine-rich repeat receptor-like serine/threonine-protein kinase BAM1
	Beginning of Ripening		Vitvi16g01643	VIT_16s0013g00450	0								-0.761908	0.0211995	D	23.9174	13.916	10.0015	488								0
	Beginning of Ripening	Mid-Ripening	Vitvi10g00204	VIT_00s0187g00130	LOC100255398								-0.761611	0.00536526	D	15.9973	9.38456	6.6127	650	-1.23584	0.0328673	D	19.0001	7.83018	11.1699	124	tonoplast dicarboxylate transporter			concordant
	Beginning of Ripening		Vitvi05g01603	VIT_05s0094g00530	LOC100266234								-0.758921	7.98762e-05	D	59.3697	34.3624	25.0073	275								protein IQ-DOMAIN 14
	Beginning of Ripening		Vitvi05g00357	VIT_05s0020g01910	LOC100263193								-0.757008	0.00103484	D	174.698	102.768	71.9305	127								inactive beta-amylase 9
	Beginning of Ripening		Vitvi05g00067	VIT_05s0077g01670	LOC100253292								-0.75691	0.0362952	D	58.0093	33.7862	24.2231	282								pathogenesis-related protein 10.7
	Beginning of Ripening		Vitvi13g00943	VIT_13s0101g00220	0								-0.756629	0.00639959	D	184.329	108.011	76.318	124								0
	Beginning of Ripening		Vitvi10g01173	VIT_10s0092g00640	LOC100254564								-0.756442	0.0146887	D	22.6632	13.0938	9.56938	503								uncharacterized LOC100254564
	Beginning of Ripening		Vitvi00g00672	0	0								-0.755172	0.0203362	D	14.5872	8.51168	6.0755	680								0
	Beginning of Ripening		Vitvi12g02544	VIT_12s0142g00760	LOC100247436								-0.753741	0.0167998	D	5.46376	3.18299	2.28077	1160								MDIS1-interacting receptor like kinase 2
	Beginning of Ripening		Vitvi19g00271	VIT_19s0014g03300	LOC100248744								-0.752495	6.46561e-09	D	214.856	125.85	89.0065	110								NAC transcription factor 56
	Beginning of Ripening		Vitvi08g01297	VIT_08s0007g01530	LOC100252869								-0.747817	0.000846602	D	10.5605	6.19398	4.36656	832								uncharacterized LOC100252869
	Beginning of Ripening		Vitvi14g01375	VIT_14s0068g00030	LOC100249810								-0.747283	0.0407352	D	1.87339	1.10539	0.768005	1770								receptor-like protein kinase FERONIA
	Beginning of Ripening		Vitvi01g00918	VIT_01s0026g01550	LOC100241577								-0.746042	0.00255781	D	5.58311	3.27801	2.30509	1153								homeobox-leucine zipper protein HAT5
	Beginning of Ripening		Vitvi12g01684	VIT_12s0055g00290	LOC100255538								-0.745609	0.0137475	D	11.2877	6.53247	4.75521	784								anthocyanidin 3-O-glucosyltransferase 2
	Beginning of Ripening		Vitvi18g02755	VIT_18s0001g12700	0								-0.744067	0.0107547	D	29.2508	17.028	12.2228	433								0
	Beginning of Ripening		Vitvi17g01251	VIT_17s0053g00990	LOC100261426								-0.744029	4.05372e-06	D	348.676	203.967	144.71	74								expansin-like
	Beginning of Ripening		Vitvi16g01086	VIT_16s0050g00950	LOC100261057								-0.74377	0.000373847	D	146.704	86.8461	59.8578	145								scarecrow-like protein 8
	Beginning of Ripening		Vitvi17g00300	VIT_17s0000g03460	LOC100266297								-0.743553	0.0170709	D	3.07046	1.81078	1.25968	1515								uncharacterized LOC100266297
	Beginning of Ripening		Vitvi05g00376	VIT_05s0020g02160	LOC100251222								-0.742808	2.1991e-05	D	4.61624	2.71207	1.90417	1253								squamosa promoter-binding-like protein 7
	Beginning of Ripening		Vitvi15g00864	VIT_15s0048g02380	LOC100264308								-0.742177	0.000609426	D	3.0351	1.7899	1.2452	1520								endoribonuclease Dicer homolog 1
	Beginning of Ripening		Vitvi17g00522	VIT_17s0000g05510	LOC100251827								-0.740824	1.34986e-05	D	10.1281	5.98436	4.14376	854								pentatricopeptide repeat-containing protein At1g74750
	Beginning of Ripening	Mid-Ripening	Vitvi03g00292	VIT_03s0038g04450	LOC100257329								-0.736561	4.27986e-06	D	164.343	96.8461	67.4965	131	-0.553947	0.032441	D	81.2842	54.4074	26.8768	74	bZIP transcription factor 44			concordant
	Beginning of Ripening		Vitvi13g00351	VIT_13s0019g02300	LOC100246196								-0.735724	0.0194028	D	9.55867	5.65753	3.90114	876								wall-associated receptor kinase-like 20
	Beginning of Ripening		Vitvi15g00789	VIT_15s0048g01390	LOC100260783								-0.7326	0.0430687	D	29.4347	17.2096	12.2251	432								probable carboxylesterase 8
	Beginning of Ripening		Vitvi16g01142	VIT_16s0050g01590	LOC100256130								-0.731112	0.00213673	D	15.5602	9.16771	6.39252	661								UDP-glycosyltransferase 88A1-like
	Beginning of Ripening		Vitvi13g01750	VIT_13s0064g01090	LOC100243143								-0.731068	1.54984e-08	D	6.76925	4.01574	2.75351	1049								zinc finger CCCH domain-containing protein 69
	Beginning of Ripening		Vitvi12g00097	VIT_12s0028g01120	LOC104880836								-0.730678	5.47389e-07	D	28.4256	16.9111	11.5146	448								#N/A
	Beginning of Ripening		Vitvi07g02042	VIT_07s0130g00340	LOC100249517								-0.729188	0.00653598	D	16.7098	9.92123	6.78859	640								probable carboxylesterase 18
	Beginning of Ripening		Vitvi11g00362	VIT_11s0016g04200	LOC100254268								-0.727757	0.0304823	D	0.712725	0.422095	0.29063	1999								probable serine incorporator
	Beginning of Ripening		Vitvi07g01706	VIT_07s0031g00220	LOC100268051								-0.72764	0.000178865	D	36.4845	21.801	14.6835	382								transcription factor APETALA2
	Beginning of Ripening		Vitvi01g01844	VIT_01s0011g00720	LOC100262937								-0.72503	0.00592197	D	4.30325	2.58249	1.72076	1321								probable WRKY transcription factor 57
Leaf	Beginning of Ripening		Vitvi15g00952	VIT_15s0046g00360	LOC100245075	-1.37415	0.00780852	D	10.834	4.12631	6.70773	107	-0.724695	0.002723	D	101.418	60.5371	40.8804	203								aspartic proteinase nepenthesin-1-like	concordant
	Beginning of Ripening		Vitvi01g00614	VIT_01s0137g00460	LOC100267987								-0.72469	0.000830017	D	2.84548	1.68598	1.15949	1560								E3 ubiquitin-protein ligase RGLG2
	Beginning of Ripening		Vitvi12g00138	VIT_12s0028g01570	LOC100853556								-0.723703	0.00680191	D	6.59527	3.92698	2.6683	1071								E3 ubiquitin ligase BIG BROTHER-related
	Beginning of Ripening		Vitvi08g01346	VIT_08s0007g02030	LOC100233126								-0.723653	1.96151e-05	D	8.96701	5.34363	3.62337	900								auxin transporter-like protein 2
	Beginning of Ripening		Vitvi10g00839	VIT_10s0003g03930	LOC100246301								-0.722961	0.00738223	D	4.39269	2.61206	1.78063	1299								probable inositol transporter 2
	Beginning of Ripening		Vitvi10g00889	VIT_10s0003g04480	LOC100249833								-0.720783	0.00135005	D	1.4496	0.867234	0.582361	1875								uncharacterized LOC100249833
	Beginning of Ripening		Vitvi17g00333	VIT_17s0000g03850	LOC100250869								-0.720775	0.00311307	D	4.36995	2.62733	1.74262	1314								aluminum-activated malate transporter 9
	Beginning of Ripening		Vitvi06g00999	VIT_06s0009g01110	LOC100261580								-0.720718	0.0194212	D	42.758	25.3487	17.4093	345								cation/calcium exchanger 1
	Beginning of Ripening		Vitvi17g00611	VIT_17s0000g06310	LOC100257057								-0.719955	0.0017701	D	5.59775	3.34611	2.25164	1167								cyclic dof factor 3
	Beginning of Ripening	Mid-Ripening	Vitvi14g01973	VIT_14s0108g00980	LOC100254372								-0.719559	0.00470381	D	7.02729	4.23371	2.79357	1041	-0.856762	0.00206791	D	13.5105	7.24453	6.26599	162	cyclic dof factor 2			concordant
	Beginning of Ripening		Vitvi05g01743	VIT_05s0077g01980	LOC100248252								-0.717866	0.00138943	D	9.89616	5.91324	3.98292	866								uncharacterized LOC100248252
	Beginning of Ripening		Vitvi09g00336	VIT_09s0002g04080	LOC100253148								-0.716914	0.0425944	D	2.6323	1.56235	1.06995	1613								auxin-responsive protein IAA27
	Beginning of Ripening		Vitvi17g00919	VIT_17s0000g09310	LOC100855230								-0.716165	0.0210691	D	5.50301	3.28321	2.2198	1177								uncharacterized LOC100855230
	Beginning of Ripening		Vitvi11g00745	VIT_11s0037g00610	LOC100251975								-0.715748	0.0217589	D	1.99714	1.19265	0.804491	1745								uncharacterized LOC100251975
	Beginning of Ripening		Vitvi08g01838	VIT_08s0007g07620	LOC100260578								-0.71558	0.00035484	D	114.802	69.3258	45.4758	187								thioredoxin-like 1-1, chloroplastic
	Beginning of Ripening		Vitvi10g02259	VIT_00s0527g00010	LOC104878439								-0.714929	0.0474686	D	1.86087	1.11963	0.741238	1787								protein SMG7L
	Beginning of Ripening		Vitvi01g00346	VIT_01s0011g04240	LOC100256160								-0.71431	0.00248843	D	6.63493	4.016	2.61892	1078								putative zinc finger protein At1g68190
Leaf	Beginning of Ripening		Vitvi02g00536	VIT_02s0154g00400	LOC100252271	-0.444076	0.0332117	D	26.5703	19.4809	7.08939	103	-0.71429	0.000319157	D	22.4632	13.5116	8.95163	530								scarecrow-like protein 22	concordant
	Beginning of Ripening		Vitvi12g00655	VIT_12s0057g00470	LOC100249395								-0.713149	0.00302338	D	4.65359	2.78263	1.87096	1270								uncharacterized LOC100249395
	Beginning of Ripening		Vitvi07g00101	VIT_07s0151g00520	LOC100852835								-0.713054	0.00688422	D	1.73667	1.04211	0.694555	1816								homocysteine S-methyltransferase 2
	Beginning of Ripening		Vitvi14g02928	0	LOC104877297								-0.712224	0.0470233	D	23.6774	14.4891	9.18836	522								#N/A
	Beginning of Ripening		Vitvi03g00545	VIT_03s0180g00070	0								-0.712056	0.00863603	D	356.956	214.923	142.033	76								0
	Beginning of Ripening		Vitvi11g00611	VIT_11s0149g00050	LOC100232971								-0.708963	0.0420927	D	26.8462	16.4262	10.42	474								hexose transporter 7
	Beginning of Ripening		Vitvi10g00114	VIT_00s2188g00010	LOC100854531								-0.708636	0.0103544	D	53.9011	32.8356	21.0655	311								tonoplast dicarboxylate transporter
	Beginning of Ripening		Vitvi13g00598	VIT_13s0019g04200	LOC100246118								-0.70603	0.00159833	D	15.3763	9.32822	6.04812	681								patatin-like protein 6
	Beginning of Ripening		Vitvi17g01426	VIT_17s0000g04470	LOC104882331								-0.705988	0.0102926	D	3.9382	2.36453	1.57368	1368								uncharacterized LOC104882331
	Beginning of Ripening		Vitvi01g01034	VIT_01s0026g02650	LOC100265365								-0.705942	2.14246e-07	D	19.0228	11.5042	7.51857	602								KH domain-containing protein At4g18375
	Beginning of Ripening		Vitvi04g00512	VIT_04s0008g05770	LOC100259329								-0.705411	0.00497128	D	38.4944	23.3696	15.1248	376								CBL-interacting serine/threonine-protein kinase 25
	Beginning of Ripening		Vitvi15g00870	VIT_15s0048g02410	LOC100250535								-0.705197	2.56408e-06	D	19.3505	11.6312	7.7193	591								protein LHY
	Beginning of Ripening		Vitvi16g01959	0	LOC100252455								-0.704376	0.00707877	D	2.04534	1.23208	0.813259	1739								probable membrane-associated kinase regulator 6
	Beginning of Ripening		Vitvi11g01442	VIT_11s0016g05320	LOC100262758								-0.70297	0.0155868	D	31.5174	18.9971	12.5204	424								peroxidase 25
Leaf	Beginning of Ripening	Mid-Ripening	Vitvi18g00310	VIT_18s0001g03540	LOC100243769	-1.14122	0.00911482	D	2.96692	1.33397	1.63295	169	-0.702103	0.0128062	D	25.8216	15.6903	10.1313	486	-1.06286	1.40053e-05	D	14.9646	6.96142	8.00317	149	auxin transporter-like protein 3	concordant	concordant	concordant
	Beginning of Ripening		Vitvi01g01658	VIT_01s0010g03690	LOC100248968								-0.701627	0.000748527	D	2.10542	1.27205	0.833369	1721								uncharacterized LOC100248968
	Beginning of Ripening		Vitvi02g01365	VIT_02s0025g02500	LOC100233121								-0.701012	0.0150691	D	66.8907	40.3077	26.583	265								YS1-like protein-like
	Beginning of Ripening		Vitvi08g01112	VIT_08s0040g02840	LOC100253445								-0.700813	8.31063e-05	D	15.054	9.09847	5.95555	686								ABC transporter G family member 20
	Beginning of Ripening		Vitvi14g02949	VIT_14s0068g00750	0								-0.699768	0.000661762	D	32.8536	19.9812	12.8724	415								0
	Beginning of Ripening		Vitvi16g00114	VIT_16s0039g01840	LOC100254514								-0.699725	0.000777393	D	13.573	8.28833	5.28466	742								heat stress transcription factor A-1b
	Beginning of Ripening		Vitvi05g00351	VIT_05s0020g01850	LOC100266564								-0.698196	8.19933e-06	D	12.6674	7.70861	4.95882	766								double-stranded RNA-binding protein 2
	Beginning of Ripening		Vitvi01g01655	VIT_01s0010g03680	LOC100253955								-0.697645	0.00514076	D	14.4328	8.72677	5.70604	706								probable methyltransferase At1g27930
	Beginning of Ripening		Vitvi03g01084	VIT_03s0017g00610	LOC100243468								-0.697626	0.00989685	D	3.76486	2.29246	1.4724	1413								disease resistance RPP13-like protein 4
	Beginning of Ripening		Vitvi08g01768	VIT_08s0007g06820	LOC100257143								-0.697624	0.0396977	D	2.39246	1.43705	0.955413	1675								kinesin-like protein KIN-7K, chloroplastic
Leaf	Beginning of Ripening		Vitvi10g00343	VIT_00s0203g00140	LOC100261837	-0.856977	0.0316831	D	10.042	5.46152	4.58046	122	-0.696943	0.00476546	D	69.9293	42.5904	27.3389	256								uncharacterized LOC100261837	concordant
	Beginning of Ripening		Vitvi16g01340	VIT_16s0098g00900	LOC100853219								-0.696701	3.01687e-05	D	3.3185	2.00717	1.31133	1482								two-component response regulator-like APRR5
	Beginning of Ripening		Vitvi04g02194	VIT_04s0210g00080	LOC100244596								-0.69633	0.0453682	D	2.0533	1.25246	0.800837	1747								protein STRICTOSIDINE SYNTHASE-LIKE 5
	Beginning of Ripening		Vitvi05g00650	VIT_05s0020g04860	LOC100244302								-0.695341	0.0123641	D	2.79599	1.6832	1.11279	1591								uncharacterized LOC100244302
	Beginning of Ripening		Vitvi13g01686	VIT_13s0064g00460	LOC100258445								-0.695122	0.00028542	D	1173.15	713.522	459.63	20								uncharacterized LOC100258445
	Beginning of Ripening		Vitvi12g01906	VIT_12s0034g02240	LOC100261806								-0.694854	0.00348876	D	16.8639	10.1823	6.68168	647								potassium channel AKT2/3
	Beginning of Ripening		Vitvi06g00579	VIT_06s0004g05960	LOC100258718								-0.694009	0.0116271	D	11.2421	6.82585	4.41628	827								uncharacterized LOC100258718
	Beginning of Ripening	Mid-Ripening	Vitvi12g00388	VIT_12s0059g00880	LOC100243099								-0.693912	0.00603713	D	16.9664	10.4204	6.54595	653	-0.660162	0.031458	D	19.5712	12.1221	7.44902	155	probable WRKY transcription factor 31			concordant
	Beginning of Ripening		Vitvi11g00270	VIT_11s0016g03180	LOC100243875								-0.69267	0.00117483	D	6.40238	3.92795	2.47443	1108								histidine-containing phosphotransfer protein 4
	Beginning of Ripening		Vitvi00g00671	VIT_00s0438g00010	0								-0.691581	0.0243566	D	4.15107	2.54	1.61107	1358								0
Leaf	Beginning of Ripening		Vitvi12g02125	VIT_12s0035g01820	LOC100243755	-1.10678	0.0429329	D	2.62605	1.23322	1.39282	174	-0.691488	0.0134068	D	3.54069	2.13912	1.40157	1445								protein NRT1/ PTR FAMILY 4.3	concordant
	Beginning of Ripening		Vitvi05g00548	VIT_05s0020g03970	LOC100245945								-0.691067	0.0203362	D	101.422	61.1819	40.2397	205								sulfate transporter 3.1
	Beginning of Ripening		Vitvi09g00412	VIT_09s0002g04940	LOC100248038								-0.68921	0.0485326	D	1.16671	0.710632	0.456079	1940								probable disease resistance protein At1g12280
	Beginning of Ripening		Vitvi19g01440	VIT_19s0140g00210	LOC100246364								-0.689093	0.0161661	D	58.9408	35.6435	23.2973	292								heme-binding protein 2
	Beginning of Ripening		Vitvi06g01237	VIT_06s0009g03430	LOC100260248								-0.687254	0.00636643	D	5.99444	3.69983	2.29461	1158								uncharacterized LOC100260248
	Beginning of Ripening		Vitvi17g00640	VIT_17s0000g06570	LOC100258790								-0.686868	1.15354e-05	D	5.30117	3.24412	2.05705	1220								two-component response regulator-like APRR1
	Beginning of Ripening		Vitvi14g01956	VIT_14s0108g00760	LOC100268029								-0.686596	0.0287471	D	22.9778	14.0815	8.89622	534								mini zinc finger protein 2
	Beginning of Ripening		Vitvi11g00446	VIT_11s0016g05050	LOC100243988								-0.685879	0.00089079	D	13.8898	8.4893	5.40046	731								F-box/kelch-repeat protein At1g55270
	Beginning of Ripening		Vitvi06g01313	VIT_06s0061g00410	LOC100251610								-0.685456	0.00111699	D	111.421	68.7256	42.6956	194								ABC transporter F family member 1
	Beginning of Ripening		Vitvi04g01423	VIT_04s0023g03030	LOC100852825								-0.685306	1.57193e-05	D	19.7592	12.0931	7.66613	596								B-box zinc finger protein 19
	Beginning of Ripening		Vitvi16g00811	VIT_16s0022g01650	LOC100263570								-0.684742	0.0164647	D	22.508	13.5564	8.95162	531								rust resistance kinase Lr10
	Beginning of Ripening		Vitvi10g00462	VIT_00s0265g00050	LOC100263390								-0.684029	0.00063978	D	6.19976	3.82073	2.37903	1130								callose synthase 11
	Beginning of Ripening		Vitvi08g00763	VIT_08s0058g00430	LOC100244757								-0.683719	0.0467132	D	2.51355	1.53424	0.979312	1663								ferritin-4, chloroplastic-like
	Beginning of Ripening		Vitvi08g01797	VIT_08s0007g07230	LOC100233122								-0.682579	0.00180152	D	9.19159	5.64306	3.54853	915								Myb transcription factor
	Beginning of Ripening		Vitvi15g01504	VIT_15s0048g01010	0								-0.682096	0.0202967	D	4.6004	2.79628	1.80412	1292								0
	Beginning of Ripening	Mid-Ripening	Vitvi03g01490	VIT_03s0038g04690	LOC100250304								-0.681932	0.0221847	D	1.84495	1.14503	0.699913	1814	-0.550985	0.0194767	D	3.42318	2.28478	1.1384	253	isoflavone reductase-like protein			concordant
	Beginning of Ripening		Vitvi06g00419	VIT_06s0004g04190	LOC100260456								-0.680945	0.000646435	D	3.29615	2.02767	1.26848	1508								uncharacterized LOC100260456
Leaf	Beginning of Ripening		Vitvi18g00533	VIT_18s0001g07690	LOC100248933	-1.10436	0.0352388	D	15.8798	7.24806	8.63178	97	-0.680677	0.0189941	D	51.5362	31.8803	19.6558	319								uncharacterized LOC100248933	concordant
	Beginning of Ripening		Vitvi01g02036	VIT_00s0225g00020	LOC100259736								-0.679743	0.022779	D	478.579	296.389	182.19	59								60S ribosomal protein L27a-3-like
	Beginning of Ripening		Vitvi02g00441	VIT_02s0025g04770	LOC100265102								-0.678378	0.000886759	D	3.34603	2.05838	1.28765	1496								uncharacterized LOC100265102
	Beginning of Ripening		Vitvi05g00256	VIT_05s0020g00830	LOC100259621								-0.677306	0.0473775	D	1.00883	0.62056	0.388268	1967								CBL-interacting serine/threonine-protein kinase 1-like
	Beginning of Ripening		Vitvi11g00262	VIT_11s0016g03100	LOC100264642								-0.676711	0.0360221	D	147.232	91.2712	55.9609	150								probable 3-hydroxyisobutyrate dehydrogenase-like 1, mitochondrial
	Beginning of Ripening		Vitvi14g01597	VIT_14s0171g00410	LOC100257639								-0.67577	0.00472033	D	14.2434	8.84628	5.39712	732								delta-latroinsectotoxin-Lt1a
	Beginning of Ripening	Mid-Ripening	Vitvi11g01521	VIT_11s0037g00940	LOC104877289								-0.675649	0.00016885	D	201.467	124.75	76.7164	123	-0.433811	0.0387359	D	273.964	197.733	76.231	29	S-adenosylmethionine decarboxylase proenzyme			concordant
	Beginning of Ripening		Vitvi13g01423	VIT_13s0067g03200	LOC100263493								-0.675503	0.0200503	D	20.354	12.6862	7.66772	595								protein NRT1/ PTR FAMILY 5.4
	Beginning of Ripening		Vitvi15g00910	VIT_15s0048g02860	LOC100267831								-0.675375	0.00246187	D	13.5345	8.35264	5.1819	753								auxin-responsive protein SAUR32
	Beginning of Ripening		Vitvi05g02121	0	LOC100254977								-0.674783	0.0115266	D	41.7128	25.9661	15.7466	367								transcription factor IBH1
	Beginning of Ripening		Vitvi10g00515	VIT_10s0003g00500	LOC100243518								-0.6743	1.48852e-06	D	28.7108	17.7527	10.9582	463								transcription factor VOZ1
Leaf	Beginning of Ripening		Vitvi14g03084	VIT_14s0108g00740	LOC100250853	-1.21823	0.0421033	D	4.68065	2.02614	2.65451	149	-0.673831	0.0114343	D	178.156	111.245	66.911	132								gibberellin-regulated protein 4	concordant
	Beginning of Ripening		Vitvi01g01436	VIT_01s0010g01680	LOC100263256								-0.673303	0.0459393	D	9.16684	5.73295	3.43389	930								uncharacterized LOC100263256
	Beginning of Ripening		Vitvi08g01336	VIT_08s0007g01920	LOC100263069								-0.671593	4.28043e-05	D	8.51871	5.26708	3.25163	954								transcription factor DIVARICATA
Leaf	Beginning of Ripening		Vitvi12g00262	VIT_12s0028g03120	LOC100243744	-1.15426	0.0325164	D	6.56881	2.94132	3.62748	135	-0.67133	0.0428832	D	38.3985	23.5108	14.8877	381								protein E6	concordant
Leaf	Beginning of Ripening		Vitvi02g00386	0	LOC100265013	-1.36186	0.0146356	D	21.5348	8.33404	13.2007	79	-0.670729	0.0218153	D	82.4515	51.4932	30.9583	240								BON1-associated protein 2	concordant
	Beginning of Ripening		Vitvi07g00506	VIT_07s0005g02390	LOC100262441								-0.670669	0.00354618	D	9.34608	5.8291	3.51698	920								protein phosphatase 2C 32
	Beginning of Ripening		Vitvi11g00680	VIT_11s0037g00040	LOC100243222								-0.670378	0.00618536	D	6.4933	3.98669	2.50662	1102								transcription factor UNE12
	Beginning of Ripening		Vitvi10g02328	VIT_00s0347g00030	LOC100264749								-0.670087	0.00911098	D	63.685	39.8388	23.8461	284								zinc finger protein CONSTANS-LIKE 9-like
	Beginning of Ripening		Vitvi18g02535	VIT_18s0001g03200	0								-0.667771	0.00720871	D	4.26857	2.65537	1.6132	1357								0
	Beginning of Ripening		Vitvi05g01318	VIT_05s0062g00840	LOC100266853								-0.666509	0.0312476	D	1.69644	1.04933	0.647102	1840								ras-related protein RABA5c
	Beginning of Ripening		Vitvi03g01605	VIT_03s0091g00580	LOC100241306								-0.665487	0.0237071	D	3.32631	2.06781	1.2585	1516								PXMP2/4 family protein 4
	Beginning of Ripening		Vitvi02g01630	VIT_02s0033g01100	LOC104882706								-0.66488	1.5912e-05	D	67.4335	42.0515	25.382	270								cyclin-dependent kinase F-4
	Beginning of Ripening		Vitvi14g01701	VIT_14s0066g00610	LOC100264483								-0.664188	1.74168e-05	D	20.2	12.5639	7.63615	597								golgin subfamily B member 1
	Beginning of Ripening		Vitvi11g00055	VIT_11s0016g00760	LOC100261082								-0.663009	0.00481357	D	15.2153	9.54049	5.67484	709								ubiquinone biosynthesis protein COQ9-B, mitochondrial
	Beginning of Ripening		Vitvi00g01332	0	LOC100852981								-0.662515	0.000269681	D	6.34865	3.94755	2.4011	1126								GATA transcription factor 26
	Beginning of Ripening		Vitvi03g00246	VIT_03s0038g03920	LOC100241875								-0.662479	0.0339386	D	1.24724	0.775183	0.472052	1931								glutamate receptor 3.2
	Beginning of Ripening		Vitvi11g01259	VIT_11s0052g01120	LOC100249581								-0.661123	0.0124994	D	11.011	6.8357	4.17528	850								zinc finger protein 2
	Beginning of Ripening		Vitvi00g01102	VIT_00s1365g00010	LOC100260224								-0.660914	0.00211958	D	1.54919	0.964784	0.584407	1871								fimbrin-2
	Beginning of Ripening		Vitvi17g00528	VIT_17s0000g05550	LOC100263850								-0.660492	0.0234295	D	14.9776	9.34736	5.63021	714								protein NRT1/ PTR FAMILY 2.11
	Beginning of Ripening		Vitvi04g00836	VIT_04s0079g00260	LOC100247879								-0.660086	4.16796e-05	D	3.21282	2.00263	1.21019	1535								uncharacterized LOC100247879
Leaf	Beginning of Ripening		Vitvi03g00327	VIT_03s0063g02610	LOC100853676	-0.794045	0.00364625	D	176.213	101.431	74.7814	26	-0.659802	1.13495e-05	D	626.206	390.927	235.278	44								glycine-rich RNA-binding protein GRP2A	concordant
	Beginning of Ripening		Vitvi14g01781	VIT_14s0066g01400	LOC100268039								-0.659501	0.0075023	D	1.41892	0.877427	0.541497	1899								serine/threonine-protein kinase HT1
	Beginning of Ripening		Vitvi13g00295	VIT_13s0019g01260	LOC100266766								-0.658465	0.0122587	D	16.8005	10.5296	6.2709	668								trans-2,3-enoyl-CoA reductase-like
	Beginning of Ripening		Vitvi13g01126	VIT_13s0047g00250	LOC100250496								-0.658312	7.3745e-05	D	109.683	68.6316	41.0519	202								ETHYLENE INSENSITIVE 3-like 1 protein
	Beginning of Ripening		Vitvi14g01684	VIT_14s0066g00410	LOC100266308								-0.658221	1.42875e-05	D	17.7595	11.0559	6.7036	645								putative glucose-6-phosphate 1-epimerase
	Beginning of Ripening		Vitvi14g00057	VIT_14s0060g00640	LOC100254628								-0.657475	5.35196e-06	D	5.71675	3.56098	2.15577	1199								glucose-6-phosphate 1-dehydrogenase 4, chloroplastic
	Beginning of Ripening		Vitvi18g02013	VIT_18s0041g00720	LOC100242471								-0.655559	0.00230575	D	59.5807	37.5299	22.0508	302								eukaryotic peptide chain release factor subunit 1-3
	Beginning of Ripening		Vitvi14g01994	VIT_14s0108g01160	LOC100252475								-0.654716	0.000129659	D	236.66	148.485	88.1753	111								uncharacterized protein At5g39570
	Beginning of Ripening		Vitvi14g00215	VIT_14s0060g02640	LOC100254594								-0.653362	0.00334763	D	2.11244	1.32501	0.78743	1754								uncharacterized LOC100254594
	Beginning of Ripening		Vitvi12g02120	VIT_12s0035g01780	LOC100267823								-0.652596	0.024767	D	1.57205	0.988016	0.584032	1872								NADPH-dependent pterin aldehyde reductase
	Beginning of Ripening		Vitvi14g01977	VIT_14s0108g01020	LOC100244103								-0.65102	0.00299785	D	46.5368	29.366	17.1707	347								expansin-A10
	Beginning of Ripening		Vitvi18g01507	VIT_18s0001g01490	LOC100266601								-0.650748	0.0304823	D	43.1042	26.8941	16.21	361								uncharacterized LOC100266601
	Beginning of Ripening		Vitvi05g00517	VIT_05s0020g03610	LOC100256202								-0.650594	0.0457997	D	24.9269	15.8275	9.09944	525								uncharacterized LOC100256202
	Beginning of Ripening		Vitvi18g02712	VIT_18s0001g11430	LOC100855129								-0.650101	0.0232488	D	5.94001	3.67894	2.26107	1165								cytochrome P450 CYP82D47
	Beginning of Ripening		Vitvi11g01445	VIT_11s0016g05520	LOC100245731								-0.649513	0.00426078	D	24.7183	15.4103	9.30803	515								umecyanin
	Beginning of Ripening		Vitvi19g00304	VIT_19s0014g03740	LOC100243498								-0.649235	0.00520311	D	6.82607	4.30399	2.52208	1099								vesicle-associated protein 4-1
	Beginning of Ripening		Vitvi18g01135	VIT_18s0001g14520	LOC100245337								-0.648571	0.0235328	D	33.3953	21.1666	12.2287	431								uncharacterized LOC100245337
	Beginning of Ripening		Vitvi01g01808	VIT_01s0150g00510	LOC100264381								-0.647843	0.0113523	D	1.8327	1.14765	0.685045	1824								probable protein phosphatase 2C 40
	Beginning of Ripening		Vitvi12g00200	VIT_12s0028g02350	LOC100267703								-0.645854	0.00519326	D	5.97598	3.76573	2.21025	1183								transcription factor bHLH30
	Beginning of Ripening		Vitvi18g00979	VIT_18s0001g12690	LOC100264250								-0.644791	0.0309248	D	136.537	84.9129	51.6241	160								isoflavone reductase-like protein 4
	Beginning of Ripening		Vitvi14g00335	VIT_14s0030g00620	LOC104881437								-0.643374	0.000785965	D	3.46811	2.19472	1.27339	1505								uncharacterized LOC104881437
	Beginning of Ripening		Vitvi16g00017	VIT_16s0039g00310	LOC100259741								-0.643097	0.0289722	D	1.16797	0.735153	0.432816	1949								protein N-lysine methyltransferase METTL21A
	Beginning of Ripening		Vitvi01g01955	VIT_01s0011g04140	LOC100250808								-0.642819	0.0135154	D	301.113	192.14	108.973	98								RNA polymerase II degradation factor 1
	Beginning of Ripening		Vitvi02g01153	VIT_02s0033g01170	LOC100263039								-0.641476	0.0472062	D	1.41041	0.890969	0.519442	1909								replication protein A 70 kDa DNA-binding subunit A
	Beginning of Ripening		Vitvi08g00761	VIT_08s0058g00410	LOC100267837								-0.640655	0.0309474	D	1.78409	1.12651	0.657585	1835								ferritin-4, chloroplastic
	Beginning of Ripening		Vitvi04g00498	VIT_04s0008g05610	LOC100262916								-0.640423	0.000169323	D	5.77307	3.64767	2.1254	1205								golgin subfamily A member 6-like protein 1
	Beginning of Ripening		Vitvi04g01339	VIT_04s0023g02200	LOC100266757								-0.640184	0.00264072	D	8.05125	5.10261	2.94864	1013								benzoate carboxyl methyltransferase
	Beginning of Ripening		Vitvi17g00897	VIT_17s0000g09090	LOC100262114								-0.639318	0.00244301	D	21.4301	13.6109	7.81925	588								ARM REPEAT PROTEIN INTERACTING WITH ABF2
	Beginning of Ripening		Vitvi19g00707	VIT_19s0015g00770	LOC100258297								-0.638228	5.50803e-05	D	15.5407	9.86169	5.67899	708								serine/threonine-protein kinase D6PK
	Beginning of Ripening		Vitvi07g00218	VIT_07s0104g00950	LOC100261327								-0.637866	0.00475288	D	11.5203	7.31645	4.20382	846								ankyrin repeat domain-containing protein 65-like
	Beginning of Ripening		Vitvi05g00264	VIT_05s0020g00920	LOC100256278								-0.635524	0.011622	D	3.77063	2.37768	1.39295	1449								protein CHUP1, chloroplastic
	Beginning of Ripening		Vitvi07g01139	VIT_00s0333g00040	LOC100251676								-0.634785	0.00536526	D	16.2927	10.3429	5.94974	687								uncharacterized protein At5g48480
	Beginning of Ripening		Vitvi08g01038	VIT_08s0040g01890	LOC100233094								-0.63471	0.00747239	D	1017.22	650.956	366.266	28								aquaporin-like PIP2;3
	Beginning of Ripening		Vitvi02g01139	VIT_02s0033g01110	LOC100245875								-0.634497	2.8129e-05	D	55.6257	35.3944	20.2313	316								#N/A
	Beginning of Ripening		Vitvi02g01329	VIT_02s0025g00840	LOC100258622								-0.63387	0.00343576	D	4.73714	3.00085	1.73629	1317								uncharacterized protein At5g41620
	Beginning of Ripening		Vitvi07g01586	VIT_07s0129g00090	LOC100855039								-0.633627	0.0286518	D	552.407	350.066	202.341	51								60S ribosomal protein L26-1
	Beginning of Ripening		Vitvi13g02272	VIT_13s0067g00910	LOC100242803								-0.633394	0.02781	D	1.17177	0.735755	0.436011	1947								uncharacterized LOC100242803
	Beginning of Ripening		Vitvi07g01346	VIT_00s0850g00010	LOC104878532								-0.630922	0.0457083	D	2.15527	1.37819	0.777082	1759								uncharacterized LOC104878532
	Beginning of Ripening	Mid-Ripening	Vitvi13g02066	VIT_13s0019g05130	LOC100242723								-0.628357	0.00946094	D	2.03935	1.29684	0.742506	1786	-0.896234	0.000755186	D	2.51686	1.32488	1.19198	252	serine carboxypeptidase-like			concordant
	Beginning of Ripening		Vitvi19g00186	VIT_19s0014g02190	LOC100241782								-0.628122	0.041466	D	13.2569	8.55907	4.69785	791								probable aminotransferase TAT2
	Beginning of Ripening		Vitvi14g02997	VIT_14s0066g00120	LOC100244128								-0.626499	0.0383498	D	3.86502	2.45886	1.40616	1442								protein SIEVE ELEMENT OCCLUSION B
	Beginning of Ripening		Vitvi18g01049	VIT_18s0001g13530	LOC100264255								-0.625788	0.00753179	D	1.48752	0.948232	0.539284	1900								SH3 domain-containing protein 2
	Beginning of Ripening		Vitvi14g00040	VIT_14s0060g00440	LOC100254519								-0.623624	0.0114012	D	5.75842	3.67261	2.08581	1213								glucan endo-1,3-beta-glucosidase 12
	Beginning of Ripening		Vitvi14g01800	VIT_14s0066g01600	LOC104881674								-0.621431	0.0374615	D	54.0335	35.0593	18.9742	326								uncharacterized LOC104881674
	Beginning of Ripening		Vitvi08g01042	VIT_08s0040g01940	LOC100260106								-0.620814	0.00116774	D	50.6293	32.5241	18.1052	338								probable E3 ubiquitin-protein ligase LOG2
	Beginning of Ripening		Vitvi10g02276	VIT_00s0469g00050	LOC100855180								-0.619947	0.000658834	D	9.98521	6.40619	3.57902	910								cellulose synthase-like protein E6
	Beginning of Ripening		Vitvi18g02437	VIT_18s0001g10150	LOC100245542								-0.619892	0.0386355	D	34.5835	22.4139	12.1696	434								ethylene-responsive transcription factor ERF011-like
	Beginning of Ripening		Vitvi03g00629	VIT_03s0091g00680	LOC100263403								-0.618516	7.0445e-06	D	3.20108	2.04484	1.15624	1564								BTB/POZ domain-containing protein NPY2
	Beginning of Ripening		Vitvi10g00510	VIT_10s0003g00420	LOC100245251								-0.616992	0.00653095	D	1.96233	1.25809	0.704233	1812								auxin response factor 3
	Beginning of Ripening		Vitvi14g01981	VIT_14s0108g01040	LOC100261236								-0.616826	0.000182704	D	9.73956	6.26802	3.47154	924								KH domain-containing protein At4g18375
	Beginning of Ripening		Vitvi14g01762	VIT_14s0066g01200	LOC100252584								-0.616639	0.00770701	D	4.06362	2.62172	1.4419	1424								phosphoglucan phosphatase LSF1, chloroplastic
	Beginning of Ripening		Vitvi12g00485	VIT_12s0059g01940	LOC100244720								-0.615462	0.0396251	D	2.14982	1.38447	0.765344	1774								pentatricopeptide repeat-containing protein At1g73710
	Beginning of Ripening		Vitvi18g03267	VIT_18s0089g01020	LOC100854143								-0.615276	0.0175453	D	3.57192	2.30348	1.26844	1509								F-box/LRR-repeat protein At3g48880
	Beginning of Ripening		Vitvi04g01853	VIT_04s0008g03660	LOC104878999								-0.613875	0.00246602	D	1.0189	0.655586	0.363312	1977								protein PLANT CADMIUM RESISTANCE 8-like
	Beginning of Ripening		Vitvi06g01400	VIT_06s0061g01250	LOC100256741								-0.613732	0.02574	D	31.0556	20.1399	10.9157	466								uncharacterized protein At4g22758
	Beginning of Ripening		Vitvi17g00012	VIT_17s0000g00030	LOC100249302								-0.613349	0.00181348	D	3.15648	2.02633	1.13015	1580								calcium-binding mitochondrial carrier protein SCaMC-1
	Beginning of Ripening		Vitvi03g00398	VIT_03s0063g01780	LOC100243480								-0.613302	0.00846913	D	2.63461	1.68378	0.950831	1678								extra-large guanine nucleotide-binding protein 1
	Beginning of Ripening		Vitvi08g01887	VIT_08s0007g08280	LOC104880107								-0.61247	0.000126987	D	154.037	99.3365	54.7008	152								remorin-like
	Beginning of Ripening		Vitvi16g01323	VIT_16s0098g00720	LOC100248709								-0.611111	0.00115062	D	45.1574	29.1018	16.0556	365								L-type lectin-domain containing receptor kinase VIII.2
	Beginning of Ripening		Vitvi02g01276	VIT_02s0087g00800	LOC100264895								-0.610398	2.28273e-05	D	5.87108	3.77593	2.09515	1210								uncharacterized LOC100264895
	Beginning of Ripening		Vitvi16g00949	VIT_16s0100g00450	LOC100255597								-0.61029	6.24539e-06	D	23.1626	14.9477	8.21489	567								serine/arginine-rich splicing factor RS41
	Beginning of Ripening		Vitvi11g00811	VIT_11s0037g00950	LOC100241620								-0.61005	0.00039158	D	325.645	210.778	114.867	94								#N/A
	Beginning of Ripening		Vitvi05g00540	VIT_05s0020g03870	LOC100259653								-0.609613	0.0148803	D	2.66655	1.73117	0.935379	1680								serine/threonine-protein kinase HT1
	Beginning of Ripening		Vitvi18g00006	VIT_18s0122g00110	LOC100246165								-0.609558	0.00336118	D	3.07056	1.99402	1.07654	1611								myosin heavy chain, fast skeletal muscle
	Beginning of Ripening		Vitvi10g01764	VIT_00s0265g00070	LOC100266813								-0.608863	0.00857191	D	3.75483	2.42535	1.32948	1476								probable ubiquitin-conjugating enzyme E2 24
	Beginning of Ripening		Vitvi04g02027	VIT_04s0043g00330	0								-0.608736	0.00489941	D	6.19516	4.01162	2.18354	1190								0
	Beginning of Ripening		Vitvi14g01138	VIT_14s0006g02600	LOC104881562								-0.607579	0.00952361	D	4.16616	2.6812	1.48496	1407								#N/A
	Beginning of Ripening		Vitvi09g01280	VIT_09s0018g01780	LOC100853428								-0.606777	0.00778625	D	3.43059	2.20815	1.22244	1527								ACT domain-containing protein ACR11
	Beginning of Ripening		Vitvi03g00045	VIT_03s0038g00640	LOC100245210								-0.606066	0.0435549	D	2.01422	1.30694	0.707281	1807								uncharacterized LOC100245210
	Beginning of Ripening		Vitvi07g02244	VIT_07s0005g02080	0								-0.605654	0.00223898	D	20.0457	12.9485	7.09719	627								0
	Beginning of Ripening		Vitvi13g01094	VIT_13s0047g00010	LOC100247150								-0.60513	0.00260584	D	7.20635	4.63892	2.56743	1087								protein ZINC INDUCED FACILITATOR-LIKE 1
	Beginning of Ripening		Vitvi07g00116	VIT_07s0151g00830	LOC100855206								-0.603017	0.0439856	D	10.2627	6.69504	3.56767	913								uncharacterized LOC100855206
	Beginning of Ripening		Vitvi11g00067	VIT_11s0016g00910	LOC100249061								-0.602299	0.00132086	D	7.4651	4.81903	2.64607	1075								cation/calcium exchanger 4
	Beginning of Ripening		Vitvi03g00846	VIT_03s0097g00550	LOC100268096								-0.60142	0.000894233	D	3.57399	2.32885	1.24513	1521								DNA polymerase V
	Beginning of Ripening		Vitvi18g02777	VIT_18s0001g13330	LOC100241989								-0.601365	0.0395868	D	1.00405	0.654165	0.349888	1985								purple acid phosphatase 2
	Beginning of Ripening		Vitvi13g00214	VIT_13s0067g03600	LOC100251921								-0.6007	1.62465e-05	D	17.505	11.3247	6.18032	673								serine/arginine-rich splicing factor RS2Z32
	Beginning of Ripening		Vitvi08g01027	VIT_08s0040g01760	LOC100246501								-0.600295	0.00435733	D	20.4536	13.2573	7.19631	622								29 kDa ribonucleoprotein A, chloroplastic
	Beginning of Ripening		Vitvi14g00197	VIT_14s0060g02440	LOC100263074								-0.600134	0.0104382	D	3.4036	2.19468	1.20892	1536								protein indeterminate-domain 2
	Beginning of Ripening		Vitvi15g01147	VIT_15s0046g03030	LOC100253432								-0.598159	7.54681e-05	D	23.6107	15.394	8.21666	566								FT-interacting protein 1
	Beginning of Ripening		Vitvi03g01574	VIT_03s0063g00320	LOC100243434								-0.597808	3.08859e-05	D	21.5422	14.0348	7.50741	603								ABSCISIC ACID-INSENSITIVE 5-like protein 5
	Beginning of Ripening		Vitvi16g01144	VIT_16s0050g01620	LOC100245835								-0.596609	0.00418303	D	34.0117	22.0361	11.9756	440								ABC transporter G family member 4
	Beginning of Ripening		Vitvi12g00443	VIT_12s0059g01340	LOC100263717								-0.59657	0.0218807	D	7.84118	5.14796	2.69321	1062								uncharacterized LOC100263717
	Beginning of Ripening		Vitvi09g01457	VIT_09s0054g01600	LOC100249606								-0.596248	0.0117345	D	13.2873	8.73797	4.54935	810								uncharacterized LOC100249606
	Beginning of Ripening		Vitvi18g00392	VIT_18s0001g05420	LOC100255818								-0.596131	0.0397913	D	6.51442	4.28924	2.22518	1175								protein spinster homolog 3
	Beginning of Ripening		Vitvi14g01801	VIT_14s0066g01610	LOC100250803								-0.595724	0.00356305	D	20.5742	13.4538	7.12044	625								#N/A
	Beginning of Ripening		Vitvi04g01334	VIT_04s0023g02130	LOC100259912								-0.595621	0.00321535	D	11.7506	7.61424	4.13637	856								mannan endo-1,4-beta-mannosidase 7
	Beginning of Ripening		Vitvi18g01219	VIT_18s0001g15370	LOC100257378								-0.594613	0.022638	D	5.44269	3.57992	1.86277	1272								probable beta-1,4-xylosyltransferase IRX10
	Beginning of Ripening		Vitvi01g00729	VIT_01s0127g00680	LOC100852765								-0.592765	0.0441608	D	64.7696	42.8586	21.911	304								probable inactive poly [ADP-ribose] polymerase SRO2
	Beginning of Ripening		Vitvi15g01417	VIT_15s0021g00890	LOC100258250								-0.592483	0.0207314	D	10.3805	6.77212	3.60835	904								E3 ubiquitin-protein ligase ATL4
	Beginning of Ripening		Vitvi05g00576	VIT_05s0020g04210	LOC100259752								-0.592288	0.000567053	D	43.2381	28.0459	15.1923	374								ATP sulfurylase 1, chloroplastic-like
	Beginning of Ripening		Vitvi04g01836	VIT_04s0008g03210	LOC104878993								-0.592053	0.0496091	D	16.718	10.9802	5.73787	703								lachrymatory-factor synthase
	Beginning of Ripening		Vitvi14g02992	VIT_14s0171g00470	0								-0.591891	0.0491495	D	7.64745	4.99716	2.65029	1074								0
	Beginning of Ripening		Vitvi06g01946	VIT_06s0061g01300	LOC100267022								-0.588339	0.00753722	D	24.6607	16.1011	8.55968	548								arogenate dehydratase/prephenate dehydratase 6, chloroplastic-like
	Beginning of Ripening		Vitvi08g01149	VIT_08s0040g03220	LOC100249962								-0.588309	0.000556803	D	2.10477	1.37965	0.725119	1793								protein REVEILLE 8
Leaf	Beginning of Ripening		Vitvi05g00953	VIT_05s0051g00590	LOC100232902	-1.25451	0.0342031	D	1.45813	0.61656	0.841565	190	-0.587203	7.50672e-05	D	435.317	285.935	149.382	72								probable pectate lyase 8	concordant
	Beginning of Ripening		Vitvi01g01662	VIT_01s0010g03730	LOC100242085								-0.586717	0.0418904	D	10.3094	6.84538	3.46399	926								F-box only protein 6
Leaf	Beginning of Ripening		Vitvi06g00599	VIT_06s0004g06150	LOC100260337	-0.620063	0.0307083	D	47.991	30.9228	17.0682	68	-0.586546	0.0338682	D	87.3754	57.8386	29.5368	243								formin-like protein 14	concordant
	Beginning of Ripening		Vitvi19g02257	VIT_19s0027g00460	LOC100252492								-0.583309	0.0225224	D	6.81922	4.46382	2.3554	1141								probable glutathione S-transferase
	Beginning of Ripening		Vitvi15g00899	VIT_15s0048g02730	LOC100252416								-0.582505	0.00536526	D	13.5486	8.94995	4.59862	801								ribosome biogenesis regulatory protein homolog
	Beginning of Ripening		Vitvi07g00114	VIT_07s0151g00800	LOC100855273								-0.581982	0.00536526	D	70.1684	46.4798	23.6886	286								protein MARD1-like
	Beginning of Ripening		Vitvi01g00404	VIT_01s0011g04790	LOC100259334								-0.581791	2.0272e-05	D	4.41187	2.90022	1.51165	1390								putative 1-phosphatidylinositol-3-phosphate 5-kinase FAB1C
	Beginning of Ripening		Vitvi08g00633	VIT_08s0105g00230	LOC100255734								-0.581076	9.5437e-05	D	98.6003	64.9935	33.6067	227								BEL1-like homeodomain protein 1
	Beginning of Ripening		Vitvi19g00549	VIT_19s0090g01000	LOC100253859								-0.579139	0.0170377	D	210.017	137.45	72.5675	125								GDP-L-galactose phosphorylase 2
	Beginning of Ripening		Vitvi17g00794	VIT_17s0000g08140	LOC100250035								-0.578356	0.0181572	D	17.3135	11.5323	5.7812	700								serine/threonine-protein kinase HT1
	Beginning of Ripening		Vitvi03g00004	VIT_03s0038g00050	LOC100262246								-0.578322	0.000620367	D	10.193	6.67673	3.51623	921								BEL1-like homeodomain protein 6
	Beginning of Ripening		Vitvi05g01746	VIT_05s0077g01790	LOC100246622								-0.578285	0.000918382	D	3.31536	2.18833	1.12702	1584								uncharacterized LOC100246622
	Beginning of Ripening		Vitvi15g01539	VIT_15s0048g02270	LOC100252386								-0.577927	0.0221672	D	8.29507	5.51241	2.78266	1043								protein NTM1-like 9
	Beginning of Ripening		Vitvi04g01439	VIT_04s0023g03210	LOC100247214								-0.577853	0.00299384	D	186.924	123.756	63.1672	137								60S ribosomal protein L8
	Beginning of Ripening		Vitvi14g00964	VIT_14s0006g01530	LOC100241519								-0.577254	0.0111908	D	12.5932	8.32257	4.27064	841								U-box domain-containing protein 4-like
	Beginning of Ripening		Vitvi14g00175	VIT_14s0060g02240	LOC100242667								-0.576854	0.00684667	D	6.38302	4.23116	2.15185	1200								probable U6 snRNA-associated Sm-like protein LSm4
	Beginning of Ripening		Vitvi06g00533	VIT_06s0004g05460	LOC100255251								-0.576721	0.0447591	D	149.815	99.7725	50.0424	169								probable protein phosphatase 2C 24
	Beginning of Ripening		Vitvi02g00702	VIT_02s0012g01380	LOC100255790								-0.576667	0.000506895	D	30.6127	20.2361	10.3766	477								uncharacterized LOC100255790
	Beginning of Ripening		Vitvi18g00498	VIT_18s0001g07200	LOC100241943								-0.576344	0.000178833	D	27.3715	18.1236	9.24796	518								transcription factor bHLH143
	Beginning of Ripening		Vitvi04g00436	VIT_04s0008g04950	LOC100262779								-0.575886	0.000211449	D	3.92064	2.58103	1.33961	1472								protein TIFY 8
	Beginning of Ripening		Vitvi14g01693	VIT_14s0066g00460	LOC100268156								-0.572077	0.00172351	D	6.89864	4.57748	2.32116	1150								protein kinase PVPK-1
	Beginning of Ripening		Vitvi01g02061	VIT_01s0127g00590	0								-0.571181	0.0138276	D	50.8925	33.9062	16.9863	352								0
	Beginning of Ripening		Vitvi13g00053	VIT_13s0067g00990	LOC100260392								-0.571032	0.00513976	D	5.83862	3.86139	1.97722	1232								protein SMAX1-LIKE 6
	Beginning of Ripening		Vitvi03g00210	VIT_03s0038g03440	LOC100255425								-0.570196	0.00544445	D	1.18168	0.783323	0.398361	1963								alanine--tRNA ligase, chloroplastic/mitochondrial
	Beginning of Ripening		Vitvi15g01168	VIT_15s0046g03340	LOC100256854								-0.56935	0.0231409	D	4.61458	3.04424	1.57034	1370								acetyl-coenzyme A carboxylase carboxyl transferase subunit alpha, chloroplastic
	Beginning of Ripening		Vitvi11g00550	VIT_11s0118g00260	LOC100266108								-0.569321	0.00308984	D	2.46735	1.6416	0.825749	1730								translocase of chloroplast 90, chloroplastic
	Beginning of Ripening		Vitvi13g00052	VIT_13s0067g00960	LOC100265606								-0.568539	0.00104062	D	4.51233	2.98409	1.52825	1387								serine/threonine-protein kinase ppk15
	Beginning of Ripening		Vitvi09g01598	VIT_09s0002g04230	LOC104880236								-0.5678	0.0462564	D	14.5561	9.741	4.81508	780								uncharacterized LOC104880236
	Beginning of Ripening		Vitvi03g01228	VIT_03s0017g01690	LOC100256869								-0.56666	3.38885e-05	D	63.6388	42.4136	21.2252	309								myosin-11
	Beginning of Ripening		Vitvi02g00101	VIT_02s0025g01170	LOC100255355								-0.566606	0.00842061	D	2.00134	1.33092	0.670418	1828								golgin subfamily B member 1
	Beginning of Ripening		Vitvi02g01829	0	LOC100249614								-0.566396	0.0437739	D	7.16909	4.74844	2.42065	1121								probable aminotransferase ACS10
	Beginning of Ripening		Vitvi14g00264	VIT_14s0128g00250	LOC100258035								-0.565716	0.000613654	D	14.0843	9.38037	4.70396	790								nuclear transcription factor Y subunit C-9
	Beginning of Ripening		Vitvi09g00031	VIT_09s0002g00470	LOC100248027								-0.564867	0.00281212	D	385.592	258.048	127.544	82								ethylene-responsive transcription factor RAP2-12
	Beginning of Ripening		Vitvi04g01927	VIT_04s0008g06580	LOC100256013								-0.563344	0.00085494	D	2.94404	1.95648	0.987559	1656								DNA-directed RNA polymerases IV and V subunit 2
	Beginning of Ripening		Vitvi16g01066	VIT_16s0050g00690	LOC100267999								-0.562772	0.00162778	D	10.2404	6.79079	3.44956	928								U-box domain-containing protein 32
	Beginning of Ripening		Vitvi13g00651	VIT_13s0019g04710	LOC100265038								-0.561975	0.00653095	D	7.60002	5.0813	2.51872	1100								U-box domain-containing protein 14
	Beginning of Ripening		Vitvi02g00045	VIT_02s0025g00490	LOC100248343								-0.561107	0.010067	D	1.76857	1.18559	0.582973	1874								uncharacterized LOC100248343
	Beginning of Ripening		Vitvi04g01741	VIT_04s0044g01750	LOC100263578								-0.56019	0.0388219	D	36.9498	24.8181	12.1317	437								thioredoxin reductase NTRB
	Beginning of Ripening		Vitvi15g00993	VIT_15s0046g01010	LOC100258444								-0.55887	0.00287535	D	4.67772	3.11761	1.56012	1371								DEAD-box ATP-dependent RNA helicase 31
	Beginning of Ripening		Vitvi19g00665	VIT_19s0015g00340	LOC100265302								-0.554656	0.0438039	D	7.1824	4.82431	2.35808	1139								procyclic form-specific polypeptide B1-alpha
	Beginning of Ripening		Vitvi14g00418	VIT_14s0030g01670	LOC100260524								-0.554023	0.000589818	D	148.771	100.061	48.7098	171								26S proteasome non-ATPase regulatory subunit 11-like
	Beginning of Ripening		Vitvi16g01943	VIT_16s0050g01580	LOC100261214								-0.553898	0.00394412	D	64.8393	43.1793	21.66	308								UDP-glycosyltransferase 88A1
	Beginning of Ripening		Vitvi06g00606	VIT_06s0004g06220	LOC100246658								-0.552435	0.0402211	D	1.89393	1.26871	0.625222	1851								sodium-dependent phosphate transport protein 1, chloroplastic
	Beginning of Ripening		Vitvi08g00930	VIT_08s0040g00670	LOC100267188								-0.551241	0.0243593	D	2.62012	1.74334	0.876784	1703								4-alpha-glucanotransferase DPE2
	Beginning of Ripening		Vitvi16g00196	VIT_16s0039g02700	LOC100240785								-0.550624	0.0325463	D	4.21532	2.85276	1.36256	1462								uncharacterized LOC100240785
	Beginning of Ripening		Vitvi18g00269	VIT_18s0001g02700	LOC100247245								-0.549461	0.0134068	D	5.8233	3.90093	1.92237	1248								chlorophyllide a oxygenase, chloroplastic
	Beginning of Ripening		Vitvi08g02232	VIT_08s0007g01630	LOC100258042								-0.54938	0.00590492	D	141.32	95.6445	45.6755	185								tubulin beta-2 chain
	Beginning of Ripening		Vitvi02g00677	VIT_02s0012g01090	LOC100259066								-0.548612	0.0306411	D	4.43794	2.98209	1.45585	1418								pentatricopeptide repeat-containing protein At5g46580, chloroplastic
	Beginning of Ripening		Vitvi11g00303	VIT_11s0016g03560	LOC100249096								-0.548494	0.00157958	D	18.215	12.2893	5.92568	689								transcription factor bHLH68
	Beginning of Ripening		Vitvi02g00446	VIT_02s0025g04850	LOC100855232								-0.546524	0.0134159	D	4.34167	2.94019	1.40148	1446								geraniol 8-hydroxylase
	Beginning of Ripening		Vitvi19g00489	VIT_19s0090g00310	LOC100257339								-0.54646	0.0013196	D	1.10555	0.745386	0.360164	1979								uncharacterized LOC100257339
	Beginning of Ripening		Vitvi09g00398	VIT_09s0002g04770	LOC100251525								-0.545456	0.00356398	D	2.04378	1.37934	0.66444	1833								serine/threonine-protein phosphatase with EF-hands pef-1
	Beginning of Ripening		Vitvi12g02755	VIT_12s0035g02080	LOC100265982								-0.544742	0.010067	D	15.3557	10.4095	4.9462	769								PCTP-like protein
	Beginning of Ripening		Vitvi05g00812	VIT_05s0049g01660	LOC100257917								-0.543465	0.00052946	D	68.906	46.641	22.2651	299								heterogeneous nuclear ribonucleoprotein 1
	Beginning of Ripening		Vitvi01g01722	VIT_01s0146g00280	LOC100259233								-0.542695	0.0111908	D	134.917	91.4222	43.4945	192								NAC domain-containing protein 83
	Beginning of Ripening		Vitvi02g00250	VIT_02s0025g02790	LOC100264969								-0.542603	1.49283e-05	D	72.1158	48.6995	23.4164	289								granule-bound starch synthase 1, chloroplastic/amyloplastic
	Beginning of Ripening		Vitvi11g01272	VIT_11s0052g01380	LOC100264980								-0.54126	0.000998709	D	4.78013	3.243	1.53713	1384								calmodulin-binding protein 60 B
	Beginning of Ripening		Vitvi05g00130	VIT_05s0077g00940	LOC100261882								-0.540978	0.00358547	D	2.64274	1.78863	0.854107	1712								phytochrome B
	Beginning of Ripening		Vitvi06g01033	VIT_06s0009g01320	LOC100251280								-0.540581	0.00618091	D	29.636	20.1398	9.49617	505								L-ascorbate oxidase
	Beginning of Ripening		Vitvi17g01148	VIT_17s0053g00040	LOC100256406								-0.540224	0.0140365	D	30.3414	20.4785	9.86292	492								probable metal-nicotianamine transporter YSL7
	Beginning of Ripening		Vitvi06g00619	VIT_06s0004g06350	LOC100263774								-0.539937	0.0382144	D	44.2188	30.1618	14.057	395								pleckstrin homology domain-containing protein 1-like
	Beginning of Ripening		Vitvi18g00189	VIT_18s0001g01130	LOC100245385								-0.539916	0.00855525	D	1401.75	954.28	447.469	21								expansin-A11
	Beginning of Ripening		Vitvi17g00091	VIT_17s0000g01160	LOC100247479								-0.539678	0.00740729	D	35.887	24.3462	11.5408	447								hypothetical protein
	Beginning of Ripening		Vitvi06g00185	VIT_06s0004g01780	LOC100241690								-0.539671	0.00621455	D	22.6378	15.3164	7.32138	615								serine/threonine-protein kinase UCNL
	Beginning of Ripening		Vitvi14g00424	VIT_14s0030g01740	LOC100245154								-0.538701	0.000903257	D	10.3125	7.0183	3.29417	946								zeta-carotene desaturase, chloroplastic/chromoplastic
	Beginning of Ripening		Vitvi14g00018	VIT_14s0060g00240	LOC100240910								-0.538223	0.029589	D	29.6744	20.2162	9.45817	507								transcription factor MYB86
	Beginning of Ripening		Vitvi18g02973	VIT_18s0072g00380	LOC100250281								-0.537584	0.0471906	D	13559.3	9278.36	4280.95	3								putative transcription factor
	Beginning of Ripening		Vitvi14g00003	VIT_14s0060g00060	LOC100251060								-0.537306	0.000617267	D	17.2135	11.6805	5.53303	720								DEAD-box ATP-dependent RNA helicase 3, chloroplastic
	Beginning of Ripening		Vitvi07g00138	VIT_07s0104g00080	LOC100245962								-0.536167	0.0248228	D	2.70378	1.82941	0.874364	1705								uncharacterized LOC100245962
	Beginning of Ripening		Vitvi07g02861	VIT_00s0360g00020	LOC100251038								-0.535978	0.005683	D	33.9662	23.1567	10.8095	468								UV-B-induced protein At3g17800, chloroplastic
	Beginning of Ripening		Vitvi08g00766	VIT_08s0058g00450	LOC100249984								-0.535736	0.0066373	D	23.4978	16.0377	7.46018	605								mitoferrin
	Beginning of Ripening		Vitvi08g01180	VIT_08s0007g00120	LOC100264959								-0.535603	0.00513962	D	71.9458	49.1265	22.8193	294								ubiquitin-conjugating enzyme E2 13
	Beginning of Ripening		Vitvi19g00158	VIT_19s0014g01890	LOC100252024								-0.535291	0.0224398	D	2.53281	1.7159	0.816914	1736								reticulon-4-interacting protein 1, mitochondrial
	Beginning of Ripening		Vitvi03g00061	VIT_03s0038g00880	LOC100250446								-0.535215	0.0242521	D	26.5902	18.1928	8.39732	557								amidophosphoribosyltransferase, chloroplastic
	Beginning of Ripening		Vitvi07g00073	VIT_00s0179g00210	LOC100264735								-0.534896	0.00113789	D	7.38798	5.0314	2.35659	1140								protein SPIRRIG
	Beginning of Ripening		Vitvi02g00633	VIT_02s0012g00530	LOC100260851								-0.534641	0.041023	D	7.45799	5.12	2.33799	1147								ribose-phosphate pyrophosphokinase 1
	Beginning of Ripening		Vitvi01g00780	VIT_01s0026g00170	LOC100250206								-0.534421	0.024546	D	14.1004	9.63244	4.46794	821								equilibrative nucleotide transporter 1
	Beginning of Ripening		Vitvi10g00734	VIT_10s0003g02840	LOC100267617								-0.53404	0.012996	D	15.8942	10.7721	5.12204	761								probable purine permease 10
	Beginning of Ripening		Vitvi18g01131	VIT_18s0001g14480	LOC100257373								-0.533432	0.0123445	D	13.7784	9.39132	4.3871	830								thaumatin-like protein 1b
	Beginning of Ripening		Vitvi11g01205	VIT_11s0052g00610	LOC100232967								-0.532836	0.0235328	D	2.38413	1.61679	0.767342	1772								homogentisate geranylgeranyl transferase
	Beginning of Ripening		Vitvi14g00336	VIT_14s0030g00630	LOC100250278								-0.532336	0.0188384	D	3.404	2.31336	1.09063	1603								50S ribosomal protein L18
	Beginning of Ripening		Vitvi10g00499	VIT_10s0003g00300	LOC100257292								-0.531757	0.0282552	D	16.9278	11.5486	5.37923	735								triose phosphate/phosphate translocator, chloroplastic
	Beginning of Ripening		Vitvi13g00384	VIT_13s0019g02630	0								-0.531471	0.0265651	D	3.16224	2.14807	1.01417	1640								0
	Beginning of Ripening		Vitvi14g00039	VIT_14s0060g00430	LOC100259639								-0.531229	0.00671281	D	3.84009	2.62349	1.21659	1530								myosin heavy chain, cardiac muscle isoform
	Beginning of Ripening		Vitvi17g00770	VIT_17s0000g07950	LOC100241544								-0.530707	0.0469514	D	4.19393	2.83668	1.35725	1464								uncharacterized LOC100241544
	Beginning of Ripening		Vitvi08g00686	VIT_08s0217g00030	LOC100243801								-0.530666	0.00252256	D	17.7481	12.1412	5.60691	717								ran-binding protein 1 homolog a
	Beginning of Ripening		Vitvi05g00752	VIT_05s0049g01130	LOC100259668								-0.53063	0.0471465	D	1.56728	1.06357	0.503708	1917								protein tas
	Beginning of Ripening		Vitvi04g02274	VIT_00s0698g00010	LOC100232861								-0.530065	0.00707877	D	260.422	178.127	82.2947	118								catalase
	Beginning of Ripening		Vitvi17g00359	VIT_17s0000g04050	LOC100252671								-0.529929	0.030072	D	9.60675	6.61474	2.992	1004								uncharacterized LOC100252671
	Beginning of Ripening		Vitvi03g00143	VIT_03s0038g02380	LOC100253703								-0.528639	0.00982479	D	18.1228	12.2483	5.87453	695								rac-like GTP-binding protein RAC1
	Beginning of Ripening		Vitvi07g00167	VIT_07s0104g00370	LOC100244186								-0.527267	0.00211958	D	8.67084	5.93114	2.7397	1052								isoamylase 2, chloroplastic
	Beginning of Ripening		Vitvi14g02990	VIT_14s0171g00360	LOC100249110								-0.525642	0.00527747	D	25.645	17.629	8.016	574								uncharacterized LOC100249110
	Beginning of Ripening		Vitvi16g00097	VIT_16s0039g01700	LOC100853468								-0.52564	0.0183781	D	2.83479	1.93878	0.896016	1697								inositol-tetrakisphosphate 1-kinase 1
	Beginning of Ripening		Vitvi18g00590	VIT_18s0001g08250	LOC100247081								-0.525559	0.000146833	D	242.527	165.606	76.9213	122								tubulin alpha-2 chain-like
	Beginning of Ripening		Vitvi04g01184	VIT_04s0023g00690	LOC100246183								-0.525298	0.00752601	D	44.7302	30.7619	13.9683	399								probable protein phosphatase 2C 33
	Beginning of Ripening		Vitvi18g01540	VIT_18s0001g02490	LOC100263065								-0.524788	0.00855947	D	9.03373	6.20692	2.8268	1034								polyadenylate-binding protein 3
	Beginning of Ripening		Vitvi06g01261	VIT_06s0009g03740	LOC100261927								-0.523765	0.0231947	D	7.92771	5.4055	2.52221	1098								serine--glyoxylate aminotransferase
	Beginning of Ripening		Vitvi13g01545	VIT_13s0019g01010	LOC100265470								-0.523431	0.00458357	D	8.13019	5.55859	2.5716	1085								xanthoxin dehydrogenase
	Beginning of Ripening		Vitvi09g01181	VIT_09s0018g00780	LOC100263973								-0.522854	0.0345526	D	6.97804	4.76126	2.21677	1178								LRR receptor-like serine/threonine-protein kinase FLS2
	Beginning of Ripening		Vitvi04g00477	VIT_04s0008g05430	LOC100262771								-0.522835	0.00542004	D	1.22374	0.838308	0.385436	1968								RNA-dependent RNA polymerase 6
	Beginning of Ripening		Vitvi12g02250	VIT_12s0028g02140	LOC104880827								-0.522029	0.0166755	D	7.776	5.36232	2.41368	1123								F-box/LRR-repeat MAX2 homolog A
	Beginning of Ripening		Vitvi15g01127	VIT_15s0046g02620	LOC100255167								-0.521962	0.0457083	D	2.30477	1.58314	0.721631	1797								beta-amylase 2, chloroplastic
	Beginning of Ripening		Vitvi17g00057	VIT_17s0000g00620	LOC100264561								-0.521488	0.0169966	D	2.12709	1.4618	0.665294	1832								probable serine/threonine-protein kinase At1g54610
	Beginning of Ripening		Vitvi03g01419	VIT_03s0038g03040	LOC100246860								-0.520861	0.0150454	D	1.32204	0.911739	0.410301	1958								serine/threonine-protein kinase STY46
	Beginning of Ripening		Vitvi02g00080	VIT_02s0025g00900	LOC100241717								-0.519766	0.0117928	D	105.913	73.1713	32.7416	232								6-phosphogluconate dehydrogenase, decarboxylating 1, chloroplastic
	Beginning of Ripening		Vitvi06g01378	VIT_06s0061g01040	LOC100258447								-0.519285	0.00693033	D	6.85538	4.67631	2.17907	1191								protein argonaute 5
	Beginning of Ripening		Vitvi10g00398	VIT_00s0301g00050	LOC100250311								-0.519243	0.0228451	D	2.4517	1.67965	0.772055	1764								PAP-specific phosphatase HAL2-like
	Beginning of Ripening		Vitvi18g00924	VIT_18s0001g12020	LOC100262472								-0.519144	0.0443022	D	5.11155	3.49232	1.61923	1356								protein BRASSINAZOLE-RESISTANT 1
	Beginning of Ripening		Vitvi05g00208	VIT_05s0020g00390	LOC100240944								-0.518936	0.00706063	D	11.4004	7.86681	3.53362	917								probable protein phosphatase 2C 49
	Beginning of Ripening		Vitvi16g01324	VIT_16s0098g00730	LOC100252127								-0.518864	0.0111222	D	83.6165	57.5028	26.1137	267								60S ribosomal protein L9
	Beginning of Ripening		Vitvi19g02038	VIT_19s0090g01350	LOC100257132								-0.51862	0.0365036	D	1551.31	1071.49	479.83	19								glycine-rich protein DC7.1
	Beginning of Ripening		Vitvi13g00229	VIT_13s0067g03880	LOC100248533								-0.518234	0.00785115	D	12.3268	8.51113	3.81566	885								ankyrin repeat-containing protein ITN1
	Beginning of Ripening		Vitvi18g00666	VIT_18s0001g09130	LOC100252212								-0.517734	0.00849563	D	10.2989	7.07514	3.22378	957								U-box domain-containing protein 4
	Beginning of Ripening		Vitvi14g03022	VIT_14s0066g01350	0								-0.516952	0.0334753	D	569.964	395.404	174.56	63								0
	Beginning of Ripening		Vitvi06g00287	VIT_06s0004g02910	LOC100262179								-0.516306	0.000852376	D	5.86078	4.03667	1.82411	1286								ruvB-like protein 1
	Beginning of Ripening		Vitvi02g00726	VIT_02s0012g01660	LOC100248951								-0.516109	0.011094	D	3.22062	2.21928	1.00134	1647								P-glycoprotein-like
	Beginning of Ripening	Mid-Ripening	Vitvi14g00037	VIT_14s0060g00410	LOC100242533								-0.516082	0.0175359	D	19.9951	13.8613	6.13376	676	-0.555949	0.0160093	D	30.3181	20.1995	10.1186	131	uncharacterized LOC100242533			concordant
	Beginning of Ripening		Vitvi15g01144	VIT_15s0046g02900	LOC100249852								-0.515927	0.000506895	D	10.609	7.31583	3.29322	947								probable serine/threonine-protein kinase At5g41260
	Beginning of Ripening		Vitvi08g02097	VIT_08s0058g01450	LOC100253288								-0.515091	0.0183637	D	9.46663	6.50328	2.96335	1010								serine/threonine-protein kinase STN8, chloroplastic
	Beginning of Ripening		Vitvi06g01245	VIT_06s0009g03550	LOC100248282								-0.514847	0.0204334	D	1.58804	1.10087	0.487166	1927								uncharacterized LOC100248282
	Beginning of Ripening		Vitvi06g00248	VIT_06s0004g02580	LOC100255350								-0.513963	0.00903662	D	2.95024	2.02049	0.929749	1683								BEL1-like homeodomain protein 9
	Beginning of Ripening		Vitvi12g01677	VIT_12s0055g00330	LOC100241871								-0.512943	0.00380414	D	3.12824	2.16059	0.967651	1671								uncharacterized LOC100241871
	Beginning of Ripening		Vitvi02g00415	VIT_02s0025g04540	LOC100261500								-0.51158	0.021227	D	11.5197	7.94116	3.57858	911								SPX domain-containing membrane protein At4g22990
	Beginning of Ripening		Vitvi03g00483	VIT_03s0063g00750	LOC100245277								-0.510298	0.0258414	D	27.4461	18.9683	8.47778	553								probable carboxylesterase 2
	Beginning of Ripening		Vitvi18g01090	VIT_18s0001g13950	LOC100264366								-0.509108	0.0111681	D	3.17219	2.20416	0.968028	1670								uncharacterized LOC100264366
	Beginning of Ripening		Vitvi19g00917	VIT_19s0015g01810	LOC100263414								-0.509005	0.00514237	D	17.1069	11.884	5.22291	750								uncharacterized LOC100263414
	Beginning of Ripening		Vitvi06g00984	VIT_06s0009g00980	LOC100249629								-0.508859	0.0301424	D	14.9668	10.3731	4.59372	802								probable carboxylesterase 15
	Beginning of Ripening		Vitvi13g00107	VIT_13s0067g01840	LOC100267235								-0.508524	0.00360605	D	116.188	80.5454	35.643	221								ferritin-3, chloroplastic
	Beginning of Ripening		Vitvi10g01359	VIT_10s0042g01070	LOC100245970								-0.5085	0.00417521	D	18.9903	13.1029	5.88748	694								uncharacterized LOC100245970
	Beginning of Ripening		Vitvi04g01564	VIT_04s0044g00020	LOC100853165								-0.507332	0.0342182	D	8.39562	5.84029	2.55533	1090								catalase isozyme 1
	Beginning of Ripening		Vitvi19g00220	VIT_19s0014g02660	LOC100258898								-0.507308	0.000484949	D	4.49633	3.1156	1.38073	1454								protein SPA1-RELATED 3
	Beginning of Ripening		Vitvi08g01577	VIT_08s0007g04550	LOC100253862								-0.507201	0.0472062	D	19.0353	13.2054	5.8299	698								purine-uracil permease NCS1
	Beginning of Ripening		Vitvi08g01274	VIT_08s0007g01290	LOC100266680								-0.506069	0.00919968	D	5.1928	3.60877	1.58403	1364								BEL1-like homeodomain protein 9
	Beginning of Ripening		Vitvi10g00885	VIT_10s0003g04370	LOC100260074								-0.506019	0.0114012	D	1.47468	1.02551	0.449174	1945								cell division cycle protein 123 homolog
	Beginning of Ripening		Vitvi17g00256	VIT_17s0000g02970	LOC100257810								-0.5051	0.031201	D	8.609	5.92419	2.68481	1064								protein DETOXIFICATION 16
	Beginning of Ripening		Vitvi18g00436	VIT_18s0001g06250	LOC100233115								-0.504204	0.0114518	D	70.7081	48.938	21.7701	305								3-deoxy-D-arabino-heptulosonate 7-phosphate synthase 02
	Beginning of Ripening		Vitvi11g00199	VIT_11s0016g02430	LOC100242363								-0.503975	0.0304823	D	5.41289	3.72423	1.68865	1331								inactive protein kinase SELMODRAFT_444075
	Beginning of Ripening		Vitvi08g00828	VIT_08s0058g01040	LOC100243133								-0.501768	0.00688422	D	17.2473	11.9686	5.2787	743								CBL-interacting protein kinase 07
	Beginning of Ripening		Vitvi18g00840	VIT_18s0001g11150	LOC100267853								-0.500968	0.00867077	D	2.54197	1.76708	0.774892	1761								uncharacterized LOC100267853
	Beginning of Ripening		Vitvi01g01682	VIT_01s0010g03940	LOC100259208								-0.500605	0.000357633	D	10.5549	7.34282	3.21209	959								sphingosine-1-phosphate lyase
	Beginning of Ripening		Vitvi14g01363	0	LOC100253138								-0.498433	0.0186494	D	14.9931	10.4935	4.49961	816								receptor-like protein kinase FERONIA
	Beginning of Ripening		Vitvi04g01993	VIT_04s0069g01180	LOC100251247								-0.49805	0.00777139	D	14.2992	10.013	4.28628	838								uncharacterized LOC100251247
	Beginning of Ripening		Vitvi01g01376	VIT_01s0010g01200	LOC100258158								-0.497964	0.00476546	D	31.7571	22.0311	9.72605	498								delta(24)-sterol reductase
	Beginning of Ripening		Vitvi14g01775	VIT_14s0066g01340	0								-0.49796	0.0397042	D	429.007	301.391	127.617	81								0
	Beginning of Ripening		Vitvi10g00086	VIT_10s0116g01650	LOC100854884								-0.497751	0.0400162	D	31.4666	21.7258	9.7408	497								5'-adenylylsulfate reductase 3, chloroplastic
	Beginning of Ripening		Vitvi14g01495	VIT_14s0068g01440	LOC100246358								-0.497426	0.00242133	D	1.3323	0.929129	0.40317	1961								acyltransferase-like protein At3g26840, chloroplastic
	Beginning of Ripening		Vitvi19g02112	VIT_19s0015g01830	LOC100258275								-0.497305	0.00356886	D	11.512	8.06049	3.45152	927								uncharacterized protein At4g26450
	Beginning of Ripening		Vitvi08g01357	VIT_08s0007g02160	LOC100254532								-0.497145	0.0439652	D	3.54521	2.45747	1.08774	1605								zonadhesin
	Beginning of Ripening		Vitvi11g01132	VIT_11s0103g00530	LOC100255720								-0.496935	0.0100664	D	1.65991	1.1567	0.503208	1918								oxysterol-binding protein-related protein 4B
	Beginning of Ripening		Vitvi14g01786	VIT_14s0066g01440	LOC100257769								-0.496599	0.0134118	D	28.0716	19.69	8.38166	559								homeobox-leucine zipper protein HAT5
	Beginning of Ripening		Vitvi14g01632	VIT_14s0219g00200	LOC100242401								-0.496555	0.0144954	D	5.78491	4.0173	1.76761	1302								pentatricopeptide repeat-containing protein At3g46610
	Beginning of Ripening		Vitvi05g00627	VIT_05s0020g04650	LOC100244189								-0.496448	0.00778952	D	1.25893	0.880568	0.378359	1972								alpha-mannosidase I MNS4
	Beginning of Ripening		Vitvi13g00564	0	LOC100247856								-0.495236	0.00931515	D	1.15521	0.80305	0.352163	1982								nucleolar complex protein 2 homolog
	Beginning of Ripening		Vitvi11g01499	VIT_11s0016g00210	0								-0.495199	0.00632091	D	917.527	639.628	277.898	37								0
	Beginning of Ripening		Vitvi11g00200	VIT_11s0016g02440	LOC100264589								-0.495181	0.00434158	D	18.5976	12.9896	5.60804	716								protein EFFECTOR OF TRANSCRIPTION 2
	Beginning of Ripening		Vitvi07g01923	VIT_07s0031g02560	LOC100256038								-0.494822	0.0178492	D	4.78555	3.3098	1.47575	1411								probable E3 ubiquitin-protein ligase HERC1-like
	Beginning of Ripening		Vitvi13g00720	VIT_13s0074g00160	LOC100266166								-0.494709	0.0288564	D	1.17485	0.81778	0.357075	1980								uncharacterized protein HI_0077
	Beginning of Ripening		Vitvi01g01749	VIT_01s0244g00060	LOC100243734								-0.493958	0.0090152	D	7.33117	5.10602	2.22515	1176								RNA polymerase II C-terminal domain phosphatase-like 3
	Beginning of Ripening		Vitvi08g00223	VIT_08s0032g00800	LOC100263250								-0.493059	0.00189499	D	2.97086	2.07201	0.898853	1696								prolycopene isomerase, chloroplastic
	Beginning of Ripening		Vitvi14g01985	VIT_14s0108g01070	LOC100250998								-0.492208	0.0124994	D	9.96931	6.94925	3.02006	997								NAC domain-containing protein 100
	Beginning of Ripening		Vitvi18g00115	VIT_18s0001g00110	LOC100252277								-0.491964	0.0457826	D	0.74309	0.518479	0.224611	2004								uncharacterized LOC100252277
	Beginning of Ripening		Vitvi04g01577	VIT_04s0044g00140	LOC100260782								-0.491882	0.0302178	D	3.4322	2.41729	1.01491	1639								uncharacterized LOC100260782
	Beginning of Ripening		Vitvi05g00485	VIT_05s0020g03320	LOC100251211								-0.490961	0.0440636	D	13.1641	9.29416	3.86996	880								primary amine oxidase
	Beginning of Ripening		Vitvi17g00036	VIT_17s0000g00320	LOC100268072								-0.490537	0.00089079	D	17.6177	12.3497	5.26803	744								auxin response factor 2
	Beginning of Ripening		Vitvi01g01759	VIT_01s0244g00150	LOC100250592								-0.490484	0.000632291	D	83.2119	58.3673	24.8445	279								auxin response factor 2
	Beginning of Ripening		Vitvi05g00440	VIT_05s0020g02860	LOC100240814								-0.490265	0.00563049	D	9.97829	6.98804	2.99025	1005								E3 ubiquitin-protein ligase RHF1A
	Beginning of Ripening		Vitvi17g00608	VIT_17s0000g06280	LOC100243277								-0.490196	0.0132234	D	36.9702	25.8666	11.1036	459								geranylgeranyl diphosphate reductase, chloroplastic
	Beginning of Ripening		Vitvi13g00510	VIT_13s0019g03370	LOC100255200								-0.490121	0.00423282	D	31.7658	22.2373	9.52844	504								transcription factor DIVARICATA
	Beginning of Ripening		Vitvi19g00041	VIT_19s0014g00450	LOC100253718								-0.488991	0.0167315	D	121.679	85.5971	36.0823	218								protein trichome birefringence-like 38
	Beginning of Ripening		Vitvi14g01179	VIT_14s0006g02830	LOC100241243								-0.488522	0.0171742	D	42.6488	29.8513	12.7976	417								40S ribosomal protein S7-like
	Beginning of Ripening		Vitvi07g01488	VIT_07s0191g00180	LOC100853966								-0.488055	0.00866983	D	53.6747	37.4742	16.2005	362								homeobox-leucine zipper protein ATHB-6
	Beginning of Ripening		Vitvi18g01096	VIT_18s0001g14020	LOC100260845								-0.487882	0.00736488	D	1.67989	1.18276	0.497137	1922								5'-3' exoribonuclease 3
	Beginning of Ripening		Vitvi08g01688	VIT_08s0007g05880	LOC100248739								-0.487232	0.0111908	D	47.4272	33.3589	14.0683	394								polyadenylate-binding protein-interacting protein 2-like
	Beginning of Ripening		Vitvi18g02391	VIT_18s0089g00920	LOC100241327								-0.487215	0.0223814	D	57.0432	40.3448	16.6984	356								RNA-binding protein 24
	Beginning of Ripening		Vitvi17g00617	VIT_17s0000g06370	LOC100263807								-0.487041	0.000699504	D	280.913	197.762	83.1512	116								thioredoxin-like 1-1, chloroplastic
	Beginning of Ripening		Vitvi03g01308	VIT_03s0017g02320	LOC100258647								-0.486939	0.0431396	D	8.00178	5.63632	2.36546	1135								ATPase WRNIP1
	Beginning of Ripening		Vitvi18g00761	VIT_18s0001g10250	LOC100262577								-0.486353	0.0274005	D	2.81243	1.97688	0.835545	1720								NAC domain-containing protein 72
	Beginning of Ripening		Vitvi05g01634	VIT_05s0094g00900	LOC100242320								-0.485712	0.00840479	D	3.84012	2.71172	1.1284	1581								mitogen-activated protein kinase homolog MMK1
	Beginning of Ripening		Vitvi17g00758	VIT_17s0000g07840	LOC100265593								-0.485054	0.0016274	D	27.9674	19.674	8.29341	561								uncharacterized LOC100265593
	Beginning of Ripening		Vitvi07g00064	VIT_00s0179g00320	LOC100266517								-0.482584	0.0097988	D	23.411	16.4206	6.99045	631								protein LONGIFOLIA 2
	Beginning of Ripening		Vitvi07g02442	VIT_00s0333g00030	LOC100246531								-0.48238	0.00795727	D	2.43647	1.71443	0.722036	1796								coiled-coil domain-containing protein 94 homolog
	Beginning of Ripening		Vitvi09g00205	0	LOC100246410								-0.480583	0.00235188	D	178.842	125.933	52.9092	156								ABC transporter C family member 8
	Beginning of Ripening		Vitvi17g00622	VIT_17s0000g06400	LOC100251801								-0.480537	0.0415389	D	143.709	101.921	41.7884	198								NAC domain-containing protein 100-like
Leaf	Beginning of Ripening		Vitvi14g02444	VIT_14s0060g00480	LOC100251171	-0.466061	0.0307083	D	157.684	114.131	43.5528	40	-0.478705	0.0221404	D	655.343	461.445	193.899	54								S-adenosylmethionine synthetase 4	concordant
	Beginning of Ripening		Vitvi11g01342	VIT_11s0016g01330	LOC100259336								-0.478591	0.0182093	D	6.43993	4.55786	1.88207	1266								stress-response A/B barrel domain-containing protein UP3-like
	Beginning of Ripening		Vitvi07g00149	VIT_07s0104g00230	LOC100249381								-0.477862	0.00348876	D	17.8071	12.6365	5.17061	754								protein IWS1 homolog 1
	Beginning of Ripening		Vitvi11g00164	VIT_11s0016g02060	LOC100257827								-0.477671	0.0197841	D	1.77567	1.25181	0.523863	1906								DNA repair protein recA homolog 3, mitochondrial
	Beginning of Ripening		Vitvi14g01698	VIT_14s0066g00560	LOC100250874								-0.477116	0.0094339	D	196.548	139	57.5482	149								60S ribosomal protein L27a-3-like
	Beginning of Ripening		Vitvi08g00983	VIT_08s0040g01270	LOC100256857								-0.475988	0.00396509	D	11.528	8.10083	3.42712	932								dual specificity protein phosphatase 12
	Beginning of Ripening		Vitvi07g00061	VIT_00s0179g00360	LOC100245954								-0.475366	0.0014896	D	24.8618	17.5936	7.26821	618								uncharacterized LOC100245954
	Beginning of Ripening		Vitvi09g00077	VIT_09s0002g01000	LOC100256554								-0.474341	0.00791455	D	29.8218	20.9924	8.8294	538								uncharacterized LOC100256554
	Beginning of Ripening		Vitvi13g01861	VIT_13s0158g00100	LOC100253397								-0.47372	0.0400321	D	2.86058	2.02342	0.837158	1719								agamous-like MADS-box protein AGL15
	Beginning of Ripening		Vitvi05g01347	VIT_05s0062g01110	LOC100258367								-0.472973	0.0224444	D	4.98259	3.54686	1.43573	1434								15-cis-zeta-carotene isomerase, chloroplastic
	Beginning of Ripening		Vitvi14g01934	VIT_14s0108g00490	LOC100254227								-0.471473	0.0272211	D	11.9097	8.51292	3.39683	934								cullin-3B-like
	Beginning of Ripening		Vitvi03g00288	VIT_03s0038g04400	LOC100250419								-0.471185	0.00233295	D	36.1848	25.7658	10.4191	475								uncharacterized LOC100250419
	Beginning of Ripening		Vitvi05g00284	VIT_05s0020g01170	LOC100251175								-0.470587	0.00592528	D	886.472	628.713	257.759	42								translationally-controlled tumor protein homolog
	Beginning of Ripening	Mid-Ripening	Vitvi13g01732	VIT_13s0064g00920	LOC100246539								-0.469154	0.0114078	D	20.9805	14.9779	6.00263	684	-0.551552	0.00027378	D	23.4085	15.6216	7.78699	151	zinc finger CCCH domain-containing protein 30-like			concordant
	Beginning of Ripening		Vitvi04g02092	VIT_04s0023g01040	LOC100244429								-0.469119	0.000701933	D	10.8207	7.68759	3.13308	974								protein DA1-related 1
	Beginning of Ripening		Vitvi18g00937	VIT_18s0001g12240	LOC100248954								-0.468763	0.00963318	D	100.045	71.4975	28.5479	251								eukaryotic peptide chain release factor subunit 1-3-like
	Beginning of Ripening		Vitvi04g00109	VIT_04s0008g01260	LOC100244130								-0.467786	0.047373	D	28.7329	20.363	8.36987	560								zinc transporter 4, chloroplastic
	Beginning of Ripening		Vitvi15g00424	VIT_15s0021g00220	LOC100259790								-0.46711	0.00431945	D	92.4021	65.8627	26.5394	266								putative ABC transporter C family member 15
	Beginning of Ripening		Vitvi12g00704	VIT_12s0057g00880	LOC100261263								-0.466251	0.0217994	D	4.87645	3.48808	1.38837	1450								transcription initiation factor TFIID subunit 15b
	Beginning of Ripening		Vitvi13g00054	VIT_13s0067g01000	LOC100251933								-0.465944	0.01163	D	11.5111	8.23195	3.27912	951								PHD finger protein ALFIN-LIKE 1
	Beginning of Ripening		Vitvi05g02099	VIT_05s0062g00010	LOC100253825								-0.46585	0.0173572	D	2.01439	1.44308	0.571306	1882								#N/A
	Beginning of Ripening		Vitvi19g02279	VIT_19s0027g01010	LOC104877757								-0.465718	0.014098	D	7.04403	5.00118	2.04285	1222								uncharacterized LOC104877757
	Beginning of Ripening		Vitvi01g02276	VIT_01s0010g03880	LOC100243721								-0.46547	0.0167134	D	14.3323	10.2465	4.0858	858								uncharacterized LOC100243721
	Beginning of Ripening		Vitvi08g01573	VIT_08s0007g04520	LOC100259003								-0.465372	0.0374454	D	28.1951	20.2159	7.97915	577								caffeic acid 3-O-methyltransferase
	Beginning of Ripening		Vitvi01g00181	VIT_01s0011g02260	LOC100244078								-0.46475	0.0457661	D	11.2253	8.0152	3.21006	960								probable metal-nicotianamine transporter YSL7
	Beginning of Ripening		Vitvi08g01452	VIT_08s0007g03230	LOC100244210								-0.464131	0.0112458	D	35.9589	25.7588	10.2001	484								uncharacterized LOC100244210
	Beginning of Ripening		Vitvi01g01700	VIT_01s0146g00060	LOC100267681								-0.46369	0.0186406	D	5.88034	4.20157	1.67877	1336								glucose-6-phosphate 1-dehydrogenase, chloroplastic
	Beginning of Ripening		Vitvi17g00080	VIT_17s0000g00980	LOC100255902								-0.462918	0.000598743	D	70.6581	50.3733	20.2848	315								60S ribosomal protein L7a-1
	Beginning of Ripening		Vitvi08g01153	VIT_08s0040g03250	LOC100260201								-0.462676	0.0346655	D	18.074	12.9246	5.14945	759								DNA topoisomerase 6 subunit A
	Beginning of Ripening		Vitvi01g01121	VIT_01s0113g00420	LOC100264317								-0.46191	0.0489637	D	2.11197	1.5065	0.605468	1863								probable protein S-acyltransferase 22
	Beginning of Ripening		Vitvi11g00208	VIT_11s0016g02530	LOC100266357								-0.460203	0.007384	D	4.54173	3.23764	1.30409	1488								probable protein arginine N-methyltransferase 1
	Beginning of Ripening		Vitvi01g00152	VIT_01s0011g01940	LOC104879015								-0.4569	0.0374606	D	12.8795	9.27605	3.60349	907								uncharacterized LOC104879015
	Beginning of Ripening		Vitvi11g00292	VIT_11s0016g03410	LOC100257586								-0.456458	0.00267078	D	27.6901	19.8702	7.81982	587								ninja-family protein mc410
	Beginning of Ripening		Vitvi13g00218	VIT_13s0067g03660	LOC100854874								-0.456159	0.0259211	D	10.2218	7.37939	2.84244	1030								uncharacterized LOC100854874
	Beginning of Ripening		Vitvi01g00328	VIT_01s0011g04000	LOC100256001								-0.455679	0.0233335	D	4.02664	2.89465	1.13199	1578								uncharacterized LOC100256001
	Beginning of Ripening		Vitvi18g01309	VIT_18s0076g00310	LOC100242745								-0.454803	0.00942037	D	20.2463	14.6101	5.63625	712								eukaryotic translation initiation factor 5B
	Beginning of Ripening		Vitvi14g00674	VIT_14s0036g01030	LOC100242512								-0.454538	0.0254873	D	7.51708	5.42	2.09708	1209								ankyrin repeat domain-containing protein 13C-B
	Beginning of Ripening		Vitvi19g00251	VIT_19s0014g03080	LOC100262257								-0.454122	0.0162646	D	8.76683	6.29646	2.47037	1109								ultraviolet-B receptor UVR8
	Beginning of Ripening		Vitvi05g00503	VIT_05s0020g03470	LOC100249314								-0.453502	0.00166074	D	90.316	65.0712	25.2448	272								FRIGIDA-like protein 4a
	Beginning of Ripening		Vitvi08g01674	VIT_08s0007g05690	LOC100252133								-0.453461	0.0149956	D	20.7474	14.9676	5.7798	701								lycopene beta cyclase, chloroplastic
	Beginning of Ripening		Vitvi14g01440	VIT_14s0068g00850	LOC100265199								-0.453151	0.0227056	D	26.3429	19.0554	7.2875	616								potassium transporter 4
	Beginning of Ripening		Vitvi12g00516	VIT_12s0059g02260	LOC100255191								-0.452	0.0467371	D	4.68773	3.39007	1.29766	1490								glutamate receptor 3.7
	Beginning of Ripening		Vitvi11g00728	VIT_11s0037g00560	LOC100253614								-0.451493	0.024776	D	4.20562	3.00867	1.19694	1540								AUGMIN subunit 8
	Beginning of Ripening		Vitvi06g01391	VIT_06s0061g01160	LOC100854755								-0.448726	0.0314905	D	5.47616	3.97415	1.50201	1395								protein RETICULATA-RELATED 1, chloroplastic
	Beginning of Ripening		Vitvi14g01909	VIT_14s0108g00140	LOC100261243								-0.446282	0.0156502	D	38.2678	27.7984	10.4694	472								ubiquitin-conjugating enzyme E2 2
	Beginning of Ripening		Vitvi14g01392	VIT_14s0068g00290	LOC100254985								-0.445876	0.0439652	D	8.39989	6.10278	2.29711	1157								LRR receptor-like serine/threonine-protein kinase RPK2
	Beginning of Ripening		Vitvi02g01795	VIT_00s0287g00030	LOC100262620								-0.445374	0.0174126	D	4.29443	3.10683	1.1876	1544								GATA transcription factor 26-like
	Beginning of Ripening		Vitvi04g02203	VIT_04s0044g00110	LOC100257544								-0.445106	0.0433339	D	60.6001	44.1364	16.4637	359								high mobility group B2 protein-like
	Beginning of Ripening		Vitvi14g01798	VIT_14s0066g01580	LOC100243919								-0.44478	0.0117389	D	12.3301	8.86347	3.46659	925								potassium transporter 8
	Beginning of Ripening		Vitvi10g00694	VIT_10s0003g02450	LOC100247046								-0.444771	0.00299842	D	27.57	19.8464	7.72359	590								protein SRG1
	Beginning of Ripening		Vitvi13g00172	VIT_13s0067g02930	LOC100244917								-0.44446	0.0345817	D	1048.22	763.52	284.696	36								expansin-like
	Beginning of Ripening		Vitvi08g01805	VIT_08s0007g07320	LOC100855285								-0.444266	0.0493853	D	288.083	210.002	78.081	120								uncharacterized LOC100855285
	Beginning of Ripening		Vitvi05g00314	VIT_05s0020g01460	LOC100242615								-0.444011	0.027984	D	3.16573	2.29222	0.873508	1706								probable protein phosphatase 2C 40
	Beginning of Ripening		Vitvi16g01411	VIT_16s0098g01840	LOC100241722								-0.443508	0.0237462	D	18.0735	13.1183	4.95523	767								pentatricopeptide repeat-containing protein At3g49240
	Beginning of Ripening		Vitvi18g01848	VIT_18s0117g00030	LOC100256299								-0.443248	0.0412737	D	4.76128	3.41432	1.34696	1468								TMV resistance protein N
	Beginning of Ripening		Vitvi09g00042	VIT_09s0002g00590	LOC100249754								-0.442515	0.00897505	D	6.71158	4.86333	1.84825	1278								phosphoinositide phosphatase SAC2
	Beginning of Ripening		Vitvi15g00926	VIT_15s0046g00050	LOC100255266								-0.442162	0.00809937	D	7.1954	5.20293	1.99247	1229								serine/arginine-rich splicing factor RS31
	Beginning of Ripening		Vitvi16g01214	VIT_16s0050g02520	LOC100250120								-0.442131	0.0476043	D	11.1006	7.99215	3.10844	981								RNA polymerase sigma factor sigE, chloroplastic/mitochondrial
	Beginning of Ripening		Vitvi06g00437	VIT_06s0004g04410	LOC100248378								-0.442008	0.00252256	D	10.6347	7.71973	2.915	1019								uncharacterized LOC100248378
	Beginning of Ripening		Vitvi15g00513	VIT_15s0021g00980	LOC100261523								-0.441792	0.0205454	D	31.2529	22.7684	8.48451	551								eukaryotic translation initiation factor 4G
	Beginning of Ripening		Vitvi14g00090	VIT_14s0060g01140	LOC100247652								-0.441177	0.00894222	D	12.2015	8.84696	3.35456	938								uncharacterized LOC100247652
	Beginning of Ripening		Vitvi08g01773	VIT_08s0007g06890	LOC100241755								-0.44096	0.0339536	D	90.5084	65.5783	24.9301	277								60S ribosomal protein L21-1
	Beginning of Ripening		Vitvi02g00016	VIT_02s0025g00190	LOC100262204								-0.438317	0.0334753	D	3.80849	2.76152	1.04697	1618								homeobox protein BEL1 homolog
	Beginning of Ripening		Vitvi07g02144	VIT_07s0104g00420	LOC100257884								-0.438155	0.0220984	D	30.3874	21.9518	8.43565	556								endo-1,3;1,4-beta-D-glucanase
	Beginning of Ripening		Vitvi13g00236	VIT_00s0317g00100	LOC100255210								-0.437775	0.00208546	D	16.3505	11.8876	4.46281	823								splicing factor 3B subunit 3
	Beginning of Ripening		Vitvi14g01812	VIT_14s0066g01720	LOC100252575								-0.437423	0.00351298	D	61.5388	44.8032	16.7356	355								uncharacterized LOC100252575
	Beginning of Ripening		Vitvi18g00152	VIT_18s0001g00690	0								-0.437402	0.0457286	D	17.2344	12.4601	4.77424	781								0
	Beginning of Ripening		Vitvi19g00434	VIT_19s0177g00070	LOC104877307								-0.437385	0.00575484	D	1545.58	1123.48	422.106	22								polyubiquitin
Leaf	Beginning of Ripening		Vitvi07g01277	VIT_00s0207g00230	LOC100254086	-0.489929	0.0440256	D	12.2764	8.72311	3.55329	137	-0.437274	0.0322649	D	10.371	7.54003	2.83101	1033								BTB/POZ domain-containing protein At5g66560	concordant
	Beginning of Ripening		Vitvi10g00908	VIT_10s0003g04610	LOC100248133								-0.434073	0.0308585	D	1.77019	1.28842	0.481772	1929								U3 snoRNP-associated protein-like EMB2271
	Beginning of Ripening		Vitvi05g00499	VIT_05s0020g03450	LOC100254425								-0.431527	0.00914896	D	66.0893	48.2637	17.8256	341								40S ribosomal protein S18
	Beginning of Ripening		Vitvi10g00418	VIT_00s0445g00020	LOC100251365								-0.430486	0.0495758	D	8.48695	6.23534	2.25161	1168								lipoyl synthase, mitochondrial
	Beginning of Ripening		Vitvi19g01522	VIT_19s0027g00490	LOC100267869								-0.430341	0.0302178	D	4.29026	3.14906	1.1412	1573								protein PAT1 homolog 1
	Beginning of Ripening		Vitvi17g00233	VIT_17s0000g02670	LOC100266198								-0.430064	0.0105142	D	4.24208	3.0986	1.14348	1571								actin-interacting protein 1-2
	Beginning of Ripening		Vitvi06g01475	VIT_06s0080g00310	LOC100245043								-0.428884	0.0170064	D	8.21598	6.00158	2.2144	1179								uncharacterized LOC100245043
	Beginning of Ripening		Vitvi00g00935	VIT_00s0804g00010	LOC100853492								-0.428631	0.033706	D	19.6821	14.3973	5.28486	741								uncharacterized LOC100853492
	Beginning of Ripening		Vitvi13g00175	VIT_13s0067g02970	LOC100262066								-0.428245	0.018095	D	19.0048	13.9356	5.06925	764								uncharacterized membrane protein At1g06890
	Beginning of Ripening		Vitvi12g00029	VIT_12s0142g00200	LOC100264299								-0.427444	0.0378323	D	10.0862	7.38307	2.70315	1060								ribosomal L1 domain-containing protein 1
	Beginning of Ripening		Vitvi07g02867	VIT_00s0260g00080	LOC100241158								-0.427105	0.0300842	D	108.625	79.398	29.2266	245								60S ribosomal protein L32-1
	Beginning of Ripening		Vitvi08g00132	VIT_08s0056g01520	LOC100248392								-0.426874	0.0449471	D	4.2956	3.15214	1.14346	1572								beta-glucuronosyltransferase GlcAT14A
	Beginning of Ripening		Vitvi14g00996	VIT_14s0006g01790	LOC100250218								-0.426199	0.0478477	D	7.84622	5.75854	2.08768	1212								beta-glucosidase 44
	Beginning of Ripening		Vitvi01g00798	VIT_01s0026g00320	LOC100243227								-0.425984	0.0408915	D	28.2107	20.8026	7.4081	611								uncharacterized LOC100243227
	Beginning of Ripening		Vitvi16g01281	VIT_16s0098g00280	LOC100265804								-0.424607	0.0443734	D	5.49343	4.03715	1.45628	1417								uncharacterized LOC100265804
	Beginning of Ripening		Vitvi05g00434	VIT_05s0020g02770	LOC100249318								-0.423595	0.0255155	D	67.817	50.0393	17.7777	343								aluminum induced protein with YGL and LRDR motif-like
	Beginning of Ripening		Vitvi08g02317	0	LOC100853054								-0.423466	0.0290752	D	13.0789	9.57042	3.50847	922								putative methyltransferase DDB_G0268948
	Beginning of Ripening		Vitvi16g00025	VIT_16s0039g00520	LOC100261474								-0.423424	0.00203379	D	3.85675	2.82756	1.02918	1627								DNA-binding protein SMUBP-2
	Beginning of Ripening		Vitvi06g01398	VIT_06s0061g01230	LOC100251616								-0.422109	0.03584	D	52.9142	38.9205	13.9937	397								glucomannan 4-beta-mannosyltransferase 2
	Beginning of Ripening		Vitvi11g00677	VIT_11s0016g00200	LOC100241657								-0.421857	0.0202967	D	653.769	478.456	175.313	61								CBL-interacting protein kinase 03
	Beginning of Ripening		Vitvi17g00809	VIT_17s0000g08290	LOC100265549								-0.421291	0.0411285	D	20.5969	15.0778	5.51906	721								dof zinc finger protein DOF5.6
	Beginning of Ripening		Vitvi19g00591	VIT_19s0090g01470	LOC100258895								-0.420712	0.0291689	D	193.48	142.527	50.9528	163								putative lipid-transfer protein DIR1
	Beginning of Ripening		Vitvi08g01182	VIT_08s0007g00140	LOC100254432								-0.420296	0.0145323	D	42.555	31.4131	11.1419	458								uncharacterized LOC100254432
	Beginning of Ripening		Vitvi04g00256	VIT_04s0008g02900	LOC100257684								-0.420175	0.0145601	D	8.72728	6.42489	2.30239	1155								probable nucleoredoxin 3
	Beginning of Ripening		Vitvi07g02692	VIT_07s0031g01660	LOC100260973								-0.419298	0.0384072	D	6.93943	5.1013	1.83813	1280								alkane hydroxylase MAH1
	Beginning of Ripening		Vitvi16g01089	VIT_16s0050g00970	LOC104882192								-0.418515	0.0117047	D	21.5274	15.8974	5.63	715								uncharacterized LOC104882192
	Beginning of Ripening		Vitvi18g00506	VIT_18s0001g07300	LOC100267834								-0.417242	0.0460418	D	6.60942	4.89446	1.71497	1323								uncharacterized LOC100267834
	Beginning of Ripening		Vitvi04g02260	VIT_04s0044g01980	LOC100241316								-0.416921	0.0254774	D	10.7618	7.95802	2.80374	1036								uncharacterized LOC100241316
	Beginning of Ripening		Vitvi02g00954	VIT_02s0109g00380	LOC100247646								-0.416058	0.00604865	D	7.01722	5.18518	1.83205	1282								DEAD-box ATP-dependent RNA helicase 5
	Beginning of Ripening		Vitvi18g00597	VIT_18s0001g08310	LOC100267838								-0.415753	0.0344507	D	8.64522	6.3662	2.27902	1161								inositol-tetrakisphosphate 1-kinase 3
	Beginning of Ripening		Vitvi11g00601	VIT_11s0118g00800	LOC100246520								-0.414706	0.0467949	D	20.2682	14.9751	5.29314	739								homeobox protein knotted-1-like 13
	Beginning of Ripening		Vitvi10g00722	VIT_10s0003g02740	LOC100245196								-0.413949	0.014819	D	8.15253	6.04587	2.10667	1207								protein lingerer
	Beginning of Ripening		Vitvi06g00583	VIT_06s0004g06020	LOC100251865								-0.413299	0.00436042	D	12.5845	9.29536	3.28912	950								alpha-glucan phosphorylase, H isozyme
	Beginning of Ripening		Vitvi12g00307	VIT_12s0028g03710	LOC100242010								-0.412092	0.0295862	D	5.59119	4.15442	1.43677	1431								callose synthase 12
	Beginning of Ripening		Vitvi12g00380	VIT_12s0059g00750	LOC100265426								-0.411083	0.0255155	D	5.91479	4.35629	1.5585	1372								arogenate dehydratase/prephenate dehydratase 1, chloroplastic
	Beginning of Ripening		Vitvi19g01842	VIT_19s0014g01650	LOC100255658								-0.410688	0.0389	D	2.15922	1.59526	0.56396	1889								transcription factor GTE4
	Beginning of Ripening		Vitvi08g01521	VIT_08s0007g03970	LOC100264932								-0.408488	0.0307268	D	44.8862	33.2075	11.6787	444								type II peroxiredoxin E
	Beginning of Ripening		Vitvi16g00798	VIT_16s0022g01460	LOC100258347								-0.408456	0.00134063	D	148.885	110.237	38.6479	209								40S ribosomal protein S20-2-like
	Beginning of Ripening		Vitvi06g01165	VIT_06s0009g02700	LOC100247831								-0.408431	0.0470049	D	5.0239	3.73647	1.28743	1497								F-box protein At2g32560
	Beginning of Ripening		Vitvi14g01529	VIT_14s0068g01870	LOC100266857								-0.407489	0.0022412	D	51.7017	38.2707	13.431	409								protein NUCLEAR FUSION DEFECTIVE 4
	Beginning of Ripening		Vitvi01g01677	VIT_01s0010g03900	LOC100232869								-0.407047	0.044848	D	36.2559	27.0573	9.19854	520								MADS-box protein 4
	Beginning of Ripening		Vitvi06g00158	VIT_06s0004g01510	LOC100243312								-0.406753	0.0211995	D	300.483	222.998	77.4856	121								lipoxygenase
	Beginning of Ripening		Vitvi04g00606	VIT_04s0008g06720	LOC100261065								-0.406068	0.0050063	D	5.46478	4.05864	1.40614	1443								probable protein phosphatase 2C 60
	Beginning of Ripening		Vitvi12g00665	VIT_12s0057g00560	LOC100261403								-0.405161	0.0160469	D	18.1201	13.4248	4.69535	792								scarecrow-like transcription factor PAT1
	Beginning of Ripening		Vitvi14g01455	VIT_14s0068g01010	LOC104881641								-0.404876	0.0382535	D	1.72697	1.28103	0.445944	1946								uncharacterized LOC104881641
	Beginning of Ripening		Vitvi11g00672	VIT_11s0016g00120	LOC100248377								-0.404464	0.0483627	D	3.00949	2.22729	0.782204	1757								omega-6 fatty acid desaturase, chloroplastic
	Beginning of Ripening		Vitvi08g00906	VIT_08s0040g00420	LOC100267097								-0.403563	0.0420927	D	2.99872	2.23734	0.761386	1778								uncharacterized LOC100267097
	Beginning of Ripening		Vitvi18g00563	VIT_18s0001g08010	LOC100255721								-0.403538	0.0326386	D	136.656	102.248	34.4085	225								uncharacterized LOC100255721
	Beginning of Ripening		Vitvi08g01080	VIT_08s0040g02460	LOC100243108								-0.403174	0.0290158	D	68.7611	51.309	17.4521	344								40S ribosomal protein S15a
	Beginning of Ripening		Vitvi04g01194	VIT_04s0023g00770	LOC100244442								-0.401597	0.0408096	D	22.4792	16.77	5.70917	705								uncharacterized LOC100244442
	Beginning of Ripening		Vitvi14g01457	VIT_14s0068g01030	LOC100256570								-0.40135	0.0448118	D	26.7326	20.013	6.71968	643								cytochrome b-c1 complex subunit Rieske-4, mitochondrial
	Beginning of Ripening		Vitvi01g00985	VIT_01s0026g02230	LOC100265464								-0.400636	0.0150057	D	10.0852	7.53797	2.5472	1093								cullin-3A
	Beginning of Ripening		Vitvi18g01314	VIT_18s0076g00270	LOC100263351								-0.398966	0.00221551	D	3.48188	2.59723	0.88465	1700								uncharacterized LOC100263351
	Beginning of Ripening		Vitvi10g00609	VIT_10s0003g01520	LOC100251464								-0.397673	0.0281257	D	135.564	101.575	33.9887	226								60S ribosomal protein L11-1
	Beginning of Ripening		Vitvi19g01764	VIT_19s0085g01100	LOC100258644								-0.397044	0.0399727	D	16.2658	12.1951	4.07076	859								YTH domain-containing family protein 3
	Beginning of Ripening		Vitvi01g01792	VIT_01s0150g00310	LOC100248991								-0.396816	0.0211259	D	750.484	561.978	188.506	56								40S ribosomal protein S27-2-like
	Beginning of Ripening		Vitvi17g00807	VIT_17s0000g08260	LOC100255253								-0.396289	0.0173729	D	61.5627	46.0481	15.5146	372								protein KINESIN LIGHT CHAIN-RELATED 3
	Beginning of Ripening		Vitvi10g00884	VIT_10s0003g04360	LOC100256664								-0.395754	0.0280527	D	2.98935	2.24468	0.744663	1783								DNA damage-binding protein 1
	Beginning of Ripening		Vitvi18g00491	VIT_18s0001g07120	LOC100245501								-0.393951	0.0211588	D	18.4508	13.8116	4.63919	797								transport inhibitor response 1-like protein
	Beginning of Ripening		Vitvi17g01002	VIT_17s0000g09990	LOC100263823								-0.393358	0.0154729	D	14.5092	10.9043	3.60483	906								zinc finger CCCH domain-containing protein 67
	Beginning of Ripening		Vitvi07g02049	VIT_07s0130g00400	LOC100259734								-0.392875	0.00574398	D	11.3128	8.4749	2.83793	1031								chloride channel ClC3
	Beginning of Ripening		Vitvi17g00189	VIT_17s0000g02230	LOC100245759								-0.39271	0.033369	D	8.81556	6.61383	2.20173	1185								protein TIFY 6B
	Beginning of Ripening		Vitvi18g00524	VIT_18s0001g07600	LOC100855091								-0.392214	0.0483627	D	5.36439	4.0149	1.34949	1466								uncharacterized LOC100855091
	Beginning of Ripening		Vitvi07g01641	VIT_07s0129g00610	LOC100262895								-0.390377	0.0260785	D	7.19556	5.39556	1.80001	1294								FRIGIDA-like protein 3
	Beginning of Ripening		Vitvi14g01255	VIT_14s0083g00170	LOC100246278								-0.390306	0.0279771	D	3.3036	2.48434	0.819259	1734								translation initiation factor eIF-2B subunit delta
	Beginning of Ripening		Vitvi14g02032	VIT_14s0108g01560	LOC100245621								-0.389429	0.0268272	D	7.57534	5.67759	1.89775	1259								alpha-1,4 glucan phosphorylase L isozyme, chloroplastic/amyloplastic
	Beginning of Ripening		Vitvi16g00869	VIT_16s0022g02110	LOC100258263								-0.389366	0.0102794	D	56.9873	42.7386	14.2488	389								DEAD-box ATP-dependent RNA helicase 7
	Beginning of Ripening		Vitvi02g00847	VIT_02s0012g02670	LOC100257507								-0.388722	0.0459978	D	11.6001	8.75369	2.8464	1029								uncharacterized LOC100257507
	Beginning of Ripening		Vitvi14g00419	VIT_14s0030g01680	LOC100255455								-0.388414	0.0150291	D	3.46947	2.61505	0.854424	1711								uncharacterized RNA-binding protein C1827.05c
	Beginning of Ripening		Vitvi08g02245	VIT_08s0007g02240	LOC100240763								-0.388298	0.0486642	D	20.4099	15.2683	5.1416	760								vacuolar cation/proton exchanger 3
	Beginning of Ripening		Vitvi09g00734	VIT_09s0002g08270	LOC100265253								-0.387568	0.00555222	D	1.28923	0.96911	0.320116	1993								F-box/LRR-repeat protein 14
	Beginning of Ripening		Vitvi07g01215	VIT_00s0227g00160	LOC100248340								-0.385322	0.0217639	D	4.57008	3.44664	1.12344	1588								uncharacterized LOC100248340
	Beginning of Ripening		Vitvi10g01499	VIT_10s0071g00210	LOC100254832								-0.385065	0.0332026	D	1.25638	0.943914	0.312468	1994								myosin-1
	Beginning of Ripening		Vitvi18g00192	VIT_18s0001g01180	LOC100260765								-0.384842	0.0260991	D	14.901	11.2731	3.62796	898								target of Myb protein 1
	Beginning of Ripening		Vitvi14g00056	VIT_14s0060g00630	LOC100252925								-0.384619	0.0470404	D	30.0128	22.7261	7.28668	617								pyrrolidone-carboxylate peptidase
	Beginning of Ripening		Vitvi06g00581	VIT_06s0004g05990	LOC100241603								-0.384188	0.0215051	D	12.8779	9.73985	3.13804	972								zinc finger CCCH domain-containing protein 49
	Beginning of Ripening		Vitvi06g01399	VIT_06s0061g01240	LOC100256817								-0.384138	0.00847805	D	28.8907	21.7347	7.15591	624								histone deacetylase HDT1
	Beginning of Ripening		Vitvi14g01962	VIT_14s0108g00850	LOC100252617								-0.384013	0.0381334	D	207.495	155.867	51.6281	159								60S ribosomal protein L34
	Beginning of Ripening		Vitvi18g02970	VIT_18s0072g00350	0								-0.38374	0.0182865	D	8.09381	6.11022	1.98359	1231								0
	Beginning of Ripening		Vitvi11g01134	VIT_11s0103g00550	LOC100245233								-0.382673	0.0138301	D	12.8719	9.73043	3.1415	971								subtilisin-like protease SBT2.5
	Beginning of Ripening		Vitvi06g00408	VIT_06s0004g04090	LOC100262091								-0.381642	0.0210227	D	11.3901	8.59042	2.79968	1038								60S ribosomal protein L23A-like
	Beginning of Ripening		Vitvi10g00452	VIT_00s0916g00010	LOC100265502								-0.380374	0.0102122	D	21.5635	16.3303	5.23319	749								E3 ubiquitin-protein ligase RMA1H1-like
	Beginning of Ripening		Vitvi06g00277	VIT_06s0004g02810	LOC100248336								-0.377929	0.0228883	D	9.43199	7.12327	2.30872	1152								double-stranded RNA-binding protein 2
	Beginning of Ripening		Vitvi08g00637	VIT_08s0105g00260	LOC100259167								-0.377607	0.00632091	D	5.43078	4.1195	1.31128	1483								digalactosyldiacylglycerol synthase 1, chloroplastic
	Beginning of Ripening		Vitvi15g01096	VIT_15s0046g02250	LOC100243152								-0.377356	0.0400464	D	1.68318	1.27229	0.410893	1957								C-terminal binding protein AN
	Beginning of Ripening		Vitvi19g00749	VIT_19s0015g01220	LOC100241262								-0.376787	0.02656	D	6.26474	4.74467	1.52007	1388								THO complex subunit 3
	Beginning of Ripening		Vitvi16g00026	VIT_16s0039g00530	LOC100251009								-0.376774	0.0284128	D	8.86632	6.72687	2.13945	1202								protein BOLA4, chloroplastic/mitochondrial
	Beginning of Ripening		Vitvi03g01002	0	LOC100260825								-0.376558	0.00743348	D	4.40197	3.33389	1.06808	1615								GATA transcription factor 24
	Beginning of Ripening		Vitvi04g00443	VIT_04s0008g05020	LOC100247365								-0.376552	0.0396977	D	175.108	133.273	41.8352	197								GTP-binding nuclear protein Ran-3
	Beginning of Ripening		Vitvi02g00450	VIT_02s0025g04920	LOC100266779								-0.375809	0.012835	D	55.9244	42.4751	13.4493	408								probable sugar phosphate/phosphate translocator At1g12500
	Beginning of Ripening		Vitvi17g00527	VIT_17s0000g05540	LOC100241576								-0.374237	0.0236283	D	35.4885	27.0063	8.48224	552								HA11 H(+)-ATPase 11-like
	Beginning of Ripening		Vitvi01g00789	VIT_01s0026g00240	LOC100257112								-0.373929	0.0350997	D	20.2225	15.3975	4.82501	778								spermidine synthase-like
	Beginning of Ripening		Vitvi11g00341	VIT_11s0016g03960	LOC100264634								-0.373427	0.0152103	D	5.95229	4.5103	1.44199	1423								kinesin-like protein KIN-13B
	Beginning of Ripening		Vitvi19g01739	VIT_19s0085g00860	LOC100257122								-0.373085	0.02781	D	2.98395	2.25914	0.724806	1794								succinate-semialdehyde dehydrogenase, mitochondrial
	Beginning of Ripening		Vitvi08g00844	VIT_08s0058g01140	LOC100258499								-0.372831	0.048348	D	8.22052	6.25909	1.96143	1236								uncharacterized LOC100258499
	Beginning of Ripening		Vitvi11g00272	VIT_11s0016g03210	LOC100233140								-0.372593	0.0343489	D	262.588	200.123	62.4648	138								malate dehydrogenase (NADP+)
	Beginning of Ripening		Vitvi01g00595	VIT_01s0137g00260	LOC100268141								-0.371719	0.0470049	D	9.2941	7.10075	2.19335	1187								cleavage and polyadenylation specificity factor subunit CG7185
	Beginning of Ripening		Vitvi04g01684	VIT_04s0044g01220	LOC100854361								-0.370533	0.01836	D	23.0077	17.5641	5.44365	725								NAC domain-containing protein 82
	Beginning of Ripening		Vitvi06g01149	VIT_06s0009g02550	LOC100254674								-0.370124	0.0497613	D	9.91626	7.55512	2.36114	1136								10 kDa chaperonin, mitochondrial
Leaf	Beginning of Ripening		Vitvi08g00954	VIT_08s0040g00890	LOC100251643	0.406312	0.0426427	U	33.0648	43.5696	10.5049	89	-0.369706	0.0145323	D	28.0281	21.3847	6.64341	648								R3H domain-containing protein 2	discordant
	Beginning of Ripening		Vitvi16g01538	VIT_16s0039g02170	LOC100258018								-0.367735	0.0448391	D	2.08178	1.59321	0.48857	1926								D-xylose-proton symporter-like 2
	Beginning of Ripening		Vitvi14g01280	VIT_14s0083g00450	LOC100244706								-0.36755	0.02982	D	13.3956	10.2346	3.16103	970								protein FLX-like 2
	Beginning of Ripening		Vitvi18g02365	VIT_18s0089g00410	LOC100232974								-0.366047	0.0459326	D	22.5083	17.2527	5.25555	746								sucrose-phosphate synthase 1
	Beginning of Ripening		Vitvi05g00250	VIT_05s0020g00760	LOC100245923								-0.363761	0.00840326	D	19.3479	14.7895	4.55837	809								pyruvate dehydrogenase (acetyl-transferring) kinase, mitochondrial
	Beginning of Ripening		Vitvi04g00432	VIT_04s0008g04910	LOC100245608								-0.361592	0.0381155	D	2.72624	2.08902	0.637211	1845								transcriptional corepressor LEUNIG
	Beginning of Ripening		Vitvi16g00935	VIT_16s0100g00340	LOC100257321								-0.360647	0.0319954	D	16.3114	12.5359	3.77549	887								calcium-dependent protein kinase 26
	Beginning of Ripening		Vitvi05g00001	VIT_05s0077g02380	LOC100267066								-0.360628	0.0435549	D	2.20876	1.69762	0.511137	1913								chaperone protein dnaJ 49
	Beginning of Ripening		Vitvi01g00472	VIT_01s0011g05540	LOC100262719								-0.358588	0.0415181	D	1.24737	0.953134	0.294238	1998								mediator of RNA polymerase II transcription subunit 23
Leaf	Beginning of Ripening		Vitvi17g00698	VIT_17s0000g07200	LOC100232999	-1.10922	0.0426427	D	2.35504	1.0805	1.27454	180	-0.357979	0.0213033	D	12.8262	9.87336	2.95288	1011								flavonoid 3' hydroxylase	concordant
	Beginning of Ripening		Vitvi07g00666	VIT_07s0005g04120	LOC100244545								-0.357599	0.0163092	D	4.17607	3.19668	0.979396	1662								protein PHOSPHATE STARVATION RESPONSE 1
	Beginning of Ripening		Vitvi05g01868	VIT_05s0020g02240	LOC100252741								-0.356626	0.0435683	D	6.8207	5.22972	1.59098	1362								uncharacterized protein At4g15545
	Beginning of Ripening		Vitvi06g01493	VIT_06s0080g00470	LOC100267377								-0.356371	0.0154753	D	3.57372	2.74161	0.832113	1723								nucleolin
	Beginning of Ripening		Vitvi08g01214	VIT_08s0007g00510	LOC100252795								-0.355128	0.0395868	D	28.1149	21.6261	6.4888	655								scarecrow-like protein 9
	Beginning of Ripening		Vitvi07g01639	VIT_07s0129g00590	LOC100257770								-0.354844	0.0238087	D	10.7255	8.26454	2.46096	1114								U-box domain-containing protein 4
	Beginning of Ripening		Vitvi04g00609	VIT_04s0008g06770	LOC100250837								-0.351471	0.0354804	D	23.8048	18.415	5.38977	733								eukaryotic translation initiation factor
	Beginning of Ripening		Vitvi02g01312	VIT_02s0025g00160	LOC104881089								-0.351018	0.0423784	D	13.0781	10.0895	2.98859	1006								uncharacterized LOC104881089
	Beginning of Ripening		Vitvi11g00298	VIT_11s0016g03510	LOC100262932								-0.349586	0.0420927	D	11.5023	8.87534	2.62696	1076								uncharacterized LOC100262932
	Beginning of Ripening		Vitvi10g00947	VIT_10s0003g05000	LOC100257803								-0.349549	0.0113523	D	5.35124	4.12411	1.22712	1525								GDP-L-galactose phosphorylase 1
	Beginning of Ripening		Vitvi05g00033	VIT_05s0077g02070	LOC100256800								-0.349399	0.0171742	D	36.1778	27.9175	8.2603	563								60S ribosomal protein L18-2
	Beginning of Ripening		Vitvi06g00595	VIT_06s0004g06120	LOC100265577								-0.347951	0.0470404	D	5.22854	4.05327	1.17527	1550								ATP-dependent zinc metalloprotease FTSH 7, chloroplastic
	Beginning of Ripening		Vitvi03g00343	VIT_03s0063g02480	LOC100853292								-0.347799	0.0436986	D	3.68231	2.85507	0.827243	1728								guanine nucleotide-binding protein subunit beta-2
	Beginning of Ripening		Vitvi14g00053	VIT_14s0060g00600	LOC100258056								-0.347714	0.0152125	D	70.4797	54.5889	15.8909	366								shaggy-related protein kinase alpha
	Beginning of Ripening		Vitvi08g01134	VIT_08s0040g03070	LOC100256868								-0.346392	0.0327601	D	8.43387	6.53069	1.90317	1256								WRKY transcription factor 44
	Beginning of Ripening		Vitvi11g00615	CN546089	LOC100260203								-0.344829	0.0400802	D	2.0202	1.56708	0.453115	1942								protein ENHANCED DISEASE RESISTANCE 2
	Beginning of Ripening		Vitvi03g01140	VIT_03s0017g00990	LOC100255521								-0.34245	0.0385315	D	3.73664	2.90604	0.830599	1724								protein PAT1 homolog 1
	Beginning of Ripening		Vitvi12g02058	VIT_12s0035g01160	LOC100248927								-0.3416	0.0231327	D	39.4472	30.6741	8.77309	542								leucine--tRNA ligase, cytoplasmic
	Beginning of Ripening		Vitvi10g00663	VIT_10s0003g02070	LOC100261787								-0.341401	0.0427574	D	13.6956	10.6254	3.07021	984								agamous
	Beginning of Ripening		Vitvi06g00535	VIT_06s0004g05480	LOC100265545								-0.341129	0.0402654	D	33.527	26.1124	7.41452	610								eukaryotic translation initiation factor 3 subunit G-B
	Beginning of Ripening		Vitvi04g00466	VIT_04s0008g05240	LOC100261079								-0.340795	0.0324818	D	25.7142	19.9819	5.73227	704								adenine nucleotide transporter BT1, chloroplastic/mitochondrial
	Beginning of Ripening		Vitvi12g00054	VIT_12s0028g00350	LOC100255682								-0.338155	0.0145323	D	5.1955	4.03768	1.15782	1562								T-complex protein 1 subunit epsilon
	Beginning of Ripening		Vitvi10g00604	VIT_10s0003g01480	LOC100855030								-0.337432	0.0409403	D	66.2355	51.7249	14.5106	386								shaggy-related protein kinase eta
	Beginning of Ripening		Vitvi01g01504	VIT_01s0010g02210	LOC100240962								-0.337281	0.0260785	D	9.22071	7.16609	2.05462	1221								probable LRR receptor-like serine/threonine-protein kinase At1g67720
	Beginning of Ripening		Vitvi07g00382	VIT_07s0005g01100	LOC100255493								-0.336849	0.0237462	D	19.4899	15.208	4.28197	839								importin subunit alpha
	Beginning of Ripening		Vitvi04g01686	VIT_04s0044g01240	LOC100260878								-0.336357	0.0378468	D	8.2024	6.394	1.8084	1290								BTB/POZ domain-containing protein At2g13690
	Beginning of Ripening		Vitvi18g00740	VIT_18s0001g09990	LOC100241957								-0.336151	0.040082	D	284.203	221.861	62.3419	140								low-temperature-induced cysteine proteinase
	Beginning of Ripening		Vitvi10g00778	VIT_10s0003g03280	LOC100243430								-0.335778	0.0313485	D	3.93045	3.06081	0.869641	1707								mannosyl-oligosaccharide 1,2-alpha-mannosidase MNS3
	Beginning of Ripening		Vitvi18g02486	VIT_18s0122g01190	LOC100246082								-0.334828	0.00877498	D	109.907	85.6423	24.2644	281								high mobility group-like
	Beginning of Ripening		Vitvi09g00127	VIT_09s0002g01530	LOC100248075								-0.333711	0.0234295	D	7.71912	6.0097	1.70942	1325								GBF-interacting protein 1-like
	Beginning of Ripening		Vitvi12g00234	VIT_12s0028g02660	LOC100257524								-0.333301	0.0148213	D	12.2677	9.55716	2.71057	1057								acyl-coenzyme A oxidase 3, peroxisomal
	Beginning of Ripening		Vitvi08g00176	VIT_08s0032g00310	LOC100242801								-0.332668	0.0446237	D	7.63767	5.95272	1.68495	1333								ubiquitin-conjugating enzyme E2 2
	Beginning of Ripening		Vitvi07g00412	VIT_07s0005g01440	LOC100262446								-0.332305	0.033369	D	5.85468	4.57221	1.28248	1501								vacuolar protein sorting-associated protein 51 homolog
	Beginning of Ripening		Vitvi08g01069	VIT_08s0040g02330	LOC100244821								-0.32953	0.0309723	D	280.163	219.176	60.9866	144								elongation factor 1-alpha-like
	Beginning of Ripening		Vitvi07g00346	VIT_07s0005g00690	LOC100250430								-0.329224	0.0345507	D	24.4179	19.0645	5.35343	738								60S ribosomal protein L18-2
	Beginning of Ripening		Vitvi05g00245	VIT_05s0020g00700	LOC100252756								-0.328933	0.0408421	D	9.35961	7.34083	2.01877	1226								squamosa promoter-binding-like protein 1
	Beginning of Ripening		Vitvi12g02504	VIT_12s0057g01200	LOC100240809								-0.325515	0.0279522	D	100.286	78.5205	21.7656	306								acetyl-CoA acetyltransferase, cytosolic 1
[truncated: 203 more rows]
