# Supplementary material for: The application of ozonated water rearranges the Vitis vinifera L. leaf and berry transcriptomes eliciting defence and antioxidant responses
Source: Sci Rep. 2021 Apr 14;11:8114. doi: 10.1038/s41598-021-87542-y (PMC8046768; doi:10.1038/s41598-021-87542-y)
Supplement: Supplementary file 3 — Supplementary Table S2 [file 41598_2021_87542_MOESM3_ESM.xlsx]

## Sheet: Feuil1
Supplementary Table S2. RNA-Seq metrics
Organ	Condition	Replicate	Reads sequences	Reads after Trimming	Reads aligned 12X2	Reads mapped
Leaf	C	1	24511892	21872595	19398974	18149804
Leaf	C	2	31966416	28508757	25852353	24380380
Leaf	C	3	31672414	29172397	27137297	25785737
Leaf	OW	1	36023516	32621297	30140758	28201131
Leaf	OW	2	32531599	30215091	27885719	26182569
Leaf	OW	3	29997407	26975455	24787444	23225806
Beginning of Ripening	C	1	27992178	25424433	24115071	23294660
Beginning of Ripening	C	2	27284376	24596978	23186278	22363875
Beginning of Ripening	C	3	32689108	28494753	26737745	25696989
Beginning of Ripening	OW	1	29704797	26497707	24902992	24118538
Beginning of Ripening	OW	2	37675646	34505550	32736060	31595197
Beginning of Ripening	OW	3	30828721	28340581	26975433	25712553
Mid-Ripening	C	1	23406370	19654864	18650445	17539944
Mid-Ripening	C	2	30709132	26377977	25127732	23828479
Mid-Ripening	C	3	26028266	22909401	21834524	20718880
Mid-Ripening	OW	1	31104601	28211433	26850868	25228362
Mid-Ripening	OW	2	27813876	24333030	20737660	18679320
Mid-Ripening	OW	3	32837679	30138006	28823587	27215321
