# Supplementary material for: The application of ozonated water rearranges the Vitis vinifera L. leaf and berry transcriptomes eliciting defence and antioxidant responses
Source: Sci Rep. 2021 Apr 14;11:8114. doi: 10.1038/s41598-021-87542-y (PMC8046768; doi:10.1038/s41598-021-87542-y)
Supplement: Supplementary file 4 — Supplementary Table S3 [file 41598_2021_87542_MOESM4_ESM.xlsx]

## Sheet: Table S3
Supplementary Table S3. List of expressed genes as RPKM
	Leaves C 1	Leaves C 2	Leaves C 3	Leaves OW 1	Leaves OW 2	Leaves OW 3	Beginning of Ripening C 1	Beginning of Ripening C 2	Beginning of Ripening C 3	Beginning of Ripening OW 1	Beginning of Ripening OW 2	Beginning of Ripening OW 3	Mid-ripening C 1	Mid-ripening C 2	Mid-ripening C 3	Mid-ripening OW 1	Mid-ripening OW 2	Mid-ripening OW 3
Vitvi00g00342	0.40652	0.847367	0.972866	0.95931	1.29628	1.29188	0	0.0219946	0	0	0	0	0	0	0	0	0	0
Vitvi00g00547	1.02665	0.594443	1.28468	1.24806	1.02798	0.802277	1.68869	2.40702	1.93367	2.8328	2.62115	1.85198	1.29843	1.21642	1.89863	0.738595	1.10839	1.36934
Vitvi00g00610	2.06866	1.76537	1.31401	1.46125	2.34336	1.49827	0.353805	0.245687	0.392002	0.227813	0.144919	0.249305	0.313257	0.192155	0.0441989	0.435582	1.66684	0.437429
Vitvi00g00614	5.00882	3.97329	3.23658	3.17075	5.06588	5.26163	0.319883	0.399836	0.869934	0.370747	0.188676	0.405724	1.0196	0.37526	0.647372	0	4.54769	0.383321
Vitvi00g00615	4.81086	2.94053	2.92284	2.34659	3.58063	2.96798	0.51293	0.49318	0.536513	0.266758	0.145452	0.822155	0.36681	0.501439	0.266168	0.18216	2.80469	0.337721
Vitvi00g00671	8.20049	6.28089	5.5362	4.18664	6.19019	5.31455	3.36361	5.13542	3.95416	2.53667	2.23081	2.85251	5.05873	7.43237	5.90579	6.14069	8.8491	5.42944
Vitvi00g00672	46.3283	28.9401	33.0205	26.0538	37.2816	39.5152	14.1197	16.8422	12.7997	8.90826	7.13603	9.49077	16.1813	19.7031	14.0827	18.2944	37.6308	13.645
Vitvi00g00710	18.4328	16.7591	16.1913	14.0915	18.5555	16.1458	1.01042	0.63353	0.755891	1.06118	1.06321	0.888746	1.17257	0.815165	1.51104	1.33153	0.721795	0.772497
Vitvi00g00711	18.9789	19.7617	17.5747	30.8747	25.0755	25.5652	7.72774	7.21861	6.13574	16.5619	14.4385	13.7385	7.37172	7.62837	9.67	12.6089	10.1076	11.6607
Vitvi00g00789	9.29886	9.18061	6.68519	8.9609	8.68657	8.35464	6.12154	5.56919	6.28682	4.64014	5.42741	4.70349	6.79213	3.74972	5.44508	5.18727	5.02496	5.17334
Vitvi00g00790	5.92772	5.32121	4.9743	5.25676	5.95554	6.09106	5.28131	5.50425	5.75815	4.84021	5.04805	4.97759	6.79102	5.19818	5.91091	5.72942	4.56287	5.10833
Vitvi00g00792	8.90096	10.4754	9.22421	6.90407	9.96873	7.6127	5.21826	4.42365	3.98639	4.63273	4.63569	5.42339	3.77018	4.05606	4.09759	4.56104	4.26328	4.84678
Vitvi00g00794	0.154941	0.0461379	0.065435	0.0199435	0	0.0484314	0.217297	0	0.393966	0.186555	0.249216	0.0437475	2.91797	0.826114	2.38883	0.847155	0.933402	0.743973
Vitvi00g00795	1.33253	1.16443	1.53224	1.06759	1.18788	1.07439	1.30991	1.2856	1.15227	0.993391	1.06737	1.07773	0.984533	0.923906	1.02766	1.04287	0.844617	0.862083
Vitvi00g00813	48.7795	48.0326	54.4054	70.1415	31.4928	34.315	44.4077	38.8594	40.5243	69.233	67.3661	66.9879	27.1489	38.7586	28.2152	51.2114	60.5121	61.4933
Vitvi00g00814	13.3955	11.8349	10.5669	12.3457	14.2414	14.6046	7.50615	7.40415	6.5159	7.89018	9.16169	8.48236	8.61267	8.02512	8.23057	9.96765	7.72348	7.75291
Vitvi00g00816	4.81581	5.24272	4.95699	9.06485	3.69729	5.6652	3.83288	5.00102	4.38892	5.84519	5.29489	5.37317	4.8225	6.31077	4.58156	5.51355	5.0315	5.90529
Vitvi00g00822	1.74746	2.31052	1.7899	3.31516	3.15491	3.54635	0	0	0	0	0	0	0	0	0	0	0	0
Vitvi00g00824	3625.51	5852.97	3454.83	3172.26	2083.31	2334.35	42.5955	77.298	48.8701	26.9984	15.5798	30.7514	14.8056	20.8206	12.9081	9.06449	644.912	18.372
Vitvi00g00864	1.12014	1.04235	0.837712	0.315396	0.922076	0.930044	0.218187	0.454536	0.0494474	0	0.201082	0.395339	0	0.213299	0	0.100732	0.136049	0.233443
Vitvi00g00869	5.54668	5.34999	5.61291	6.29105	6.01821	6.52052	4.77259	4.20141	3.77	3.77476	4.17449	3.65424	5.19054	4.04114	4.11247	4.61498	4.93642	4.52465
Vitvi00g00880	2.23943	2.11699	2.85229	2.65375	2.85834	2.77778	1.66174	1.55781	1.35575	0.936236	0.755525	0.752739	0.662083	0.487354	0.934164	0.613749	0.656237	0.663763
Vitvi00g00894	3.24917	2.12939	1.46602	2.69879	2.00207	2.12674	3.09413	4.7104	12.2983	3.59448	3.01508	4.46939	8.36225	7.00148	6.37373	6.21341	4.10148	4.6856
Vitvi00g00897	8.15714	6.07252	5.45733	5.00031	7.24453	5.78113	2.08915	2.08434	2.17906	1.38571	1.96713	2.93026	1.50429	1.04578	1.31594	1.44096	1.34976	2.04672
Vitvi00g00903	15.0181	9.05383	8.09021	6.43372	10.5383	8.38791	2.09975	1.92544	2.5054	0.814678	0.886528	1.33324	1.69227	1.82463	1.23084	1.07712	13.0705	1.44395
Vitvi00g00909	3.0405	2.20581	1.70392	2.4803	3.28906	2.63327	1.17694	0.880154	0.670242	1.76341	1.63536	1.77712	0.360713	0.767052	1.01789	1.35145	0.696239	0.736172
Vitvi00g00910	1.51585	1.36009	0.864798	1.68415	2.13476	1.65215	0.422694	0.31079	0.146509	0.57636	0.517882	0.484314	0.214644	0.230919	0.363421	0.47065	0.286823	0.35648
Vitvi00g00911	0.780411	0.522874	0.292964	0.703164	1.0459	0.406568	0.587781	0.232231	0.220482	0.508975	0.986272	0.587596	0.915218	1.1096	0.911523	2.5265	1.21326	1.23174
Vitvi00g00922	69.1425	100.265	51.4515	378.38	146.576	180.955	70.1483	42.0436	38.7301	235.718	181.624	160.754	33.9154	35.6417	33.4629	89.9052	63.1391	63.4414
Vitvi00g00935	13.7087	11.6103	9.46466	12.5846	12.719	13.0068	18.8909	22.1235	18.032	12.5648	15.1777	15.4493	17.7656	19.0467	20.7113	16.5567	16.7839	17.5679
Vitvi00g00936	0.492314	0.638757	1.24749	0.624639	0.809305	1.19813	7.48533	5.05712	2.33471	5.36665	5.68042	5.49068	0.465767	0.310705	0.468235	0.435137	0.464691	1.1163
Vitvi00g00956	3.7532	3.15168	2.67347	2.30922	3.18451	3.2145	0.116971	0.207127	0.0742249	0.192058	0.181106	0.254331	0.108744	0.102915	0.170966	0.108005	0	0.110132
Vitvi00g00960	1.9093	1.52289	0.575957	0.965483	1.03992	1.1723	0	0.221361	0.192649	0	0	0.0962661	0.282241	0.207755	0.477873	0.196227	2.1202	0
Vitvi00g00973	21.4835	23.3914	19.6477	16.5541	26.7455	18.1587	5.46567	4.62569	5.67726	1.20976	2.18278	3.71378	7.56137	4.89796	4.35283	4.31076	12.3543	3.50871
Vitvi00g00974	10.0749	9.75023	7.80055	7.01086	12.0909	7.57778	2.0115	1.63529	2.22372	0.710775	0.614922	1.95569	2.93208	1.53478	1.32384	0.996611	4.77228	1.51175
Vitvi00g00983	5.91951	4.891	5.15098	6.71932	7.44026	7.19287	4.07996	3.27311	3.21612	3.57346	2.98941	3.51263	2.32224	1.7837	2.05141	1.98892	1.48533	1.67018
Vitvi00g00989	0	0	0	0	0	0	36.0207	63.2514	136.946	44.4773	41.6922	28.1787	17.8813	11.6362	27.555	39.71	18.8346	30.3639
Vitvi00g00994	1.97872	1.47304	1.72894	1.33934	1.20611	1.89284	2.0999	1.35668	1.42166	1.2323	1.21506	0.722443	1.27087	1.55913	2.60004	1.49716	1.49169	1.04658
Vitvi00g00997	7.48822	6.99936	5.79275	7.96031	8.67352	7.62773	3.26203	3.53371	3.68367	3.74471	3.65567	3.15793	3.5896	2.55116	3.41608	4.3717	1.9759	1.77099
Vitvi00g01011	17.8334	25.5485	13.472	100.066	39.2858	45.6645	19.0164	11.6626	11.3508	60.8274	49.721	47.9813	9.20529	9.72955	9.5731	22.646	16.663	18.5449
Vitvi00g01013	0.92949	1.16307	0.93264	1.31096	0.904796	0.803621	1.38677	0.995093	1.29903	1.41381	1.21557	1.06093	1.06413	0.964057	1.40326	1.02438	0.749415	0.962783
Vitvi00g01018	5.22941	4.99341	5.10407	6.26443	4.30171	4.86023	0.977866	1.21096	0.699309	1.32225	1.03338	0.935129	0.129869	0.159327	0.244319	0.361166	0.270995	0.232498
Vitvi00g01020	0.090323	0.100861	0.0635756	0.0871957	0.219142	0.141166	0.950052	0.513123	3.73202	1.49535	2.62024	1.40264	5.42088	1.16956	1.26597	3.02158	3.64214	2.77086
Vitvi00g01022	15.5052	11.3234	9.02128	6.66052	8.98667	9.46877	6.25559	6.60562	6.37312	2.93781	2.30608	3.24962	3.46802	4.62867	3.80701	2.94105	4.58055	3.56142
Vitvi00g01036	3.15159	1.97652	2.48935	1.81309	2.59914	2.17772	1.86336	2.18764	2.19018	1.57093	1.52518	1.25895	1.74069	2.26158	2.44122	1.82989	1.59512	2.05447
Vitvi00g01047	0.361597	0.569141	0.399955	0.43884	0.666038	2.34129	0.18514	0.310229	0.321069	1.07289	0.273002	0.247949	0.203121	0.527238	0.280559	0.275005	0.240923	0.110239
Vitvi00g01048	4.9833	4.85929	4.24863	4.47197	4.42751	6.08811	4.53892	4.72782	5.70093	5.70431	6.33008	5.5984	5.08394	4.54415	4.3039	4.54448	4.77383	4.68077
Vitvi00g01061	0.966614	1.4261	0.828815	1.71925	1.20611	2.14248	1.58842	1.1981	1.25372	1.00514	1.43361	1.7864	1.07297	0.736256	0.785175	0.872414	0.819677	0.714955
Vitvi00g01062	3.06877	1.95895	1.62262	1.58383	2.77471	2.42705	0.664167	0.81814	0.434542	0.368153	0.396002	0.439511	0.207096	0.152442	0.240254	0.293298	0.180059	0.237281
Vitvi00g01079	0.355465	1.58774	2.00161	2.97403	2.9569	2.5	0.276957	0.576967	0	0.267496	0.612588	0	0.367824	0.270752	0.622776	0.767186	0	0.474116
Vitvi00g01098	16.4245	22.9451	27.4294	15.5151	18.3403	17.6581	25.2218	21.7759	17.7293	27.8388	25.8796	21.1365	7.80301	5.01593	3.72141	4.8305	3.927	4.86533
Vitvi00g01102	0.187062	0.28387	0.17218	0.157434	0.154609	0.191158	1.53596	1.65827	1.45334	1.03411	0.925788	0.934453	0.364798	0.400047	0.466391	0.419257	0.314584	0.48461
Vitvi00g01105	15.1272	19.5132	16.6139	13.974	16.3169	16.9675	18.4414	17.4097	16.8095	15.0146	14.6453	15.0043	15.5183	13.9558	12.8517	13.9319	12.4176	11.6102
Vitvi00g01106	0.290494	0.216256	0.545253	0.436234	0.268495	0.227006	5.20572	3.92926	1.16266	3.862	3.6156	4.85289	0.200396	0.516285	0.508947	0.626962	0.188173	1.03322
Vitvi00g01110	3.24636	2.63397	2.76641	3.20439	3.40086	3.02857	1.0018	1.0731	0.740687	0.919545	0.927196	1.02346	0.830374	0.798768	0.822792	1.10215	0.637956	0.699365
Vitvi00g01123	1.83464	2.26914	2.15564	2.28711	2.60364	2.17874	0.61905	0.562747	0.397925	0.587032	0.788355	0.428276	0.194328	0.319096	0.215131	0.353353	0.266693	0.298654
Vitvi00g01134	1.25697	0.779783	0.44237	0.943791	1.307	0.982256	0.163225	0.170019	0.295932	0	0.361031	0	0.867114	0.159569	0.550553	0.753573	0.610667	0.419133
Vitvi00g01144	2.14559	2.04932	2.22258	2.50119	2.46952	2.91044	2.14484	1.60987	2.23025	1.34043	1.39531	1.71454	2.47153	2.62098	2.55334	1.5727	2.1241	1.91684
Vitvi00g01146	12.845	8.3632	7.63122	4.35935	11.4236	7.06834	0.0321801	0.117318	0.102101	0.139864	0.189807	0.116616	0.299167	0.220215	0.126633	0.178282	0.200656	0.275442
Vitvi00g01148	4.4143	4.5033	5.12095	6.62894	7.08334	5.23821	0	0.0663427	0.0577375	0.0615161	0	0.0577025	0	0	0.07161	0	0	0.0545163
Vitvi00g01149	7.67001	6.62212	7.12372	8.41216	8.99777	7.58969	0.106083	0.147331	0.0320552	0.170766	0	0.0320358	0	0.0691377	0.0795143	0	0	0
Vitvi00g01151	32.0233	19.1663	17.8829	19.8453	21.2577	21.7101	10.509	11.7381	14.889	6.25599	6.72479	10.898	15.8003	17.3488	24.2255	16.7218	19.576	16.2364
Vitvi00g01161	1.66002	17.154	2.42034	1.9078	1.36992	1.63698	0.615901	0.898149	15.3818	0.356917	0.181638	0.334791	0.163595	0.180631	0.5886	3.18468	0.307232	0.289946
Vitvi00g01163	3.59534	3.05218	2.93023	5.23673	3.97893	3.91862	2.0641	2.81548	2.13844	2.23092	2.57261	2.67143	3.13293	2.4983	2.90088	2.74539	3.40149	3.19696
Vitvi00g01168	5.4548	3.91576	4.63728	3.6474	4.0882	4.35953	2.60799	2.47219	2.62686	1.95914	2.167	1.9502	3.00549	2.3607	2.82361	2.87952	2.40917	2.16141
Vitvi00g01183	43.0152	18.8634	19.1589	15.6119	23.105	18.846	32.7823	23.3495	22.6119	30.5304	41.5074	34.8099	12.9397	14.6811	11.5721	17.6544	15.3936	24.172
Vitvi00g01184	31.5101	21.8468	20.7204	16.1608	25.5608	28.9339	0.498614	0.643025	0.193714	0.18346	0.175057	0.473237	0.126134	0.208904	0.186867	0.109618	0.118441	0.182907
Vitvi00g01186	1.47581	1.58695	1.34657	1.91135	1.71769	1.82246	1.53315	1.27166	1.27401	1.22027	1.39203	1.4147	1.15006	1.19349	0.845917	1.27145	1.0445	1.25153
Vitvi00g01191	3.77025	3.89115	2.17126	2.8125	4.6331	4.15155	0.734388	0.904035	0.484169	0.644819	0.393784	0.725814	0.266	0.261067	0.675562	0.431517	0.915842	0.400012
Vitvi00g01196	3.6649	3.83189	2.2318	1.82863	2.42633	1.86638	1.47586	2.57328	3.3738	1.42545	1.13544	1.68588	2.76968	3.16788	2.45294	2.10336	5.16146	2.19695
Vitvi00g01205	19.7599	13.6364	16.8525	11.4176	16.0472	13.469	16.1824	17.6168	19.865	18.5059	19.4708	24.129	21.7902	21.0382	21.1634	23.8139	20.2509	22.5562
Vitvi00g01213	0.917264	0.637328	0.387381	1.45616	1.65321	0.860155	0	0	0	0	0	0	0	0	0	0	0	0
Vitvi00g01243	42.8688	60.5043	69.899	24.8848	48.8203	37.832	928.268	748.736	913.691	730.591	842.707	778.183	1038.2	750.825	778.694	921.261	720.77	826.774
Vitvi00g01256	0.281882	0.403548	0.442602	0.181415	0.646326	0.220276	1.62185	1.21422	0.980151	1.25642	1.07121	0.795891	1.12186	1.68461	1.06369	1.38834	0.442439	0.549497
Vitvi00g01259	17.8516	14.9434	18.2499	12.2292	18.2814	14.8693	0.0203645	0.0424241	0	0.0393376	0	0.0184495	0	0.0398165	0.0228962	0	0.0507924	0
Vitvi00g01285	2.0268	2.70003	1.83957	1.64769	2.53267	2.08401	3.47	2.53226	2.63703	3.11064	1.97623	3.12487	2.70438	2.01098	2.6165	2.72439	1.37336	1.79629
Vitvi00g01289	2.75916	3.402	2.54899	3.55151	4.30348	3.06577	0.738985	1.36454	1.5225	1.39504	1.33734	1.09554	1.15988	0.820943	1.39735	1.55078	1.25669	0.97754
Vitvi00g01306	0.560784	0.834943	0.937457	1.26319	1.60354	0.821671	0.327697	0.227557	0.297062	0.580255	0.362409	0.296882	0.435212	0.21357	0.245624	0.30258	0	0.420733
Vitvi00g01312	1.37821	1.32913	1.10236	1.43128	1.6502	1.51759	0.683338	0.584676	0.840689	0.777852	0.95365	0.46431	1.0696	0.787321	0.658535	0.788702	0.91305	0.522229
Vitvi00g01315	2.25029	4.79007	1.48492	5.40832	5.41093	5.44033	3.06826	2.62526	1.83772	4.92145	4.1406	5.18719	1.34618	1.95505	1.13964	3.79431	4.88547	2.6028
Vitvi00g01316	20.5554	18.142	19.6889	17.1843	16.8932	18.0502	26.0872	27.6889	26.0432	12.7575	13.634	17.3516	21.7087	25.18	19.4917	20.1239	20.7963	26.5687
Vitvi00g01319	15.9859	15.1646	11.1974	8.2406	4.59934	5.03326	123.253	206.539	164.32	127.13	123.303	110.649	62.3526	94.3953	116.822	56.2747	73.1396	74.2125
Vitvi00g01320	2.54615	2.01976	1.76278	2.01475	2.28581	2.60943	4.84569	7.14762	9.37499	4.42888	4.9154	5.65695	10.5387	9.85579	8.04419	9.93951	9.40921	9.10249
Vitvi00g01321	2.06436	2.06673	1.55325	2.7488	3.89829	1.66882	0.110926	0	0	0.0535683	0	0	0	0	0	0.0512118	0.0691668	0.142419
Vitvi00g01324	4.66924	4.86637	3.28654	4.90825	3.99196	7.78406	3.88052	3.15784	2.08866	3.98221	4.20217	5.82274	2.57685	1.30405	2.5905	2.57535	3.32704	3.0101
Vitvi00g01327	61.4639	43.6645	69.6007	43.1741	45.8123	48.2812	1.88452	3.3197	2.66301	1.33834	1.87982	1.6822	1.61947	0.894059	0.778973	1.22829	1.00227	1.28094
Vitvi00g01329	4.46383	2.58461	2.58035	2.2622	3.64743	2.40976	0.30243	0.192511	0.198002	0.162277	0.26014	0.213104	0.156199	0.147828	0.0755619	0.0930832	0.104765	0.129431
Vitvi00g01332	10.2912	8.34291	7.62731	10.4681	10.0811	10.1207	6.81213	6.10473	6.12908	4.08548	3.83261	3.92455	8.95689	7.88846	9.0151	6.16451	6.24965	6.10704
Vitvi00g01338	2.81668	2.64238	2.49837	2.18122	3.06372	2.72005	1.89127	2.10008	1.55272	1.22352	2.07845	1.64877	2.32221	1.62215	2.327	2.04285	1.46854	1.25229
Vitvi00g01341	3.79979	4.04104	1.14624	4.7163	3.19846	4.66612	4.65233	2.20271	2.4921	3.47218	1.71505	2.68217	3.08936	3.92791	4.75519	4.10048	3.69208	1.81005
Vitvi00g01380	0.875398	0.967652	1.26968	0.990205	0.974602	0.787728	1.40545	0.796559	0.843128	0.99812	1.1886	1.32946	1.04308	0.464724	0.952755	1.10688	0.59283	1.09684
Vitvi00g01382	23.5307	35.6971	36.1282	13.7795	23.0612	19.2676	511.917	418.749	515.269	424.014	445.767	395.252	576.98	439.523	438.766	501.17	380.723	409.299
Vitvi00g01383	8.46886	8.6596	8.69792	8.54677	7.62953	8.44631	21.7979	22.7319	22.0876	17.2841	19.8572	21.7718	26.8355	25.3506	27.9141	28.1875	31.5063	34.5904
Vitvi00g01384	5.08467	5.29935	4.88205	5.70575	5.54915	5.84806	2.41764	2.45477	1.89695	2.23694	2.2019	2.02464	2.29346	2.46278	2.53546	2.58875	2.40693	2.22586
Vitvi00g01385	6.76782	9.78585	10.077	8.46004	7.99955	11.1199	12.3039	12.6047	9.46831	11.8509	9.96862	9.06448	11.8964	11.3673	12.2753	9.17602	8.72581	10.9943
Vitvi00g01390	5.75906	8.44199	5.72523	5.46414	7.24357	8.16571	0.231295	0.144553	0.209672	0.223394	0.068212	0.167636	0.122872	0.407004	0	0.170853	0.807642	0.197974
Vitvi00g01392	3.1113	1.49549	0.982892	0.977543	1.29066	0.765772	0.286316	0.417525	0.605615	0.331842	0.225169	0.484198	2.00267	2.08993	1.6954	1.74484	2.45181	1.78083
Vitvi00g01397	6.90744	3.73061	5.87246	5.07312	4.43148	3.85256	0.31658	0.241821	0.401778	0.448457	0.824715	0.382414	0.896955	0.928464	1.32883	1.38362	1.86873	1.51745
Vitvi00g01406	4.43057	4.34332	6.8855	4.46068	3.98354	5.21054	1.40132	1.21044	1.20835	1.4855	1.91515	1.51726	1.54334	0.434368	0.49956	0.694295	0.767223	1.02392
Vitvi00g01421	30.4632	27.4377	29.3837	23.1153	27.3741	33.7979	23.149	18.9237	17.2661	20.2357	20.0921	19.9103	18.4854	11.7449	14.6607	13.393	12.6073	14.4217
Vitvi00g01424	4.76147	5.46888	4.05367	5.51593	5.62684	4.11065	3.95718	5.77798	4.9965	4.641	5.10574	6.68998	5.53704	4.21393	3.93272	5.93753	4.00963	4.17339
Vitvi00g01425	6.21914	4.21826	6.54999	5.8111	4.98174	4.39195	1.0768	1.23377	1.26897	1.56002	1.21732	0.943022	0.095339	0.280713	0.484266	0.662842	0.134286	0.0921672
Vitvi00g01429	2.27402	1.30535	0.539966	1.79855	2.41201	2.03395	0.320201	0.200117	0.17416	0.247411	0.220341	0.32877	0.765462	0.751267	1.22403	1.22205	1.67713	1.26073
Vitvi00g01431	0	0	0	0.0349012	0.150367	0	0.0422523	0.0440108	0	0	0	0.229674	0.392804	0.619586	3.65789	0.546192	1.05384	0.904134
Vitvi00g01805	0.241218	2.9788	0.0699119	2.44738	3.53114	0.099794	0.232164	0.0345467	0.0200438	0.662023	1.44273	1.57249	0.0440479	0.0324233	0.0248597	1.72516	2.71605	2.81045
Vitvi00g01806	1.36042	2.1521	1.43634	2.07942	1.76821	1.72754	0	0.552037	0.600541	0.639844	0.195373	0.600178	1.40772	1.42479	1.7876	1.10105	0.82616	0.45363
Vitvi00g01892	3.07258	3.11913	2.31016	2.42689	2.17833	1.8008	0.489676	1.13346	1.08508	0.683149	0.521489	0.985843	1.30067	2.34034	1.71283	2.41143	7.328	2.14224
Vitvi00g01928	2.91049	1.78434	3.06743	1.9032	2.10387	1.44735	1.66135	1.14945	1.35213	1.27665	1.46629	0.922849	2.62516	1.83752	3.36765	1.63478	1.1191	1.43239
Vitvi00g01930	7.02538	6.05948	5.95125	5.30971	6.78961	5.98936	0.683023	0.515303	0.46293	0.724427	0.557706	0.552288	0.55953	0.455548	0.706932	0.698453	0.433854	0.467154
Vitvi00g01932	4.50068	4.91767	4.39417	3.87766	4.42821	3.17669	3.1673	2.00304	3.38392	2.18508	2.66881	2.92071	5.7839	6.57974	6.61341	5.74463	6.77124	7.89101
Vitvi00g01969	1.55083	1.4731	1.82975	1.47123	1.72712	1.72182	0.39617	0.414378	0.315738	0.345967	0.294524	0.285637	0.34419	0.317904	0.30066	0.310933	0.284083	0.3066
Vitvi00g01970	16.911	15.7186	13.168	14.3532	17.5507	16.3997	9.1757	8.41173	9.58711	10.4319	10.0463	9.03769	9.29736	9.9967	8.8547	10.8271	11.9106	8.56005
Vitvi00g01978	1.38528	1.45652	1.22636	1.02022	1.29687	1.41733	5.55242	7.11638	6.83888	5.13706	5.44734	4.76819	11.0686	12.0961	11.7723	11.5585	10.6016	10.1241
Vitvi00g01996	3.92031	3.48287	2.24526	3.65366	3.30723	3.7138	0.230526	0.195098	0.104487	0.139157	0.398352	0.228428	0.133945	0.119723	0.0809954	0.18625	0.125775	0.117157
Vitvi00g01998	0.163979	0.976585	2.77008	4.96012	0.113671	0.768849	0.255526	0.798482	0	1.48078	0	0	0	0	0	0	0.955985	0
Vitvi00g01999	19.0251	18.42	16.739	18.4707	19.2428	19.0316	10.9153	10.8256	9.37565	10.9817	10.7302	10.8197	6.24153	4.93192	5.33123	6.15916	5.11509	5.81041
Vitvi00g02019	14.3731	18.2791	18.5475	30.449	15.7755	21.5278	13.5317	20.4134	18.1886	25.6883	19.2654	20.2912	14.8729	11.8601	9.44318	12.0637	8.14665	11.5824
Vitvi00g02022	14.7454	13.4027	16.3769	10.3233	16.3603	14.0037	48.3635	44.0031	35.6992	47.0258	51.6628	55.5804	19.7102	25.199	26.6757	27.2868	26.8285	25.6289
Vitvi00g02047	2.56808	1.12969	1.02704	1.65278	1.98249	1.87	0	0	0	0.0439215	0.100584	0	0.0603948	0.0444561	0.102257	0	0.056711	0.233542
Vitvi00g02050	5.23007	1.23358	0.364484	0.366593	0.969192	1.49723	0	0	0	0	0	0	0	0	0	0.0745074	0	0
Vitvi00g02062	38.5144	27.6762	17.3197	15.3199	26.142	19.6467	0.41678	1.51944	0.755632	2.01271	1.53643	0.943969	0.830282	0.611164	0	1.53934	1.03952	0.178369
Vitvi00g02082	4.00737	3.96031	4.56357	5.19195	4.57325	4.51273	1.3021	1.22847	0.920811	1.23128	0.728808	1.13024	0.878233	0.666454	0.774143	0.981978	0.612122	0.647703
Vitvi00g02098	1.84777	0.958721	1.06412	0.972976	1.20325	1.31267	1.52692	1.31782	2.13558	0.969129	0.707631	1.38334	2.49141	1.66331	2.79585	2.33638	1.79539	2.01644
Vitvi00g02106	0.794053	1.12505	0.730189	1.9947	0.914439	1.41117	0.449041	0.405366	0.361832	0.722836	0.581213	0.569541	0.159031	0.185348	0.370235	0.414623	0.311106	0.478304
Vitvi00g02111	3.20158	2.60511	2.04387	2.97094	2.83869	2.15278	2.78454	4.29022	4.57515	3.0256	3.16504	3.88915	3.77517	3.17585	3.13071	1.55338	3.03848	2.68132
Vitvi00g02116	4.67881	2.6924	2.6403	2.05939	3.45772	2.88928	0.11523	0.141848	0.303876	0.121411	0.370722	0.161336	0.125211	0.0102407	0.0117777	0.222468	0.235147	0.0448316
Vitvi00g02141	5.26451	4.12492	3.67169	4.07661	4.79916	4.37694	2.19137	2.37036	2.58924	2.67729	2.52015	2.36709	2.71134	2.53594	2.54803	3.20804	3.18828	2.3486
Vitvi00g02146	18.2837	16.0526	7.09833	9.28703	6.36556	11.2124	5.94097	7.31941	3.7062	5.67633	2.87303	5.49806	4.49654	6.86953	10.1989	7.37313	8.12587	12.9041
Vitvi00g02156	6.78229	7.53283	7.31477	5.99598	6.64782	7.53686	2.59956	2.42662	2.12475	2.22264	2.12608	2.11059	1.88659	1.91641	2.14015	1.87565	1.84237	1.76303
Vitvi00g02157	0	0	0.0406937	0	0	0	0.180182	0.234601	3.06257	0	0.0996339	0.122429	0.179473	0.0440363	0	0.0415928	0.0561754	0.192781
Vitvi00g02161	1.00919	0.751285	0.591949	0.664964	0.599634	0.375539	2.0032	1.48205	0.882505	1.64546	1.58735	1.45864	0.547004	0.98831	1.26293	0.916184	0.700416	0.945441
Vitvi00g02167	5.83004	5.1857	4.9343	5.27696	5.83757	4.98582	1.99811	1.57716	1.29111	1.44906	1.64649	1.58472	1.61608	1.6154	1.70238	1.60875	0.844974	1.24275
Vitvi00g02173	0.134219	0.0499593	0	0.0863814	0.0232603	0	1.88236	5.11962	4.19486	0.934281	2.52509	3.62387	0.972202	2.0191	1.9988	2.1726	1.30414	2.26014
Vitvi00g02175	2.83803	3.67182	3.58192	3.74121	3.59547	3.80847	0.99124	1.19134	0.718857	1.07521	0.798287	0.911844	0.587342	0.432338	0.617245	0.760372	0.551516	0.456853
Vitvi00g02178	6.10858	5.39457	6.44947	6.50092	6.14415	5.84994	2.9241	3.92066	3.45442	3.10964	3.15357	3.4946	3.71822	3.32996	2.76301	3.1021	3.6272	3.64777
Vitvi00g02184	5.95643	7.15523	3.52556	4.35621	2.53371	1.6926	8.75442	18.2376	13.0992	11.5115	9.72063	10.3201	6.02346	8.24896	7.23384	7.49907	10.9175	9.38913
Vitvi00g02208	0.707215	1.12643	1.08819	1.03732	1.01469	1.24668	2.30659	2.92316	2.14904	2.21543	2.06908	2.5889	1.75293	1.49075	1.67127	1.47903	1.50218	1.65622
Vitvi00g02219	2.82606	2.56768	2.61569	3.43712	3.62497	3.11266	2.73937	2.23936	2.31039	2.29413	3.04232	3.15719	2.67103	2.55935	2.65107	2.73751	2.16216	2.27053
Vitvi00g02226	11.7138	10.2331	1.52979	6.83033	8.12	3.79383	0	0.0229073	0	0	0	0.0199239	0.262866	0.537482	0.642876	0.873172	1.61812	0.828246
Vitvi00g02234	0	41.0166	0	70.9191	76.3867	0	0	44.715	0	0	31.6504	0	57.0127	0	48.2652	0	107.07	36.744
Vitvi00g02236	19.2596	15.2451	12.927	13.8073	14.9281	13.4628	19.6913	18.0707	19.3427	18.9575	19.6998	19.2737	24.4701	22.8402	21.1427	21.5729	20.7666	21.1901
Vitvi00g02243	0.356039	1.12647	2.38075	0.286426	0.493614	1.32158	0	0	0	0	0.0511315	0	0	0	0	0	0	0
Vitvi00g02246	0.556791	0.979726	0.338466	0.814414	1.07019	1.56242	0.256347	0.492953	0.303884	0.2095	0.276232	0.250106	0.261887	0.250604	0.177364	0.182076	0.0491825	0.118148
Vitvi00g02256	25.5302	22.8865	15.4485	14.263	24.5357	19.5536	0.0208289	0	0.0188816	0.0201174	0.0460704	0.132092	0.082988	0.162898	0.14051	0.211556	0.207803	0.213939
Vitvi00g02265	4.37278	4.01485	3.38565	3.62726	7.03916	4.32834	0.264989	0.0788624	0.171583	0.073125	0.0279104	0.102888	0.100552	0.296061	0.297933	0.349541	0.0472091	0.162011
Vitvi00g02268	3.15159	1.58076	0.629308	1.35221	3.12984	1.71174	0.139321	0.199539	0.110509	0.0168202	0.102719	0.141997	0.20816	0.03405	0.117481	0.112562	0.0434362	0.238501
Vitvi00g02269	0.284005	0.158569	0.149927	0.228477	0.0492182	0.110968	1.54896	1.67105	1.80534	2.40436	1.71304	1.80425	1.61634	1.73058	1.43054	1.43023	1.93168	1.08906
Vitvi00g02270	2.75369	3.08357	3.01323	3.02322	3.04777	2.35079	2.6864	2.77943	3.31783	2.05481	2.0604	1.92742	3.75934	2.50284	4.47988	3.1131	2.45079	2.93211
Vitvi00g02277	8.09937	5.87085	5.77591	5.00686	5.79918	5.03842	1.07943	0.605425	0.489261	0.56138	0.765241	0.97793	0.496242	0.36528	0.74685	0.613353	0.258874	0.710716
Vitvi00g02284	0.542828	0.707183	1.14624	0.873388	1.0348	1.37863	1.26882	1.8723	1.43775	0.816983	1.09139	0.766335	0.842553	1.13703	0.475519	1.36683	1.05488	0.72402
Vitvi00g02293	1.65457	1.66283	1.97982	2.98159	2.29389	3.42634	2.38491	2.48416	1.6945	2.42795	2.4712	3.09497	1.28407	1.89039	1.66681	1.96404	2.17034	2.20685
Vitvi00g02294	1.78864	1.64484	1.50582	2.30228	1.7018	2.1103	0.355231	0.483867	0.322022	0.369488	0.483519	0.272315	0.290326	0.24042	0.399393	0.630775	0.408925	0.257278
Vitvi00g02300	8.87614	5.29831	2.34287	4.12766	5.25252	4.8004	0	0.0439243	0.038227	0.0203644	0.0621815	0.133713	0.112009	0.556531	0.284471	0.467245	0.841417	0.667745
Vitvi00g02313	6.04419	4.75986	1.89862	3.43987	9.93789	4.8013	0	0	0	0.0751802	0	0	0	0	0	0	0	0
Vitvi00g02345	15.9723	8.61785	9.489	9.99658	12.9004	11.4509	6.2794	8.3246	7.96931	6.39572	5.89236	4.758	8.03637	3.90646	5.51969	3.47886	4.12904	5.08162
Vitvi00g02347	4.8887	2.97051	1.395	3.19731	5.18404	2.91167	0.535317	0.514705	0.354622	0.696003	0.500941	0.540937	0.847671	1.44921	2.36117	1.59692	1.79734	1.55083
Vitvi01g00005	3.27854	2.71962	2.50546	3.18763	3.01131	3.47244	2.14847	2.09059	1.94761	2.05305	2.04814	1.87205	1.52058	1.15942	2.10272	1.8111	1.62693	1.70621
Vitvi01g00006	3.80268	3.66882	3.20656	3.22071	3.87495	4.93583	3.03096	2.67568	2.90339	2.52966	2.70215	2.69495	3.76963	3.07313	3.64096	3.55918	2.87462	3.03051
Vitvi01g00012	4.65557	5.18506	6.45062	6.65309	5.03146	3.9532	5.34105	6.2476	4.97119	4.19308	4.06422	6.77949	2.76908	2.45713	2.98647	2.13618	2.03027	2.73808
Vitvi01g00023	2.54574	3.84107	2.7038	3.49622	3.79728	3.8544	4.63994	4.03062	4.13392	3.95119	4.32842	4.46835	5.51546	5.09001	5.51545	4.99562	6.11767	5.98758
Vitvi01g00024	6.1627	7.36779	7.18169	5.3846	7.7094	8.05298	3.43426	2.79883	2.3349	3.34766	3.29398	3.18334	2.89287	2.02061	1.84123	2.98019	2.24054	2.38156
Vitvi01g00025	3.3383	5.2106	3.21579	4.89411	5.11062	6.45479	1.87806	1.39964	1.27509	1.52551	1.73808	1.66586	0.855765	0.960246	0.909997	1.34231	1.11715	1.41246
Vitvi01g00026	9.98822	9.12194	8.3135	9.77429	10.7148	12.3823	9.07646	9.83939	9.48498	7.78425	9.44926	9.25843	8.77291	8.32266	8.37176	7.52717	8.00721	8.07822
Vitvi01g00028	3.15609	4.73549	4.28797	4.25137	4.64697	5.06648	3.1834	2.42239	2.36739	3.20354	3.48548	3.03948	2.9114	2.2735	2.91477	3.80186	3.56584	2.49637
Vitvi01g00029	1.79656	1.94357	1.77784	1.66089	2.07482	1.79122	0.849519	0.802996	0.711343	0.696626	0.819526	0.759639	0.659361	0.698365	0.705495	0.798412	0.588185	0.607915
Vitvi01g00031	2.01205	4.51408	4.26806	6.49235	3.55376	3.74771	0	0	0.0194673	0.103707	0	0	0	0.0629814	0.0241447	0.0198289	0	0
Vitvi01g00033	5.28529	8.51736	8.5624	5.9507	6.14596	7.73333	45.9284	52.3781	47.5503	39.9116	40.8433	49.4951	42.1663	35.2695	37.3295	37.3353	36.8538	37.7581
Vitvi01g00034	9.48247	5.95698	4.65225	7.02158	7.48961	6.3633	0.87889	0.729515	0.933663	1.2733	1.09349	0.908215	3.42879	5.08808	7.93611	4.91987	8.73414	6.45312
Vitvi01g00035	1.05686	1.27793	1.07068	1.00257	1.36783	1.30088	0.564032	0.428855	0.325766	0.432134	0.60009	0.590768	0.512034	0.428088	0.393335	0.463666	0.284919	0.279074
Vitvi01g00036	0.921538	0.486129	0.6916	0.302435	0.46536	0.619985	1.68328	1.71866	1.41384	1.24459	1.48646	1.30959	0.852538	0.850674	0.844694	0.829815	0.895415	0.936101
Vitvi01g00037	1.52535	0.975497	1.00159	1.18594	0.965124	1.20799	4.25135	5.01818	5.2928	2.68092	3.99893	3.50472	4.83051	3.25939	4.57362	3.91813	3.9092	4.59471
Vitvi01g00038	17.6447	10.8568	14.1735	14.7097	13.2484	12.0884	5.48922	6.18988	5.78902	4.64495	5.44945	5.24982	8.04932	7.31236	9.56217	8.19875	7.43544	7.93758
Vitvi01g00039	4.65766	4.59259	4.78361	4.20096	4.78096	5.11837	3.69004	3.22573	2.82314	3.65667	3.6532	3.35885	2.64152	2.06379	2.47162	2.40035	2.04524	2.21763
Vitvi01g00041	16.6832	12.5511	19.4858	14.5382	16.1484	15.0598	0.265838	0.334193	0.124648	0.141659	0.128413	0.0913531	0	0.0089615	0.0412258	0.0253927	0.0342954	0.0156925
Vitvi01g00042	4.19265	4.02414	3.81262	3.1617	4.01591	3.86496	2.33888	1.97774	1.57256	2.16729	2.34164	2.25577	2.02307	1.43854	1.71752	2.03609	1.95887	1.95761
Vitvi01g00043	2.5727	2.46743	2.92775	2.91266	3.10467	2.92026	1.55824	1.76025	1.59162	1.15172	1.19201	1.51775	1.61283	1.38029	1.71906	1.74953	1.52358	1.61553
Vitvi01g00048	8.45668	4.70756	2.83245	4.12819	5.74683	4.26773	2.32204	1.90303	2.26524	2.31103	2.66795	2.73373	2.78645	3.14577	2.34567	3.9072	4.10113	3.09731
Vitvi01g00049	11.1981	10.6932	7.7721	8.03869	9.27175	9.3879	9.90757	9.74268	10.611	10.0913	9.24299	9.60042	10.2321	9.5733	10.4706	10.7769	10.7289	10.6784
Vitvi01g00050	2.96395	3.77068	5.06555	3.27289	3.98258	3.39495	1.65291	1.40867	1.47688	1.55826	1.09622	1.45449	0.756248	0.525742	0.675783	0.613409	0.581904	0.473854
Vitvi01g00051	39.1772	42.0975	38.8541	43.0855	43.6033	45.568	107.391	120.741	138.061	116.679	134.391	130.108	131.384	130.383	119.72	112.087	120.448	133.731
Vitvi01g00052	1.0451	1.39224	1.76161	1.47502	1.15025	1.56175	6.87853	6.39848	3.26343	5.17411	3.32829	3.74679	0.284589	0.153621	0.192739	0.263813	0.106892	0.238439
Vitvi01g00053	2.43743	1.44886	2.20488	1.41958	1.96588	1.91921	15.2289	15.6672	10.6305	12.3723	10.6531	13.1623	0.911053	0.90357	1.07978	0.960111	0.585329	1.06925
Vitvi01g00054	4.76031	5.03497	4.10536	5.01257	5.89726	5.19319	5.27882	3.94938	2.85455	4.52215	3.62125	4.13368	1.18268	0.960313	1.35217	1.60213	1.43111	1.56374
Vitvi01g00055	3.58123	3.56957	3.00588	3.49099	3.29271	3.38402	5.47549	5.71554	5.42927	4.31871	4.92358	5.04521	4.69808	4.39411	4.29228	4.21497	4.80462	5.56606
Vitvi01g00056	11.3562	14.109	11.3401	9.03883	9.35104	9.08361	9.95125	8.79702	8.66957	11.5408	9.54623	11.5614	7.73171	6.60943	6.57895	6.82772	6.22826	7.03744
Vitvi01g00058	18.34	19.7186	16.0795	13.5744	17.6687	15.8095	22.087	23.8796	25.31	24.1205	23.7201	24.5676	29.3336	26.3579	28.9402	29.828	30.711	28.8703
Vitvi01g00060	8.86891	8.05979	8.3095	10.1749	9.38641	11.5897	20.8113	19.0896	17.682	17.0981	17.3119	16.4674	12.0318	11.6693	11.1601	11.5233	14.18	12.4623
Vitvi01g00061	60.5361	47.2603	68.1081	36.8758	43.2302	47.2735	110.151	114.989	121.936	99.671	108.081	144.151	149.427	133.221	167.528	146.932	153.666	194.81
Vitvi01g00062	13.4261	10.3079	12.8901	5.30964	10.1266	9.85535	13.7772	12.7513	10.6149	9.92554	10.4445	9.6626	12.5064	10.7668	12.1296	9.3944	10.416	11.9326
Vitvi01g00063	0.0203198	0.0226903	0.0071512	0.0130775	0	0.0158789	1.31405	1.23681	1.39213	0.787493	1.07388	1.03271	1.25106	0.650045	0.979009	0.840561	0.888468	0.928255
Vitvi01g00064	1.11287	2.07845	1.71093	1.23769	2.41584	1.55622	0.243392	0.229755	0.144794	0.271809	0.4318	0.213614	0.0202029	0.0594849	0.0171032	0.0842762	0.0758826	0.0520822
Vitvi01g00066	3.07003	0.872262	1.56633	0.730703	0.698889	1.17115	0.11323	0.0663427	0.0833986	0.0888567	0.031306	0.0448798	0.0093987	0.020755	0.04774	0.0130689	0.0441272	0
Vitvi01g00067	0.119187	0.0241986	0.0991455	0.0488136	0.0375549	0.11854	4.888	4.53745	5.24225	4.46826	2.5146	3.21993	3.64388	2.92157	3.51192	2.26057	1.37917	2.01604
Vitvi01g00068	6.09575	6.41287	4.99679	6.11848	6.88756	6.66677	5.24002	3.85774	3.9438	4.93606	4.90078	4.34678	3.92352	3.09888	3.6852	4.40532	3.49595	3.67763
Vitvi01g00070	3.94469	4.31951	5.10019	4.26725	4.53805	4.05326	4.76061	4.62725	3.69905	4.01271	5.3581	4.37218	3.98342	3.04297	3.35753	3.7114	2.76728	3.41805
Vitvi01g00071	15.2002	11.1576	11.4037	15.0645	13.3551	15.5294	14.2306	15.8448	15.1503	12.2376	10.9713	12.9781	15.6973	14.8131	16.7573	17.0578	14.3714	14.9121
Vitvi01g00074	25.4627	73.5174	31.5605	47.3301	72.5674	29.6878	2.46327	2.16122	1.90869	1.85591	1.75584	1.85198	1.71038	1.19905	1.48243	1.49114	1.4531	1.55725
Vitvi01g00075	69.9746	61.4189	72.4265	49.2494	62.644	71.203	6.82194	5.28607	3.84626	7.01745	5.90889	5.52722	2.90956	3.06345	2.21371	3.4824	2.24792	2.37364
Vitvi01g00076	6.28895	5.82192	5.60334	4.85624	5.83731	5.56772	4.08695	3.74712	3.82375	4.00223	4.35068	4.05112	4.12168	3.24332	3.52369	3.47099	3.009	3.41961
Vitvi01g00077	10.2603	12.4509	11.4151	11.4217	13.2949	12.4777	1.36487	0.8688	1.01633	1.45948	1.46552	1.369	0.9423	0.815399	0.815989	1.08522	0.898331	0.755649
Vitvi01g00080	3.61142	4.59852	3.39063	4.53818	4.61869	5.43441	2.85387	2.68976	2.1189	2.58008	2.57024	2.94449	2.01041	2.07178	1.8371	2.5118	1.91554	2.15312
Vitvi01g00081	21.2215	25.0126	31.9864	26.6804	29.6816	23.6027	0.95362	1.07342	0.418292	0.683356	0.510307	0.404104	0.122564	0.0902184	0.0518794	0.156223	0.115088	0.0131652
Vitvi01g00082	5.7402	7.60605	5.24154	7.28875	2.99586	3.79291	3.98891	4.92836	4.19519	4.01943	4.45601	3.1132	2.31629	3.10614	2.97046	2.20034	2.43342	2.57179
Vitvi01g00084	2.15152	1.91269	1.60751	2.38847	2.06098	1.98057	0.884281	0.82502	0.663912	0.476814	0.771961	0.712659	0.799749	0.625813	0.93322	0.716318	0.541237	0.608298
Vitvi01g00085	1.85266	1.90987	1.5941	1.67262	1.95857	2.28334	1.58233	1.5126	1.34524	1.65121	1.74034	1.58816	1.32543	1.20753	1.35949	1.42098	0.952377	0.965644
Vitvi01g00086	6.29162	7.74221	8.14016	8.21509	8.70338	8.96105	1.40757	0.911395	0.842445	1.14428	0.92559	0.999491	0.678465	0.563167	0.592698	0.617226	0.494754	0.544252
Vitvi01g00087	7.15915	8.66814	5.15364	10.4062	10.0947	7.27129	13.7706	12.132	11.8871	12.5962	12.3435	14.177	19.3936	17.5442	24.8987	21.1066	24.3368	19.9522
Vitvi01g00089	1.96256	1.92483	1.65912	3.04073	2.67771	2.36944	1.62619	1.50848	1.32015	2.5943	2.66636	2.51409	1.6977	1.13894	1.51909	1.91989	1.24101	1.26727
Vitvi01g00090	0.446838	0.600208	0.478611	0.300081	0.518492	0.493408	1.11256	0.977549	0.60376	0.94298	1.28901	0.994229	0.291497	0.325552	0.374412	0.670882	0.320909	0.479382
Vitvi01g00091	1.94708	1.69237	1.64459	1.7408	1.75098	1.58734	11.0949	7.1151	13.9083	9.40119	10.8827	9.85103	23.4803	26.5027	17.2501	34.9056	31.2518	41.2993
Vitvi01g00092	2.91232	3.3376	2.80622	3.49588	3.49827	3.34137	2.04393	1.55766	1.18813	1.90161	1.62615	1.80988	1.10421	0.931337	1.28534	1.54607	0.669639	1.2108
Vitvi01g00097	1.5877	1.9461	1.54896	1.95809	1.82239	2.05439	1.42116	1.16867	1.01708	1.15033	1.28536	0.943488	1.03923	0.725599	0.866845	0.743776	0.588377	0.743646
Vitvi01g00098	9.07587	9.58034	9.67791	8.03348	10.307	8.74486	3.01319	2.46413	2.10964	2.39632	2.7557	2.37554	2.5373	1.9429	2.19125	2.23762	1.59102	2.29924
Vitvi01g00099	5.77965	6.02882	5.9682	7.23892	6.90935	6.92351	8.57487	8.1734	6.4777	6.48493	7.01795	8.59913	5.40761	7.14381	5.15394	5.62699	5.81757	6.48559
Vitvi01g00102	2.21451	2.67069	2.80571	1.68176	1.41229	2.31891	31.299	34.8662	27.3406	15.8315	16.0033	22.1657	2.10819	1.07953	2.79348	1.49757	1.29104	1.32916
Vitvi01g00103	8.45739	7.60858	4.66343	9.36133	9.33827	6.22153	15.3683	14.387	15.138	16.0354	14.8599	17.19	19.9402	15.7794	20.7178	21.4441	21.1062	19.015
Vitvi01g00106	3.7667	7.46568	9.49897	7.00236	5.08912	6.5338	2.67309	3.0472	2.60112	2.31096	2.87355	1.86286	2.54466	1.71777	1.88101	2.86518	1.84162	1.696
Vitvi01g00108	4.95627	5.28171	4.19544	5.3659	5.71949	5.52168	5.14509	4.7377	3.25058	4.04506	4.65251	4.60007	3.32686	3.3734	3.3797	3.68	3.34858	3.71006
Vitvi01g00112	3.30627	3.44138	3.02878	4.02091	3.44178	3.63891	4.10292	3.29379	3.53073	4.26564	4.02976	4.02775	3.09429	2.95382	3.21921	3.57737	2.76666	2.76935
Vitvi01g00113	2.25118	1.67587	2.19274	1.2293	1.6551	1.72364	1.41736	1.23644	1.39728	0.992484	0.835998	0.914906	1.50591	0.779404	1.09558	0.850669	0.972161	0.68241
Vitvi01g00114	12.2605	11.6232	9.61603	10.6926	7.70111	9.972	6.78431	7.51341	8.02336	8.92504	8.16413	8.1598	7.09423	5.29823	7.89076	7.02034	7.14774	7.47562
Vitvi01g00115	4.68695	5.16118	5.9393	3.98512	4.9573	5.85044	7.34612	7.46832	6.53266	6.05643	5.92241	5.58188	4.12364	3.44524	3.59341	4.01709	3.69783	3.86943
Vitvi01g00116	6.59871	6.96571	6.7818	6.76687	8.89841	7.99914	2.06707	1.91522	2.03307	1.62884	1.89099	1.73476	2.022	1.39106	1.84344	2.05462	1.4313	1.43848
Vitvi01g00119	3.24662	3.41484	2.6597	3.81325	3.5522	4.13763	2.37864	2.73966	2.19823	2.09914	2.33832	2.09116	2.48555	2.30372	2.51145	3.03807	1.88221	2.12038
Vitvi01g00120	32.2408	29.6882	26.3204	29.4348	31.7235	31.0658	34.8874	36.1619	35.5319	28.5567	30.915	29.5531	33.3088	29.1809	32.3576	32.8697	25.6956	25.7699
Vitvi01g00121	11.4651	12.2865	9.76141	13.4289	14.7908	13.3026	18.2329	19.0261	19.3323	15.965	18.2866	18.2146	13.7479	12.3654	14.6989	13.0921	10.2812	12.1962
Vitvi01g00122	11.1609	11.2045	7.55709	10.2692	11.659	9.46227	16.1463	12.3755	11.9293	14.2429	14.8135	15.5366	9.80707	9.98794	11.202	11.4589	12.3701	11.9713
Vitvi01g00123	1.28512	0.561871	1.56503	0.643287	0.94741	1.00426	1.01718	0.711864	0.835644	0.598672	0.468721	0.590356	1.13983	0.854558	0.643297	0.748439	0.376589	0.59857
Vitvi01g00124	35.7836	37.185	33.0192	36.059	27.6936	31.4489	63.0939	62.5771	69.2439	63.6683	66.0885	69.8248	92.8232	109.061	84.2064	86.8578	100.307	102.354
Vitvi01g00126	0	0	0	0	0	0	0.951475	0.446955	0.45663	1.2253	1.15542	0.862002	0	0	0.0629272	0	0.023266	0.0319374
Vitvi01g00128	12.6056	13.8437	13.4221	14.5241	14.3535	14.3424	18.3155	16.4944	15.3742	17.6488	17.7147	18.211	14.9073	13.564	13.2521	14.9051	13.3617	14.4881
Vitvi01g00130	3.34134	3.48966	3.07222	3.03844	3.53873	3.63934	2.55828	2.50902	2.25888	2.24855	2.47058	2.16291	2.23462	1.81192	2.04651	2.15183	1.28148	1.67988
Vitvi01g00131	4.8458	5.17675	5.28001	5.62948	5.25692	5.01691	10.3561	10.2095	11.37	9.36369	9.92367	10.6287	8.4138	7.4028	8.33398	7.55336	9.03115	8.62685
Vitvi01g00132	7.61052	11.2574	8.27238	10.8292	11.8976	10.6245	3.96855	2.25183	1.90376	3.29607	2.97149	3.45547	1.53811	0.935945	1.45837	1.55415	1.71389	1.03095
Vitvi01g00133	19.7451	22.4007	19.4738	16.7406	20.6129	20.65	9.94905	9.21167	9.89578	8.49702	10.7992	7.92853	7.46304	8.78056	6.78405	7.74045	10.9138	7.01763
Vitvi01g00134	0.819985	1.16267	1.20818	1.01906	1.04229	1.17238	2.34689	2.07741	1.74687	1.97384	2.17461	2.1262	1.25467	1.43284	1.26761	1.38444	0.87593	1.08038
Vitvi01g00135	1.64002	1.7974	1.71174	1.59261	1.71539	1.93529	1.54547	1.34989	1.05005	1.50728	1.39142	1.42617	0.70091	0.575067	0.60527	0.677202	0.407341	0.511268
Vitvi01g00136	15.7132	14.3221	14.372	12.5113	14.3138	14.5618	27.849	27.6301	25.9671	24.0174	21.7726	26.7233	22.3495	22.1067	24.6305	22.5157	24.7752	23.7123
Vitvi01g00137	1.38664	2.23779	1.17394	2.27785	1.71406	2.59152	1.13327	0.905002	0.678034	0.919429	1.05835	0.97879	0.642171	0.539169	0.739012	0.711557	0.546469	0.472072
Vitvi01g00138	1.76449	1.61557	1.619	2.32443	1.80742	1.95133	1.37172	1.31374	0.97086	1.82576	1.62675	1.34559	1.07594	0.908991	0.876356	1.1419	0.715639	0.89043
Vitvi01g00139	5.43695	6.22558	5.37969	5.69427	6.30681	7.85551	5.83308	4.74894	4.39818	5.56318	5.7971	5.66006	3.56987	3.23553	3.01529	3.65819	2.592	3.60501
Vitvi01g00140	1.50319	1.90727	2.0968	1.47233	1.85586	1.46191	1.3721	1.20213	0.933838	1.32936	1.31102	1.12302	0.845852	0.827381	0.730489	0.828832	0.639671	0.731734
Vitvi01g00141	0.568429	0.272033	0.0857357	0.339701	0.112582	0.190371	0.158173	0.230659	0.774286	0.366649	0.326533	0.0859798	1.84861	4.85538	5.40627	3.35915	6.66724	4.00745
Vitvi01g00142	204.762	290.448	192.932	267.544	103.41	142.331	378.365	535.721	461.692	377.995	344.321	319.06	295.59	400.139	353.683	282.676	403.293	367.983
Vitvi01g00143	17.4561	14.1805	11.7427	11.9871	14.4273	13.4397	5.93037	5.54446	6.25796	5.93662	6.41054	6.11425	6.3583	5.89817	6.44191	6.16505	6.59319	5.8912
Vitvi01g00146	5.42169	5.21647	5.58475	4.00385	5.64447	5.51254	2.93657	2.32817	2.59086	1.85039	2.22683	1.86846	2.60002	2.09807	2.17167	2.43599	1.90614	1.92658
Vitvi01g00149	7.85697	5.55661	5.02334	5.20411	8.66896	8.00736	24.4867	22.7029	23.7583	19.2528	17.9973	21.1211	31.1995	23.1028	25.3371	27.6971	30.6324	23.8083
Vitvi01g00151	2.44962	2.5481	2.75173	2.52317	2.45321	2.81736	3.06754	2.69708	2.68703	2.83792	3.27812	2.99376	2.71217	2.565	2.98872	2.68921	2.25123	2.85057
Vitvi01g00152	3.45657	1.9794	2.68522	2.6338	2.87692	2.01456	11.4121	14.3827	12.8438	8.18624	10.3066	9.33527	15.0846	13.666	15.9804	13.3485	8.42454	10.5853
Vitvi01g00155	13.6404	13.2951	14.4754	15.0519	16.7692	16.7721	18.6733	17.765	18.6551	16.8755	17.8246	19.5019	20.5018	20.4927	20.849	19.0953	20.095	21.1469
Vitvi01g00157	1.09798	1.83911	1.84621	1.43291	1.63852	1.65644	14.1272	13.0321	13.9806	12.4397	12.7548	16.8569	8.93141	6.55111	7.37403	5.81459	6.78635	9.04108
Vitvi01g00158	12.6457	11.8219	6.142	5.67431	6.25846	10.4804	0.345436	0.384346	0.234857	0.303306	0.104189	0.177814	0.0104266	0.0076749	0	0.0217472	0.0293719	0.0201595
Vitvi01g00159	10.4052	13.5408	9.59744	10.1045	14.0036	12.538	1.29961	1.31072	1.12201	0.956353	1.59697	1.64462	1.15067	1.06883	1.15966	1.37142	1.1062	0.829874
Vitvi01g00160	0.723656	0.538721	1.01174	0.446594	0.412307	0.480289	1.42116	2.33309	1.56837	1.58895	1.44072	1.69337	0.246187	0.234071	0.382092	0.278136	0.163745	0.383439
Vitvi01g00161	73.2568	78.5385	67.7655	65.4465	80.2117	76.7148	49.5376	53.2703	49.56	43.0733	45.5595	39.6472	64.4695	64.5495	66.2474	67.426	58.2165	54.8414
Vitvi01g00162	0.296841	0.233258	0.185722	0.222883	0.137181	0.21908	1.19495	1.49898	1.70057	1.82427	1.35469	2.33978	1.07507	1.08025	1.69022	0.450836	0.384568	0.538898
Vitvi01g00163	15.4272	11.7323	4.94642	9.0723	12.2795	9.58595	12.8623	13.5664	18.2681	9.23114	11.9913	8.98174	12.8225	11.0855	15.372	15.7056	13.3737	13.5606
Vitvi01g00164	4.4662	5.11154	4.39226	5.62786	4.86097	5.82229	3.54484	4.2005	3.22818	4.20901	3.86039	4.46368	3.19617	2.87725	3.03485	3.57342	3.50817	3.57697
Vitvi01g00165	8.11917	11.8299	13.0257	10.1801	9.72263	13.4897	19.8185	16.8145	22.1117	16.4582	18.5511	16.2769	15.1378	11.9507	12.9754	11.7085	12.5798	15.8415
Vitvi01g00166	4.52319	5.38166	4.3504	8.12267	4.88664	6.41386	3.76537	3.47639	3.18768	5.59037	5.07622	4.82091	2.36606	2.85963	2.62406	3.49831	3.34716	3.78228
Vitvi01g00168	4.48317	4.95315	3.63438	4.44886	4.57853	4.5311	3.62678	3.65417	3.29688	3.93679	4.33567	3.09367	3.9318	3.28893	3.72296	3.39075	1.89162	2.22724
Vitvi01g00169	2.6754	2.55785	2.58095	3.14652	3.08785	2.39846	1.95754	1.74143	1.64025	2.29946	2.14539	1.84056	2.06578	2.13091	2.36746	2.61843	2.15091	2.19178
Vitvi01g00170	8.94586	10.9433	11.8116	11.317	10.208	9.49653	0.879915	0.970627	0.583203	0.847071	0.71894	0.844218	0.398476	0.600731	0.544929	0.548751	0.690776	0.442015
Vitvi01g00171	1.77377	2.05934	1.42888	2.05306	2.03024	2.03277	1.23398	1.25896	0.988835	1.00746	1.29683	0.982942	1.04772	0.926413	1.20781	1.31746	0.635227	0.699418
Vitvi01g00173	26.8485	28.6063	25.6686	29.7823	28.1359	36.1111	27.8652	26.199	22.0425	23.1903	22.3449	18.5266	21.9944	17.3889	19.4586	19.0335	17.0297	17.3101
Vitvi01g00174	2.0537	2.33418	2.42485	1.85085	2.47116	2.08606	1.4108	1.24531	0.935673	1.24989	1.49523	1.27814	1.09183	0.834109	0.877654	1.01771	0.672706	0.916769
Vitvi01g00175	52.8742	44.2226	28.7485	33.6088	39.3297	40.8735	32.1475	34.8835	36.6092	31.3107	28.3624	31.5761	27.3995	33.7024	36.7161	35.97	39.1592	33.4458
Vitvi01g00176	3.32104	3.62852	3.56327	3.44245	4.05253	3.73054	1.84142	1.55936	1.32386	1.66303	1.99358	1.59316	1.59439	1.29519	1.38203	1.59871	0.898681	1.13264
Vitvi01g00178	1.61522	1.99	2.04111	2.03043	2.5471	2.22179	0.905226	0.904572	0.78057	1.10887	1.21002	1.08013	0.713514	0.805805	0.852274	1.03971	0.688348	0.737022
Vitvi01g00181	0.931256	0.186251	0.244583	0.304144	0.211971	0.282403	11.4793	11.2013	10.9952	7.04978	7.10617	9.88967	10.6431	12.4608	15.6582	12.5293	11.0204	24.5362
Vitvi01g00182	1.512	1.71741	1.42022	1.42454	1.83691	1.70127	2.31024	1.91724	1.8019	1.69434	1.9381	1.64799	1.68285	1.38912	1.52782	1.6547	0.795993	1.15042
Vitvi01g00183	9.59024	9.82612	10.4062	10.0818	10.8127	11.0741	6.61061	6.44466	5.88104	5.5809	6.10276	5.77164	5.85946	5.22874	6.27853	6.68754	5.33817	5.34225
Vitvi01g00186	6.79076	7.03351	6.43081	6.53453	6.33334	6.60125	2.08315	2.31629	1.80731	2.12309	2.38391	2.53565	2.61386	2.28636	2.29903	1.79368	1.49816	1.78305
Vitvi01g00187	2.0324	1.34752	1.81053	1.49196	1.82712	1.96045	11.4805	16.5974	17.0912	11.2556	14.685	16.0498	18.7961	18.891	18.7219	17.5458	22.2472	18.2979
Vitvi01g00188	41.9233	29.3375	21.9531	34.4209	42.9545	41.1491	0.994252	0.335058	1.27243	0.677851	0.754607	1.24516	36.701	48.9706	136.938	71.9585	86.2835	85.0769
Vitvi01g00189	21.7809	21.1589	20.1414	15.4995	24.5236	21.5325	1.51202	1.05649	1.18337	1.49666	1.22558	1.54001	1.72123	2.60742	5.80745	3.59872	3.90007	3.85044
Vitvi01g00190	1.86972	1.9717	1.97316	1.93968	2.56229	2.13315	0.861807	0.669139	0.47842	0.78655	0.865656	0.7163	0.496151	0.485018	0.466695	0.563962	0.377147	0.4162
Vitvi01g00192	4.29757	1.80473	1.62881	2.26941	1.45135	3.18611	0.858566	1.52031	0.389151	0.414619	0.316504	0	0.228051	0.923265	0.193061	0.554931	0.535351	0.293952
Vitvi01g00193	3.78891	0.117526	0.111121	0.508017	0.218873	0.246737	0	0	0	0.118802	0.0906888	0.445748	0	1.32273	0.829774	0.227152	0.153396	0.315851
Vitvi01g00196	5.45937	5.95216	5.3416	5.88709	5.81757	4.87892	6.13154	5.38905	5.29168	6.09691	6.75601	6.35438	4.04658	5.22002	5.18944	5.48747	3.90321	4.81571
Vitvi01g00198	27.4926	20.9659	26.195	28.4108	28.432	23.0561	7.70619	9.70487	7.45938	6.77015	6.13106	8.44096	6.70738	8.04431	8.90898	7.39694	13.0309	9.83815
Vitvi01g00199	5.71037	3.67463	2.81128	4.40182	4.74118	4.57834	4.04197	3.50326	3.21748	4.28749	5.078	4.67299	4.46674	4.90487	7.56846	6.49414	4.75227	4.90121
Vitvi01g00201	7.56377	9.03827	8.53425	8.33605	9.63694	10.2359	6.17778	5.65112	4.94678	5.83239	6.16318	5.25313	6.19758	6.10738	6.35573	6.68514	4.51843	5.43393
Vitvi01g00202	3.27191	4.15214	3.62753	3.77508	3.59605	3.66966	0.805731	0.591613	0.622641	0.778208	1.02255	1.02913	0.456102	0.41321	0.475226	0.561029	0.675366	0.542681
Vitvi01g00203	10.3025	5.39772	6.05505	7.81692	6.22594	7.25062	0.111709	0.174538	0.0361664	0.100187	0.0647127	0.166265	0.0953744	0.109207	0.125597	0.0736764	0.0398031	0.0546379
Vitvi01g00204	2.31512	2.80272	2.08769	4.72699	3.06613	2.3467	1.21598	1.15854	0.966477	2.69956	1.85679	1.90568	0.489839	0.771838	0.673859	0.920575	0.747436	0.91749
Vitvi01g00211	2.444	1.97862	1.9998	1.63191	1.83184	1.71888	1.13063	1.71075	1.27307	1.75871	1.02664	1.53108	0.0474184	0.0465391	0.0669048	0.0109892	0.014842	0.0203737
Vitvi01g00214	14.7977	10.8268	14.7872	8.32477	13.2646	14.3005	8.50966	8.33326	5.21482	6.61813	6.16972	5.0322	3.25357	3.38689	4.14065	3.45278	2.18799	2.31488
Vitvi01g00216	1.55214	1.52879	1.24938	1.26019	1.9367	1.40574	1.24655	1.24675	1.13001	1.04823	1.39002	1.26417	2.04264	1.77033	1.70832	1.91261	2.0882	1.87914
Vitvi01g00217	1.50203	0.914868	1.2014	1.01062	0.662586	1.17376	0.851119	1.60686	0.916216	0.667911	1.05893	1.73494	1.27166	0.416026	0.777506	0.343823	0.0663385	0.182126
Vitvi01g00219	7.93965	8.32733	6.75729	8.62177	8.43148	9.36299	7.3759	8.29387	8.51161	6.65383	7.46862	7.31925	8.72954	7.98337	8.26481	8.03207	6.35013	7.00768
Vitvi01g00220	13.2738	11.8641	11.1127	11.0543	12.2369	12.8822	13.6936	14.0798	12.527	11.9257	12.5944	11.1948	14.136	14.122	13.8146	14.1227	12.0234	13.0599
Vitvi01g00222	0.0281682	0.251636	0.218094	0.0906431	0.117157	0.176096	2.30443	0.411488	0.4178	1.39902	1.47249	1.29241	0	0	0.0246754	0.0202648	0	0.0187853
Vitvi01g00223	3.7141	4.3055	4.42704	4.11766	4.61051	4.87968	2.61921	2.14151	1.79353	2.29853	2.53847	2.14327	1.77668	1.56936	1.512	1.82684	1.20294	1.55486
Vitvi01g00224	170.161	110.453	158.87	105.915	136.445	120.388	1.3067	1.18658	0.911182	0.792832	0.697852	0.713327	1.14582	0.982632	0.668649	0.641941	0.605861	0.437343
Vitvi01g00225	1.32823	1.6724	1.50046	0.64376	1.13671	1.2686	1.9931	1.23765	1.22768	1.30802	1.4318	1.13434	0.88234	0.674463	0.847513	0.766805	0.637323	0.84205
Vitvi01g00226	5.6115	3.36414	2.76134	3.18002	4.56117	3.78361	5.68766	7.25434	5.29624	5.04493	5.47713	5.17034	3.82825	7.09215	4.26317	5.25171	7.62375	6.60697
Vitvi01g00227	9.15561	8.89858	8.45672	9.16937	9.96123	10.208	6.86301	6.83376	6.01948	6.91031	6.44035	7.37084	8.09336	7.96919	8.6405	8.29096	9.10772	8.54364
Vitvi01g00230	0.0325056	0.362979	0.571993	0.502082	0.0675988	0.279417	0.810446	1.16074	2.13516	1.46768	2.72623	1.3308	2.38814	2.42639	2.81903	1.37973	1.26337	1.75591
Vitvi01g00232	1.40534	1.03186	1.748	1.53633	1.48129	1.42917	0.269989	0.406216	0.163166	0.231793	0.0774118	0.0951225	0.0398412	0.102644	0.0505924	0.0276995	0.074822	0.0641929
Vitvi01g00233	0.41397	0.465172	0.384842	0.256371	0.335694	0.341808	1.47882	1.38189	0.995771	1.46063	1.86429	1.8911	1.05878	1.33563	1.29318	1.87682	0.937282	1.20067
Vitvi01g00234	0.924757	1.40439	1.11956	0.845126	0.987206	1.691	4.10694	2.61175	3.30497	3.67437	3.63358	5.5093	0.53587	0.577587	0.891099	0.292727	0.700863	0.505708
Vitvi01g00236	1.56016	1.35309	1.24365	1.52873	1.56818	1.83792	1.26117	1.41495	1.27274	1.21515	1.42501	1.19488	1.29556	1.48247	1.45896	1.40301	1.28475	1.3422
Vitvi01g00237	5.31421	3.87296	5.59953	2.91174	4.46926	4.73268	3.99752	2.96589	2.97569	2.70808	3.35068	3.04711	2.44399	1.87801	2.41151	2.10101	1.90726	2.00615
Vitvi01g00238	64.6683	61.483	72.494	52.4084	66.1086	55.829	1.35247	1.3044	0.925198	1.19136	0.840194	0.924638	1.19747	1.54865	1.41501	1.65351	1.48362	1.10939
Vitvi01g00241	5.26052	4.28258	16.305	6.94936	2.47372	1.3222	1.98942	1.54792	1.47751	2.63911	2.43872	2.90981	0.509326	0.421775	0.350333	0.243449	0.179347	0.471866
Vitvi01g00243	1.79766	1.80279	1.84109	1.27555	1.48596	1.53616	1.12101	1.10469	0.936282	1.05352	0.932369	1.12058	0.9167	0.790521	1.04512	0.888545	0.955031	1.13848
Vitvi01g00244	124.685	117.408	193.617	120.352	85.1896	76.3476	0.159585	0.0831133	0.50633	0.4624	0.176489	0.39759	0.370901	0.663041	0.986834	0.589412	1.39311	1.91233
Vitvi01g00245	5.49726	7.58999	7.10898	6.05978	8.14544	7.04382	1.36061	1.39783	1.11514	1.26373	1.28075	1.33398	0.742611	1.00215	0.792125	1.04636	0.873967	0.979542
Vitvi01g00246	5.66558	1.8299	1.05498	3.22184	2.09876	2.10827	0.0934239	0.194625	0	0.0676745	0.0861001	0.148118	0.155094	0.182662	0.131298	0.25879	0.233015	0.239896
Vitvi01g00249	9.72157	9.86063	13.3262	8.27442	8.47431	7.00816	3.7683	4.53659	3.0212	3.12747	2.76435	4.34034	4.45137	6.07192	9.38903	6.11966	7.06088	8.4931
Vitvi01g00250	13.6359	9.94524	13.0785	13.3975	12.1851	13.0968	1.38305	1.23481	1.33516	1.52663	1.37063	1.40758	1.24044	1.22037	1.18139	1.64191	1.28798	1.17612
Vitvi01g00251	13.6571	13.7147	11.3423	16.7258	16.613	16.3524	7.58658	6.18645	6.0217	8.42826	8.4099	8.72054	7.03642	7.16418	7.50858	9.17567	8.68377	7.95701
Vitvi01g00252	1.15669	1.14717	0.943453	0.922004	0.965383	1.05405	0.978474	0.911914	0.857686	0.86697	0.909494	0.76277	1.11341	1.02505	1.04154	1.09755	0.913312	0.852891
Vitvi01g00253	7.99913	4.75574	6.37763	5.11278	5.45619	5.23533	0.513428	0.638785	0.504215	0.440791	0.346998	0.516831	0.454587	0.320675	0.529153	0.184363	0.195643	0.292975
Vitvi01g00254	2.58338	2.91871	2.27118	2.12229	2.85827	2.6363	2.82189	2.55291	2.7477	2.27188	2.05435	1.73058	3.91022	2.9323	2.68017	3.12308	3.0171	2.67211
Vitvi01g00255	24.3445	22.6113	23.1257	20.5651	23.7072	23.1038	13.7076	14.2259	14.9669	11.205	11.1705	12.8023	20.2031	19.6541	20.6493	21.949	21.9033	20.0938
Vitvi01g00259	3.96963	3.93159	3.02643	4.22071	4.11257	3.36679	1.29942	1.20546	1.8344	1.57533	1.63167	1.57577	1.71676	1.48203	1.40009	1.7185	1.38417	1.31498
Vitvi01g00264	2.65528	2.20478	2.4081	1.08449	1.48667	2.27448	0	0	0	0	0	0	0	0	0	0	0	0
Vitvi01g00265	7.96973	7.61167	7.35897	6.70872	7.82784	7.98659	4.38016	4.12743	3.67029	3.94383	4.10485	3.64305	4.05695	3.82312	4.16407	4.49062	3.70618	3.92346
Vitvi01g00266	25.0629	21.2898	23.7893	18.5244	22.4259	20.7075	7.35671	6.83305	6.73811	5.21446	5.30527	5.8894	6.11212	4.96308	6.21301	5.14941	4.24899	4.59209
Vitvi01g00269	4.8898	5.53072	7.38318	6.35491	7.26034	5.99055	1.48707	1.25453	1.10295	1.05643	0.860803	1.24702	0.8161	0.816985	0.95342	0.748956	0.858279	0.599602
Vitvi01g00271	8.57351	5.38582	2.82704	7.55587	6.54998	4.2452	3.12935	2.73722	3.60055	3.64245	3.99327	3.43481	11.2161	13.2175	20.5916	17.0036	19.6629	20.2435
Vitvi01g00272	10.4008	9.70011	7.84004	11.0071	10.1829	11.1952	6.01004	5.68291	5.60448	5.74923	6.49533	6.45278	5.3049	5.77507	5.71409	6.82302	4.31066	4.87718
Vitvi01g00273	25.8227	23.3791	26.354	29.0697	28.0025	29.9691	9.21868	8.99141	7.19312	11.4263	13.5038	12.0114	7.80453	6.58872	8.14996	10.6273	7.41128	9.82303
Vitvi01g00274	7.29187	7.65566	8.87937	9.46922	7.42499	8.42083	8.96105	8.62976	7.15364	9.89276	9.46387	8.97778	6.55365	7.14241	6.33097	7.42629	6.43076	7.4369
Vitvi01g00275	8.92952	5.84133	6.87362	6.43163	5.96606	5.77538	0.340466	0.370055	0.335475	0.214458	0.534782	0.321861	0.865021	0.926159	0.94866	1.06612	0.978401	1.03897
Vitvi01g00277	82.8562	45.2871	43.72	29.7756	43.0237	51.8566	3.96455	5.58937	10.1179	5.91442	8.62938	7.53809	5.58389	1.02448	1.53313	3.75394	3.22785	2.25868
Vitvi01g00278	11.8681	12.1638	10.313	10.0005	10.8996	11.7385	13.748	15.2349	14.8509	12.4766	12.4182	10.6206	15.2442	15.1288	15.5866	14.1786	12.6507	14.1784
Vitvi01g00279	38.2857	31.7597	38.3493	33.6432	28.4111	29.0233	21.257	27.0547	36.7194	22.9933	21.5232	24.946	50.7485	60.6911	69.7641	44.5522	54.8467	46.346
Vitvi01g00280	3.38509	5.01253	9.30539	3.72341	3.69475	7.00278	8.84269	5.40456	4.6166	6.65095	6.19431	7.50721	1.55397	1.46264	1.75765	1.85083	1.69839	1.85526
Vitvi01g00281	9.67842	8.76757	10.1775	14.3714	10.3466	11.1626	4.17926	3.78539	2.75906	5.83538	5.09085	4.81514	3.80085	3.06423	4.7499	4.06866	3.39906	2.76066
Vitvi01g00282	0.0657875	0	0.0231529	0	0.045604	0	20.1443	12.0931	11.5003	11.9559	18.7257	17.9714	2.48473	1.8791	4.4087	4.68556	4.41066	9.82765
Vitvi01g00287	5.02438	5.14956	5.202	5.60536	6.3516	6.40483	6.73108	5.80183	5.79601	5.6904	5.5527	6.19052	8.27268	7.63866	7.73548	7.78706	8.18876	7.61471
Vitvi01g00288	26.202	40.0635	32.6594	22.6026	23.2588	17.4051	1.10073	0.609098	0.96664	1.74419	1.06516	1.05954	1.32481	1.09288	1.17956	1.6357	1.00807	1.08937
Vitvi01g00291	0.0446491	0.0997162	0.0314272	0.0287355	0	0.0697821	78.2032	50.0416	38.0321	83.2262	102.21	76.7745	22.8236	9.25033	9.34795	19.9475	13.8827	14.9775
Vitvi01g00292	1.82662	1.9464	2.52939	1.70575	1.86208	3.02275	10.7065	11.6269	10.8524	10.2599	9.58084	11.4778	9.87068	9.15717	9.27653	8.52881	8.54938	9.69755
Vitvi01g00293	30.4324	43.9968	48.2761	49.8314	48.7412	47.2514	7.61297	9.13085	5.54781	7.43858	5.75461	7.24528	4.33878	5.5782	4.08858	4.98204	5.45675	3.79587
Vitvi01g00294	5.96856	5.56242	6.23057	4.44779	5.84838	4.7518	3.6451	3.0593	3.15378	3.166	3.38996	3.19938	2.87908	2.17054	2.59458	2.54244	2.34373	2.45409
Vitvi01g00295	2.19771	1.80255	1.98112	1.84618	1.89764	1.74753	2.36121	2.22167	1.94984	2.3792	2.72871	2.13917	2.18635	1.9559	1.70904	2.28563	1.67087	1.54279
Vitvi01g00296	1.15159	1.1621	1.24287	1.26818	1.59656	2.09978	1.61504	1.51611	1.28331	1.0014	1.67587	1.35479	1.11219	0.994099	1.6589	1.3992	1.3676	1.60424
Vitvi01g00299	3.99319	2.30468	1.8001	3.3496	2.05274	3.78665	22.0934	22.4667	23.3237	10.1967	10.6189	14.1568	23.1672	18.0443	26.4515	15.1063	14.866	19.9279
Vitvi01g00300	15.4563	4.89018	5.05563	3.32068	4.77417	5.0267	3.73674	3.06216	4.39882	3.48937	3.06842	5.07002	13.5946	10.6994	13.5796	15.1749	12.3016	11.4598
Vitvi01g00301	1.02737	1.26832	0.958154	1.49045	1.16322	1.05707	0.803801	0.774721	0.637952	0.853655	0.855748	0.685912	0.420807	0.489083	0.401241	0.452706	0.399299	0.379687
Vitvi01g00302	0.121896	0.0226862	0.0643492	0.0588378	0.0422493	0.0476278	0.308666	0.519366	0.904	0.596244	0.560184	0.967986	3.34256	5.10655	3.55048	5.08628	6.07008	3.6175
Vitvi01g00303	4.33857	2.64565	2.15042	2.40168	2.86728	2.8344	0.418468	0.410411	0.253719	0.362181	0.202348	0.290492	0.393365	0.409093	0.717959	0.65737	0.457478	0.474476
Vitvi01g00306	6.73798	8.4907	6.99048	8.50352	7.3954	5.47107	3.78699	2.96201	2.92483	5.17613	5.19107	4.58276	1.85201	2.04487	2.07509	2.12076	1.68789	2.64463
Vitvi01g00309	2.73414	1.41862	1.3413	1.49303	2.18248	0.776942	0.968307	0.941368	1.2289	1.12228	1.47543	0.877252	0.342934	0.757292	0.725792	0.894089	0.80504	0.884066
Vitvi01g00310	6.8183	5.99067	6.09821	4.81903	5.99357	6.37108	6.239	5.2261	4.87799	5.57841	6.19901	5.96322	5.07276	4.26745	4.76517	5.03515	4.40384	4.72335
Vitvi01g00312	3.58009	1.76173	1.92197	2.65556	2.10316	2.70283	0.66189	0.393964	0.385722	0.502292	0.174286	0.513985	0.188368	0.647062	0.478399	0.305579	0.707513	0.485604
Vitvi01g00313	7.52868	6.85857	7.15524	4.80064	8.28832	6.36596	2.09703	1.81791	2.06043	2.27927	2.3555	1.95937	2.0535	1.66461	1.7971	2.04338	1.61249	1.58814
Vitvi01g00314	1.085	0.926326	0.878679	0.894277	1.19948	1.01335	0.738518	0.749614	0.649534	0.678384	0.531754	0.610705	0.586405	0.594476	0.687231	0.658698	0.636857	0.563534
Vitvi01g00315	0.0539374	0	0.0379649	0.0347132	0.0186947	0	4.70677	0.28453	0.152384	2.07005	1.25486	1.69425	0.0558128	0.0205416	0.0708739	0	0	0
Vitvi01g00317	1.37847	0.450903	1.573	1.42483	0.608082	0.7671	0.113911	0.0678013	0.0885104	0.11002	0.0239957	0.0884568	0.389018	0.540889	0.420811	0.150257	0.507346	0.362147
Vitvi01g00319	1.65007	2.62951	4.42798	1.60954	2.3949	1.34989	0.0803524	0.146469	0.109261	0.0388038	0.0740533	0.0545973	0	0	0.0451709	0	0	0
Vitvi01g00325	1.8193	2.72587	4.58728	2.16389	2.54622	2.18652	8.73817	7.17682	8.92973	9.08955	11.2446	10.7206	11.1642	8.80553	7.68611	9.33583	7.31703	8.86924
Vitvi01g00326	3.27489	4.39625	3.45765	3.43472	3.70478	3.59586	2.42166	2.20868	1.94361	2.62417	2.87414	2.48289	1.95324	1.83618	1.92582	2.33421	1.84147	2.05762
Vitvi01g00327	4.3484	3.58397	3.72872	2.99106	4.58528	3.25423	0.322668	0.410786	0.398129	0.307317	0.340327	0.284206	0.309496	0.311058	0.473632	0.430352	0.329739	0.456471
Vitvi01g00328	7.8481	9.05313	9.77851	10.3134	10.3972	7.5236	4.25973	3.63029	4.18989	3.02232	2.97946	2.68217	4.32179	3.50485	4.23452	4.29656	3.06894	3.65676
Vitvi01g00330	60.9235	52.6025	53.0935	38.5299	41.4733	39.2664	26.4455	26.5624	23.0894	26.0424	24.2151	31.1629	21.4051	23.8873	25.2459	21.0708	24.3549	24.9306
Vitvi01g00331	13.1862	2.12246	8.02714	1.19269	1.13641	4.62304	5.83114	6.13168	5.38669	3.32553	1.84252	3.11937	1.40135	1.30297	2.2478	2.41007	1.17736	4.89603
Vitvi01g00333	3.29198	3.63786	3.30966	3.59051	3.60784	3.418	2.10147	1.88514	1.56819	1.89849	1.99122	1.83871	1.76689	1.67944	1.81472	2.20969	1.75876	1.70982
Vitvi01g00335	6.84186	5.7602	6.64014	4.99206	5.87895	5.85293	3.92012	3.6038	2.4364	3.97265	4.02883	4.31829	0.946597	1.03066	1.03509	1.138	1.037	1.20743
Vitvi01g00337	2.43037	4.46544	2.87537	2.16318	1.98942	2.44473	1.38998	1.02817	0.529581	3.77457	2.45064	1.58778	0.053508	0.216627	0.158544	0.0744025	0.100488	0.189669
Vitvi01g00338	2.452	2.21653	2.33543	2.25751	2.31689	2.13662	1.36461	1.29111	1.25765	1.29237	1.593	1.43203	1.44986	1.02647	1.34674	1.20401	0.907616	0.996063
Vitvi01g00339	2.67112	2.35597	2.31849	2.95719	2.76624	2.87325	2.03085	2.14533	2.26785	2.01008	2.34006	1.94083	2.51576	2.81815	3.39469	2.97044	2.5192	2.44283
Vitvi01g00340	9.78727	9.88523	11.2253	5.03769	10.3603	8.18513	2.35175	1.70012	1.91712	1.80527	2.21268	1.82851	2.3192	2.10176	2.65399	2.55232	2.42944	2.35096
Vitvi01g00342	1.48606	1.70844	1.39024	1.12589	1.36917	1.80807	1.01128	0.870179	0.903457	1.06167	0.669964	0.796685	0.700737	0.644758	0.675613	0.839041	0.438663	0.727604
Vitvi01g00343	9.62077	6.19426	4.8645	6.2182	7.60831	6.53426	11.2599	11.0954	14.1413	10.3088	9.79542	11.6597	32.2449	27.936	34.3227	31.6237	31.3818	23.6564
Vitvi01g00345	2.15186	2.45278	1.63669	2.48065	2.58994	2.34065	1.0686	0.825212	0.901894	0.931261	1.13652	1.20736	1.35395	0.984624	1.16002	1.36663	1.1718	1.23006
Vitvi01g00346	1.19874	0.767289	0.898953	1.03105	0.838731	0.639092	6.03161	6.05534	7.81783	3.6589	4.1188	4.27032	5.63403	2.80744	4.46536	4.40869	3.13504	3.48911
Vitvi01g00348	8.21027	7.77901	7.25952	7.29279	6.06766	7.42337	0	0.110135	0	0.102123	0.0389783	0	0.561702	0.620196	1.72376	0.878673	0.98895	1.90055
Vitvi01g00349	4.98671	4.75358	3.12475	4.77491	3.37248	2.80384	0.0473822	0	0	0.0457637	0.0349342	0.25756	0.062928	0.416887	0.639274	1.22501	0.413627	0.811126
Vitvi01g00350	4.14841	3.38564	4.10955	4.70685	4.36678	3.67401	0.837976	0.822975	0.629413	1.13309	0.653131	1.08454	0.604151	0.491522	0.484536	0.840068	0.656873	0.512326
Vitvi01g00352	65.4189	76.3491	78.6902	96.6417	109.941	99.4071	31.3608	25.7427	20.1733	39.4757	41.9929	45.7449	7.21804	7.00041	6.02798	10.0027	6.96094	9.61819
Vitvi01g00353	54.3986	60.2539	53.2558	66.4742	82.5192	74.9531	20.9804	21.5388	18.6354	32.2352	32.1853	33.0304	5.54067	6.79741	4.07875	8.1509	5.73052	6.52077
Vitvi01g00354	75.0401	106.945	89.2884	81.2369	69.5246	77.5075	128.973	139.945	111.152	162.686	136.837	147.488	90.4409	117.256	99.8298	87.8218	118.237	117.8
Vitvi01g00355	3.69346	4.65971	2.94797	4.28018	6.23728	5.03072	1.72574	1.02718	1.01585	2.54997	2.85868	2.40407	0.869151	0.964044	0.836589	1.36583	0.872035	1.17403
Vitvi01g00357	2.84078	3.0286	3.96822	3.69606	3.60418	3.31618	1.7215	1.33063	1.4429	1.59672	2.14562	1.55343	1.34276	0.641119	0.606771	1.07232	0.749696	0.678279
Vitvi01g00360	23.5259	20.5394	18.6964	19.9032	19.2334	23.4195	189.428	203.783	206.345	167.053	158.266	176.02	228.373	244.533	251.798	211.838	228.695	222.051
Vitvi01g00361	1.40609	1.41364	1.22842	1.52111	1.42899	1.50462	0.887716	0.817144	0.65501	0.995638	1.17404	0.951371	0.652545	0.643135	0.643721	0.775196	0.427375	0.455898
Vitvi01g00362	1.50587	1.56875	1.52658	1.35316	1.75949	1.38029	4.8518	4.43883	4.56211	3.89852	6.34912	5.55879	8.88879	11.6396	10.1757	12.0055	6.18863	8.93415
Vitvi01g00365	3.2068	3.01552	3.31316	4.01907	3.66594	3.95677	1.6657	1.58283	1.78813	1.383	1.61591	1.46935	1.53302	1.24271	1.64279	1.45708	1.38484	1.52579
Vitvi01g00368	20.0633	23.1901	20.4164	23.5453	24.0262	23.6036	5.46781	4.59737	4.02436	5.54591	5.86376	5.97853	4.55282	4.44884	4.39387	4.89836	4.89501	4.28399
Vitvi01g00369	3.35545	3.06172	3.5099	3.53921	3.74745	3.89676	5.04718	4.06586	4.28732	3.79636	4.18302	3.97221	4.95501	4.1798	4.19475	4.51784	3.7924	4.68527
Vitvi01g00371	0.884585	1.39544	0.978423	1.07084	1.37239	0.971054	0	0	0	0	0.0120988	0	0	0	0	0	0	0
Vitvi01g00373	29.7277	29.9882	31.4603	27.8166	28.7785	32.0551	47.1388	49.2615	44.0224	42.0748	44.9529	43.9025	41.7061	48.7654	43.859	39.9863	41.4186	43.328
Vitvi01g00374	10.3226	12.4747	11.1413	15.0026	8.78052	9.77621	2.5926	2.65574	2.18143	3.23035	3.40054	3.29611	2.21621	2.15644	2.14995	2.26162	2.5276	2.48883
Vitvi01g00375	29.8597	36.239	25.2586	61.3304	45.3886	46.2323	13.7789	9.09372	9.72148	20.234	20.792	18.2368	10.6125	8.23614	10.4484	14.2815	12.8123	13.8306
Vitvi01g00376	18.3844	17.9274	14.7797	17.3071	16.5328	16.5624	18.1062	17.8563	18.036	17.5194	18.1436	16.5523	20.0413	21.2214	20.6956	21.651	18.539	19.8173
Vitvi01g00377	1.99274	2.06943	1.82913	2.27552	2.13051	2.56771	1.29953	1.1559	0.873603	0.982487	0.99042	1.04063	1.00839	0.827912	0.957642	1.04263	0.837625	0.812368
Vitvi01g00378	0	0	0	0.0186139	0	0.0226013	87.3213	12.5108	7.86472	54.3031	29.1416	28.5204	3.322	1.74035	0.0760081	5.59717	3.65332	6.15293
Vitvi01g00379	21.0596	16.2925	29.4388	25.5886	13.5762	12.5848	8.04331	10.2452	16.791	18.1118	13.6564	19.6956	17.641	19.3657	20.7737	17.4848	19.8321	26.6335
Vitvi01g00380	3.26745	2.8118	3.50254	2.50159	2.83991	2.12389	1.2223	1.14342	0.966878	1.03016	1.25706	1.02977	0.992605	1.03508	1.19044	1.31551	0.718462	0.826307
Vitvi01g00381	2.1738	1.48706	1.1	1.68639	1.83269	2.06601	0.366204	0.257476	0.240677	0.397907	0.236247	0.223943	0.571465	0.47435	0.473491	0.321229	0.548025	0.399647
Vitvi01g00382	2.83122	3.05448	2.70807	3.54143	3.46004	3.66579	4.04834	3.35583	2.88444	3.94852	4.26606	4.13682	3.02225	2.73579	2.91125	3.37021	2.67024	3.333
Vitvi01g00383	17.2084	19.8178	17.1851	15.5599	23.936	17.8843	3.75964	3.53977	2.57604	4.42348	4.85987	5.0428	2.93105	2.37709	3.0303	3.70591	3.02018	3.0007
Vitvi01g00384	2.27728	3.06143	2.60668	2.40476	1.99243	2.92854	34.9611	40.8033	35.1516	26.5376	31.625	30.1831	19.4237	16.108	24.181	19.7872	14.8446	14.1476
Vitvi01g00385	78.0476	62.3148	115.431	107.188	79.465	80.3376	36.9269	39.5163	34.0576	41.4027	38.7616	53.5937	22.5286	26.1318	30.4325	21.7132	25.9275	25.3958
Vitvi01g00386	27.9438	25.834	28.6268	36.1718	30.0286	28.9714	40.0336	42.7904	46.6757	38.1901	39.9376	42.4626	64.17	71.7406	52.7316	58.2911	53.3047	57.6464
Vitvi01g00388	28.701	18.1004	29.0466	22.0605	24.1737	18.884	14.1356	10.8619	9.13795	9.40026	6.06526	6.92804	13.7723	11.5536	21.9506	12.9452	8.30842	12.843
Vitvi01g00390	17.9558	17.9624	16.8629	12.9066	18.1976	17.1725	2.10685	2.07538	1.62902	1.95662	2.02779	2.16784	2.03843	2.16683	2.20264	2.29307	2.13998	1.98693
Vitvi01g00391	1.18519	0.748194	1.06113	0.65293	0.8873	0.881709	3.45731	3.44731	3.70333	2.43306	2.9085	2.77079	5.76897	5.53921	5.59813	4.54291	4.21943	4.18595
Vitvi01g00392	2.95643	3.12126	2.0431	2.52541	3.63303	3.96951	3.49709	3.5772	2.82846	2.93267	2.94889	2.75086	2.89235	2.25187	2.77819	2.57163	2.71593	3.20838
Vitvi01g00393	38.0516	28.9577	20.3808	27.1616	38.5531	27.6435	1.36213	1.95088	0.829622	2.1584	0.51783	1.11835	0.226129	0.707419	0.88538	0.530602	0.637007	0.674035
Vitvi01g00397	21.931	22.6309	21.767	17.3372	16.3826	17.404	9.06313	10.9945	8.06556	8.29451	6.0302	6.01797	11.6844	30.8266	16.0428	14.0835	24.066	14.4649
Vitvi01g00398	2.89515	3.23844	1.93331	2.38882	2.0378	1.6475	1.6542	1.12059	1.32129	1.97757	1.16845	1.14233	0.768158	1.24396	0.74134	0.88654	1.19736	0.910927
Vitvi01g00401	44.3539	63.5624	62.4747	62.1283	48.1229	53.8894	13.2731	12.2894	16.0791	11.2413	12.6366	17.2249	10.1638	10.5988	12.0103	14.9792	9.99124	9.65511
Vitvi01g00402	2.21466	1.96272	2.49083	1.54598	1.48647	1.30027	4.82966	4.65028	5.90926	4.07388	5.99082	6.52603	4.64395	4.69469	4.54731	4.43419	4.67949	5.50926
Vitvi01g00403	0.418458	0.0692263	0.19636	0.139644	0.139666	0.242225	1.09887	1.72319	1.7624	0.933038	1.71829	1.67381	1.09054	1.01523	2.32162	1.54984	1.79203	2.45994
Vitvi01g00404	4.13908	3.14882	2.97036	2.81392	3.77398	4.07221	4.38317	4.7601	4.09235	2.82473	3.02513	2.85079	3.6764	3.24642	3.25134	3.32491	1.76541	2.27652
Vitvi01g00405	2.38359	2.53871	2.42181	1.85786	2.55069	2.63711	2.14226	2.21904	2.0748	1.86255	1.53274	1.85112	1.81435	1.76135	2.16817	1.81352	2.12837	1.95566
Vitvi01g00407	3.97901	5.42962	3.94771	8.69052	4.51301	5.85407	9.78136	11.2413	9.85029	11.2688	10.9424	10.1235	7.75177	9.01393	8.20473	9.45847	10.6225	9.53287
Vitvi01g00408	3.72458	17.3359	2.52715	21.6169	32.7272	49.0078	50.7976	52.0404	61.4299	91.7111	88.3396	93.747	48.506	51.2698	51.3221	124.901	136.772	113.969
Vitvi01g00409	1.96827	2.31866	2.3699	1.48483	2.37397	2.2649	4.01084	3.10699	2.94333	5.29532	5.00724	4.40214	2.37988	1.955	1.95789	2.44301	1.6883	2.01462
Vitvi01g00411	14.5419	17.7588	19.8289	14.3367	13.203	12.3938	4.751	6.50036	7.8669	3.24807	3.41132	3.44544	14.8976	11.0764	18.9432	9.07588	9.65434	9.77522
Vitvi01g00412	0.304871	0.201742	0.0953732	0.392421	0.164374	0.145592	0.739005	0.343644	0.526364	1.14712	1.25512	0.944491	0.36805	0.206414	0.267068	0.536142	0.444343	0.327567
Vitvi01g00414	2.23445	2.26712	2.65275	1.95996	2.6449	2.84028	2.5137	2.48101	2.17156	2.38393	2.32585	2.3638	2.20951	2.06633	2.27425	2.08599	2.05774	1.87144
Vitvi01g00415	15.2049	12.6564	9.11459	14.1677	15.7812	13.5467	4.00317	3.96638	3.48141	4.27507	4.27124	5.42535	2.55023	2.16355	2.30531	1.9834	3.65289	3.23147
Vitvi01g00417	1.33596	1.51326	1.47537	1.24153	1.43305	1.25549	1.4447	1.20573	0.972063	1.11801	1.38603	1.10561	1.56118	1.4562	1.25606	1.48725	1.16381	1.18665
Vitvi01g00418	8.48792	4.67177	6.83536	4.25104	6.81287	6.0178	17.163	17.0573	18.5635	14.4396	13.2712	14.7382	12.272	12.6953	12.7372	12.5495	12.588	12.3497
Vitvi01g00421	1.504	1.50728	1.83418	1.09811	1.7242	1.46413	0.748012	0.735754	0.658381	0.533536	0.753135	0.559531	0.906835	0.497537	0.751407	0.76259	0.458511	0.441821
Vitvi01g00422	4.7954	4.72881	4.62964	4.71957	5.13547	4.29499	4.2433	3.86335	3.83246	4.20005	4.01417	3.84074	2.46035	2.28763	2.4468	2.67206	2.31514	2.57378
Vitvi01g00423	32.9631	38.2146	50.165	36.3111	40.9628	38.759	1.28114	0.94872	0.898249	1.27605	1.52016	1.00652	0.558297	0.0684929	0.112532	0.166352	0.199711	0.0942374
Vitvi01g00424	8.17408	14.2141	5.79741	59.2733	18.383	36.9605	18.2312	8.30493	5.20043	76.1152	53.4436	56.5094	4.39056	4.13487	3.27963	13.063	14.3084	13.4409
Vitvi01g00425	3.33533	3.19323	2.76524	3.61717	3.01234	2.82568	4.8538	4.24246	4.72847	5.14653	6.56312	6.11783	3.80804	3.4504	4.35454	4.18759	2.99928	3.04774
Vitvi01g00426	3.25923	3.27078	2.88609	2.44659	3.36019	3.22582	2.5394	2.58221	2.98595	2.66086	3.14692	2.60917	3.08626	3.25381	2.86479	3.02947	3.07006	2.81937
Vitvi01g00428	5.11818	4.57549	5.09589	5.85597	4.41217	4.35	0.877653	0.789923	0.648842	1.11103	0.992608	1.14251	1.00717	0.849661	1.14005	1.04642	0.913859	1.13047
Vitvi01g00429	1.80291	1.14531	0.947532	1.36145	1.63305	1.37132	0.0187296	0.0195091	0.0339573	0.0904491	0.0138091	0.0339367	0.0497493	0	0	0	0.0467148	0.0160314
Vitvi01g00432	4.2257	5.52896	4.99001	4.25545	5.76975	5.54	3.72777	3.28773	4.25081	3.59167	3.5977	3.65661	4.33648	4.18513	4.36457	4.52239	4.43393	4.01366
Vitvi01g00433	12.7655	17.914	21.1205	18.5561	14.9519	7.45303	0.0571615	0.0595406	0.414541	0.276045	0.210722	0.258931	1.67015	1.84407	1.9923	1.58341	1.9247	1.32102
Vitvi01g00434	0	0	0.010857	0	0.0427697	0	0.204306	0.200291	0.206995	0.858953	0.0531641	0.0217758	0.31922	1.82106	0.689116	1.62014	0.494586	1.76931
Vitvi01g00436	0	0	0	0	0	0	0	0	109.91	0.352367	74.867	0.110174	3.39169	0.237771	0.136729	0.449155	124.663	173.831
Vitvi01g00437	73.5653	54.7193	47.0573	77.4168	55.0496	43.3923	0	0	0.0434805	0	0	0.0434542	0	0.04689	0	0	0	0
Vitvi01g00442	5.79118	8.26147	11.3187	3.88313	7.89821	7.71443	0	0	0	0	0	0	0	0	0	0	0	0
Vitvi01g00444	59.0129	66.4661	94.0449	53.0255	72.9664	63.2216	63.3398	57.014	59.5481	53.7207	50.3212	55.8357	47.0041	40.5945	50.392	41.6663	39.7614	41.0269
Vitvi01g00445	22.8009	18.5086	21.4571	24.082	13.9003	12.7409	113.843	165.374	167.617	75.8254	90.4297	80.9578	175.886	213.544	201.871	123.453	147.859	146.184
Vitvi01g00446	14.9869	17.152	15.67	15.2484	10.5183	10.9583	12.2341	18.421	15.4826	12.8925	11.5563	9.76677	13.4167	7.79177	6.26466	8.45549	8.61034	7.29904
Vitvi01g00447	0.776744	0.798524	0.874762	0.814123	1.02047	0.734164	1.53892	1.00861	1.11813	1.00203	1.07088	0.997352	0.803751	0.681788	0.68691	0.97924	0.56784	0.71041
Vitvi01g00448	13.301	12.6641	11.1368	10.4309	12.7737	11.5788	13.3327	14.3023	12.8968	10.8477	12.2743	11.1625	11.8567	12.798	13.398	12.4433	11.3614	12.3504
Vitvi01g00449	62.2094	67.4906	92.5809	62.5794	70.5446	68.2189	1.44233	1.58143	1.06664	1.39306	0.95147	1.51302	0.252046	0.333952	0.341398	0.385515	0.75735	0.682249
Vitvi01g00450	19.2429	22.072	19.2826	20.2934	22.5699	21.982	5.06804	3.86661	2.95704	5.39407	4.5765	3.82622	3.46136	3.37906	2.78657	3.99201	2.71661	2.8111
Vitvi01g00451	9.26348	9.15321	7.95398	9.29181	8.75309	8.4434	5.46028	5.21252	5.06557	5.67605	5.57916	4.98814	5.33384	5.68867	5.60929	5.74076	4.55352	4.86364
Vitvi01g00452	8.05462	7.39046	7.59941	7.16124	7.94245	7.63349	12.6658	15.2693	15.2254	9.73677	11.4971	12.0278	14.7187	12.5685	13.597	13.5267	9.99101	12.0494
Vitvi01g00453	2.72873	2.60959	2.24482	2.80899	2.96361	2.85211	1.77261	1.62884	1.80594	1.50517	1.49644	1.81455	1.83499	1.83761	2.11341	1.81971	1.97685	2.01689
Vitvi01g00454	13.4166	27.4301	12.4294	19.1425	9.74495	11.1397	16.9868	24.1789	15.9911	29.7694	25.1333	21.4826	10.0551	13.3752	9.89501	10.3264	13.4197	12.8292
Vitvi01g00455	11.3626	11.0822	12.3371	10.6099	13.2569	12.5814	16.7915	16.0857	15.9858	15.183	16.053	15.0423	14.7402	13.9927	13.8314	14.8622	13.1234	13.2995
Vitvi01g00456	1.59421	2.03195	1.46216	1.50793	1.22232	1.34018	0	0.0196032	0.0853026	0	0	0	0.0249946	0.11039	0.0211596	0.0695097	0.2347	0.0644349
Vitvi01g00457	1.7953	5.85293	6.14398	1.95227	0.858278	3.72503	2.99051	2.51208	3.19191	4.89157	2.84498	0.699173	0.640592	0.707302	1.08461	0.44537	1.20304	0.247712
Vitvi01g00460	0.881967	1.39039	2.00844	0.734567	0.719272	2.22981	0	0	0	0	0	0	0.0536843	0	0	0	0	0
Vitvi01g00463	0.722606	1.02159	1.60985	0.635721	1.0248	1.02057	0.0723133	0.0107604	0.454189	0.0399104	0.201837	0.102949	0.953528	0.272674	0.11034	0.381547	0.367164	0.371375
Vitvi01g00465	182.463	120.869	143.639	113.659	106.738	112.854	2.09252	2.5759	2.47171	2.44974	1.68303	3.27447	6.31603	12.8007	17.3954	11.4757	15.8945	19.4032
Vitvi01g00467	10.9166	10.9511	13.1625	10.2866	13.1157	11.8972	3.01318	2.64198	2.61047	2.63396	1.70133	2.64345	1.49434	1.75249	1.71533	1.44394	1.78371	1.73028
Vitvi01g00468	3.44032	2.64623	3.10191	2.37467	3.04048	2.9321	5.91975	5.68532	4.8598	5.24042	6.60353	5.63454	2.69953	3.7367	2.53117	2.2208	2.42378	2.76568
Vitvi01g00471	2.24479	1.86608	1.48348	1.73365	1.70305	1.67622	1.62269	1.30562	1.29482	1.23879	1.27519	0.985932	1.61308	0.864409	1.02692	1.10355	0.933048	0.848322
Vitvi01g00472	1.55732	1.53367	1.17977	1.2819	1.39878	1.33396	1.36806	1.30746	1.06661	0.939254	1.03108	0.889067	0.941288	0.935814	0.88097	0.929544	0.694132	0.869276
Vitvi01g00473	83.2179	69.8672	99.9107	57.4352	75.6767	74.4115	51.2957	47.172	40.3087	35.9533	36.9283	36.3611	40.8035	36.345	40.7707	34.8918	30.4849	38.8434
Vitvi01g00474	5.71538	6.13826	5.33609	8.57496	7.09738	6.863	5.1409	4.9117	5.36095	6.42406	6.50365	6.6361	6.58274	6.50919	6.21053	8.07949	7.64914	8.59424
Vitvi01g00475	4.4748	3.92288	4.7914	4.28095	4.3475	3.90187	2.51728	3.1128	3.44122	2.84734	3.68212	2.85375	4.2907	5.51395	4.97938	6.74926	3.6093	4.28622
Vitvi01g00476	31.7137	28.5593	36.5695	26.9944	24.9726	26.4386	142.449	163.026	172.021	115.477	122.236	142.258	170.811	176.883	168.032	150.982	190.994	174.656
Vitvi01g00477	1.65457	1.3549	1.3587	1.01161	0.477895	0.840424	8.3794	11.0109	9.54373	7.88564	7.85715	9.44063	8.33219	9.788	10.1458	7.83633	11.0393	12.3032
Vitvi01g00478	0.516512	0.458257	0.727115	0.29599	0.446333	0.414687	5.01115	5.01873	6.33675	5.03165	5.40581	4.84958	4.5906	4.85038	4.65483	5.1768	4.44808	5.48305
Vitvi01g00479	13.3031	12.6117	12.6031	12.2712	15.6328	14.8656	10.5357	9.58686	10.1003	10.8602	11.444	12.2832	18.6641	17.628	16.7123	17.8481	17.7386	16.8154
Vitvi01g00481	25.0504	22.6245	12.8785	24.7485	21.2583	16.9907	12.2422	13.0034	13.069	17.3471	14.7266	12.526	11.6593	12.939	14.3377	15.4932	15.7693	14.1323
Vitvi01g00482	1.75589	2.6732	2.59432	2.55537	2.26989	2.75664	3.57428	2.10544	1.96642	4.24975	3.42584	3.07068	1.14582	1.19285	0.928443	1.52497	0.876113	1.13935
Vitvi01g00483	5.15993	4.15064	4.50943	2.25105	3.55287	4.30285	11.3864	9.64	8.21839	7.76596	7.69874	8.87342	7.81193	5.67116	7.09871	8.07209	6.93164	12.3096
Vitvi01g00484	2.4456	2.75735	2.62136	2.36092	2.72232	2.72393	1.28085	1.21474	1.11452	1.10728	1.45733	1.36455	1.07631	0.680184	0.817828	0.934461	0.517653	0.734271
Vitvi01g00486	6.89541	6.20117	5.4644	4.49209	6.22559	5.94422	5.80924	5.51783	4.16354	6.19592	5.36336	5.94796	4.02289	4.08142	4.62006	4.7092	4.76141	4.67892
Vitvi01g00487	4.00455	3.39539	3.16682	3.23741	4.01102	3.14253	2.13481	1.78121	1.8082	1.53108	1.75315	1.48774	1.85525	1.43199	1.75277	1.6942	1.16867	1.26691
Vitvi01g00488	1.41999	1.39516	1.20829	1.13828	1.45604	1.51286	1.0527	1.00865	0.941373	0.858036	1.10646	0.919963	1.18276	1.01733	1.0173	1.22588	0.833306	0.850413
Vitvi01g00492	7.08727	7.98713	6.40828	6.35949	5.97927	6.09034	10.0411	11.3507	10.0337	9.60356	9.67546	9.48465	9.42903	10.3721	10.3749	9.10769	10.1351	10.4631
Vitvi01g00497	14.047	11.3465	14.9431	7.56948	11.0696	10.7972	11.3203	10.039	8.39622	13.6754	13.5383	13.6291	7.1717	6.99161	6.14284	7.8742	6.73425	8.14059
Vitvi01g00499	2.03914	1.60791	1.01037	1.26055	1.77622	2.32733	3.29253	3.9195	4.25441	2.93777	2.96698	2.96397	7.55172	9.27822	9.26052	9.16874	10.7409	8.03412
Vitvi01g00500	0.95479	1.71425	2.17427	1.98805	1.16799	1.75558	0	0	0	0	0	0.0792895	0	0	0	0	0	0
Vitvi01g00501	4.776	5.49145	4.41264	7.02573	6.40897	5.91125	1.55627	1.41239	1.20125	1.10873	1.01677	1.70307	1.43248	2.38001	1.95763	2.05588	2.36354	2.15637
Vitvi01g00502	2.3874	2.95183	2.8421	3.2734	2.33852	3.52848	4.77161	5.55989	4.28154	5.26475	6.9347	5.79563	4.16747	3.98477	3.85539	4.55523	5.71862	5.64174
Vitvi01g00505	11.8844	9.06225	7.48883	9.48232	10.0221	12.5666	6.08976	7.88475	7.1657	3.32719	3.55726	4.71083	5.06647	4.51143	8.18473	5.41524	3.70369	5.52059
Vitvi01g00508	9.65987	5.48497	3.95051	4.15902	7.72702	4.7092	2.33457	2.39544	1.9268	1.64064	1.88181	2.19396	4.63923	7.1023	7.29658	4.99496	4.58438	4.25747
Vitvi01g00509	30.8253	26.9885	31.7152	20.2754	30.668	25.3899	11.0415	9.64882	14.8886	15.0739	17.5393	11.1461	23.5519	15.0342	12.5897	18.3934	16.7513	14.0785
Vitvi01g00511	4.82525	4.61705	3.41481	3.97464	4.03566	4.71336	1.80826	1.77711	2.093	1.31233	1.52151	1.64747	2.40154	2.76648	3.23912	2.66957	2.85385	2.72826
Vitvi01g00512	6.78358	4.84999	4.60142	4.36581	3.61603	3.84893	4.09921	3.61572	3.30486	5.61024	5.29864	3.84016	3.28964	2.2339	1.51012	2.06162	2.26235	2.03055
Vitvi01g00515	6.86942	8.90977	6.84153	8.80792	9.80607	11.677	6.73169	5.11521	4.66431	5.56911	5.6751	6.07367	4.74495	4.4367	4.55975	5.40054	4.57595	5.19517
Vitvi01g00516	4.89264	4.85284	4.88372	3.97746	5.02127	5.14625	3.74889	3.17734	3.74196	3.94021	3.90357	3.88107	3.37023	3.07648	3.42543	3.39979	2.82642	3.06253
Vitvi01g00518	3.01303	5.97029	5.78682	2.76093	3.77352	4.40271	3.36864	2.59981	1.86704	2.6214	2.94048	3.25743	1.13585	0.998189	0.991011	1.32153	0.707417	1.38192
Vitvi01g00520	3.50588	4.8205	2.99021	8.89628	5.29628	5.68682	2.90889	2.85405	2.30781	3.21321	3.33686	3.27411	2.72504	2.28241	2.49205	2.70542	2.28504	2.48622
Vitvi01g00521	15.6674	10.2055	10.4458	9.64915	6.57674	10.0327	0.525583	0.547458	0.937527	0.425754	0.262503	0.384	0.855641	1.52485	2.23026	0.892323	2.07206	2.03166
Vitvi01g00523	1.58315	1.60678	1.49491	1.57418	1.67776	1.77862	1.14248	1.05932	1.04255	1.00423	1.17175	0.986327	1.14463	0.998932	1.04033	1.23763	0.776445	0.799668
Vitvi01g00524	5.07013	5.63474	5.13267	4.37141	4.41624	4.70553	9.78202	10.2967	11.9212	9.53397	8.92091	9.99278	13.7578	14.2044	13.6356	12.5888	14.7148	14.2318
Vitvi01g00525	3.08569	1.61035	1.76889	1.57644	1.94054	2.31187	0.0247854	0.025817	0.674049	0.550591	0.365478	0.606276	1.94212	2.68954	2.98174	1.83085	2.84367	2.54577
Vitvi01g00526	35.0461	32.0333	38.0888	30.7115	39.6523	33.8492	23.4916	20.552	21.9498	29.9021	31.4861	32.6424	17.5761	19.8899	16.4825	23.2133	22.4832	23.3111
Vitvi01g00528	2.21627	3.08509	2.78163	2.33029	2.78019	3.36782	2.36341	1.78132	1.75395	1.82855	2.00633	1.90744	1.46442	1.63522	1.57188	1.71737	0.866567	1.15393
Vitvi01g00529	8.02974	9.88731	11.0058	9.43318	9.90368	11.7227	1.64911	1.59965	1.20529	2.3593	1.58822	1.41933	0.533853	0.926993	0.614178	0.723285	0.488436	0.820454
Vitvi01g00530	9.97652	7.26163	8.00053	7.25177	7.92488	9.5829	8.27294	9.86546	9.55595	8.62783	8.90595	9.46308	9.72765	9.86675	11.8952	11.1358	11.7715	11.4746
Vitvi01g00532	0.503169	0.874022	2.24305	0.188902	0.319731	0.786403	1.47015	1.93969	1.33271	1.26216	0.578089	1.06552	0.433887	0.351318	1.50599	0.633483	0.529648	1.00669
Vitvi01g00533	136.82	118.787	170.111	86.9676	102.391	87.028	89.2206	102.926	116.038	78.6387	82.9632	95.6607	111.225	109.79	101.984	111.711	106.341	117.358
Vitvi01g00536	3.77371	3.06065	3.16458	3.15759	3.79504	3.6837	2.98021	2.14002	2.66236	2.83981	2.87976	3.3214	2.84356	2.82555	2.57574	2.87784	2.70749	2.48817
Vitvi01g00537	4.23453	5.54223	5.21598	4.84002	4.00756	4.29213	8.15182	8.35163	8.17629	7.51642	10.046	7.93358	7.77479	7.94826	6.95524	7.70998	6.27193	7.74306
Vitvi01g00538	1.36545	1.43855	1.42197	0.878781	1.55541	1.42895	0.87723	0.686926	0.789581	0.907354	1.00456	0.856741	0.636229	0.735936	0.755455	0.672121	0.659491	0.782807
Vitvi01g00539	29.0175	5.87989	17.952	7.1796	10.6847	7.66948	3.88146	3.02362	2.64647	3.82898	2.89843	3.80199	5.66162	6.12959	7.96338	7.22917	7.32281	6.33224
Vitvi01g00540	5.29219	5.85663	4.90309	5.2158	5.65549	5.59706	3.84882	3.80003	3.422	4.06409	4.1845	3.94607	3.24645	2.77162	3.51408	3.21744	3.48298	3.96317
Vitvi01g00543	14.494	12.0537	17.993	6.41467	13.0752	12.5676	4.04531	2.7393	2.43307	3.45142	3.3019	3.42666	1.42789	1.14936	1.00009	1.33555	0.626988	1.13211
Vitvi01g00544	2.49398	2.67409	2.91262	1.85263	2.92654	2.5525	2.72864	2.76668	2.68387	2.57707	2.41271	2.59029	2.66736	2.54465	2.83145	2.49048	2.35094	2.5962
Vitvi01g00545	0.167723	0.12486	0.0590276	0.26986	0.406931	0.0655336	5.22719	3.87938	2.31003	5.55349	4.67289	4.55806	0.173555	0.255504	0.0734629	0.422322	0.162968	0.223708
Vitvi01g00547	9.32246	9.9943	8.79946	7.9905	9.64885	8.76218	13.1714	12.8131	11.4697	13.7236	19.7306	15.2837	11.9138	9.37499	9.82238	12.8109	9.24603	12.1764
Vitvi01g00552	1.76182	2.23564	1.87423	1.43024	1.45723	1.84613	3.68135	3.99705	4.0018	2.89269	3.13974	3.3917	11.6636	10.9491	9.90909	10.7881	10.2518	10.3209
Vitvi01g00556	50.8404	9.74416	4.84998	23.5941	13.5917	14.4489	2.38375	2.22387	1.20259	1.42144	1.74222	2.61029	0.688227	1.0132	1.3284	0.899557	1.1891	2.32422
Vitvi01g00557	34.0325	26.9225	20.3166	19.2713	26.3789	27.1219	0.0841113	0.0766605	0.019062	0.0101548	0.0077517	0.0952523	0.0139634	0	0.023642	0	0.0131117	0
Vitvi01g00558	7.83279	3.4702	3.49622	3.6394	2.86053	3.55313	0.02977	0.093027	0.107948	0.143765	0	0.0539411	0	0.116412	0.033471	0.0549763	0	0.101925
Vitvi01g00561	48.2976	48.7311	50.1304	38.1622	46.2068	49.4726	65.2414	61.8465	60.3312	57.3893	60.1685	62.7902	54.3416	48.0005	50.2069	47.9073	44.293	53.8155
Vitvi01g00563	12.2836	8.89897	9.13004	6.02613	10.6045	8.16355	2.19449	2.42343	2.48168	1.2547	1.63961	1.98148	3.44084	3.48705	4.67056	3.95092	4.44829	3.75041
Vitvi01g00567	0.816057	0.979852	1.18585	0.559085	0.656933	0.946276	2.72788	2.26459	2.97487	1.76307	2.66147	2.24839	1.22579	0.882241	0.945471	1.11736	0.920815	1.43956
Vitvi01g00568	2.20388	0.662894	1.01849	0.630392	0.447518	0.835017	5.48095	5.67293	5.04717	6.49988	5.08964	6.00265	4.26156	4.56122	3.95872	4.19602	3.43923	5.24066
Vitvi01g00571	14.38	13.7439	11.4541	12.7413	15.1552	13.2814	11.6814	11.4078	11.834	10.2981	10.9851	11.3312	14.2532	13.884	16.3959	15.768	15.377	15.7737
Vitvi01g00572	10.8134	11.2155	10.7534	12.8747	11.2995	12.5153	15.8996	15.5236	14.6196	13.2506	14.1401	13.373	12.8904	11.7814	12.7495	12.7886	12.1609	12.849
Vitvi01g00576	3.2789	3.73427	3.3527	3.33585	3.41107	3.78937	4.82683	5.03934	5.68354	4.78766	4.47997	5.17475	5.18073	4.99498	5.32656	4.4809	5.99627	5.341
Vitvi01g00577	0.776744	0.616791	0.437381	0.766513	1.68711	1.21397	0.443808	0.336203	0.182871	0.545551	1.10062	0.8407	0.3215	1.0255	0.272172	0.70782	0.70441	0.310805
Vitvi01g00579	3.18102	3.20088	2.92465	2.75742	3.55029	3.0686	2.61483	2.08752	1.72538	2.18763	2.22077	1.8264	1.63006	1.29262	1.53329	1.53843	1.1757	1.60374
Vitvi01g00587	11.9468	13.467	12.4939	13.0871	13.3897	13.144	25.658	27.2173	31.0716	29.2822	26.4672	30.0625	21.5154	17.9407	17.3216	19.155	18.6821	19.5981
Vitvi01g00588	0.489027	0.303377	0.315527	0.236047	0.169497	0.222921	1.65109	1.55444	1.26647	0.950679	0.632071	0.546552	0.590368	0.962252	0.535486	0.410452	0.158388	0.733793
Vitvi01g00589	402.582	625.58	644.042	606.439	434.023	479.497	30.8677	35.0404	14.1167	34.5888	22.145	26.1649	2.82302	5.51122	2.33792	4.39473	5.12877	2.96642
Vitvi01g00590	5.71054	5.89039	5.25938	5.68412	6.34375	6.06597	2.97123	3.08311	2.62168	2.81875	3.16365	3.05052	2.44877	2.69087	2.53514	2.87928	2.48749	2.61097
Vitvi01g00591	26.4204	30.8597	22.7505	24.7224	30.6617	27.0582	48.137	36.5526	34.9649	48.0118	55.013	46.1334	31.8485	26.7085	29.9889	36.6138	22.4178	27.067
Vitvi01g00593	0.559929	4.77276	1.91147	0.792795	0.776288	1.48769	82.3447	80.6823	94.1634	69.7562	81.2167	90.7864	22.8862	9.44675	13.7095	12.83	11.806	19.735
Vitvi01g00594	2.93218	3.04888	2.85541	4.04874	3.16572	3.77852	3.46754	3.36978	2.93269	3.64988	3.41333	3.20674	2.57114	2.17433	2.61302	2.71034	2.22302	2.37122
Vitvi01g00595	7.79015	7.1872	6.40182	7.71326	7.4679	7.7422	8.75685	9.38609	9.73935	6.78923	7.51959	6.99342	11.5266	11.1979	12.2952	11.6399	9.83364	11.2608
Vitvi01g00596	1.66066	1.85587	1.54144	1.68294	1.75813	1.62831	1.55297	1.38766	1.24102	1.34001	1.51233	1.32361	1.21143	0.969659	1.03763	1.19896	0.873707	1.08518
Vitvi01g00598	1.84936	2.32276	2.93837	1.30159	1.88924	1.99875	3.40427	3.44501	2.71172	2.69793	2.95101	2.83986	1.33173	1.32214	1.30741	1.60668	0.819657	1.41725
Vitvi01g00599	2.52244	2.89622	2.74196	2.74604	2.87666	3.33031	2.68649	2.68273	2.56824	2.25794	2.6497	2.35489	2.9943	2.64567	2.76654	3.01474	2.42129	2.62845
Vitvi01g00600	1.35265	1.36589	1.3103	1.22824	1.50397	1.41809	0.33391	0.298897	0.245939	0.22676	0.319273	0.207976	0.242519	0.275425	0.252236	0.274594	0.175674	0.165232
Vitvi01g00603	0.0877807	0.0871303	0.0411908	0.470786	0.223116	0.228654	104.847	51.269	52.7203	118.22	75.8231	101.969	11.3238	2.7636	4.15239	15.9983	14.6134	13.2692
Vitvi01g00604	31.1534	35.7156	34.5835	36.3188	34.6147	37.2128	80.4472	85.0235	93.2956	69.8623	76.5438	88.1499	89.1572	86.0349	73.4504	72.296	92.3676	85.835
Vitvi01g00608	12.918	12.8315	20.4649	16.8912	10.1161	7.53472	9.54284	9.36597	9.33436	10.9258	11.4626	8.59292	3.38995	6.66361	6.78321	3.99058	3.147	5.66056
Vitvi01g00611	0.131418	0.415791	0.508757	0.27488	0.239136	0.410786	1.4847	1.34652	0.603334	0.58101	0.632253	0.637756	0.64594	0.375372	0.935371	0.389997	0.127693	0.251971
Vitvi01g00612	1.26558	2.93602	4.164	1.74267	2.12185	2.94397	3.27924	3.86956	3.07662	2.48063	1.75835	1.12187	1.46186	2.86951	1.00552	1.82097	2.00185	1.00104
Vitvi01g00613	2.30245	2.36671	2.2497	2.38844	2.81155	2.93334	1.49549	1.13981	1.09717	1.5597	1.58668	1.5231	0.801508	0.709924	0.760551	0.780756	0.657507	0.590356
Vitvi01g00614	8.31749	11.1038	7.61314	7.41353	9.81695	9.49142	3.02247	3.16889	2.34507	1.40862	1.89756	1.75176	2.9098	2.31607	3.88792	2.84564	1.8764	3.75066
Vitvi01g00616	20.3919	21.3411	16.7119	19.2651	20.1271	20.7015	11.4942	11.4005	10.9392	9.17189	11.3737	11.5456	9.99018	8.68435	10.4979	10.3707	7.96128	9.20474
Vitvi01g00617	1.38871	1.8221	2.24411	1.71675	1.71674	1.57355	3.94929	2.04274	1.91674	1.40209	2.14725	1.8298	0.44906	0.431918	0.420711	0.378812	0.275491	0.6753
Vitvi01g00619	2.03015	1.60686	1.66288	2.13456	1.90682	1.77159	7.7858	4.95884	5.04536	5.73211	5.74602	5.46037	2.64209	3.16284	3.79607	3.30691	2.78466	3.9827
Vitvi01g00620	8.17346	6.70781	7.05269	9.49074	7.76496	6.77192	60.441	41.3184	43.5056	48.6686	49.5262	43.8616	16.8644	21.1896	24.3267	20.5274	17.6298	28.1901
Vitvi01g00621	4.90416	2.48533	2.31747	4.04533	2.9846	2.89676	14.4948	9.24944	10.0499	11.1235	12.5252	11.214	5.1938	5.31378	5.54656	6.2778	4.85463	8.69081
Vitvi01g00623	17.6904	14.3918	19.4605	11.8795	15.4848	15.0658	14.9284	11.5199	10.4185	11.6384	12.9842	11.0758	8.86499	7.63487	9.30273	8.36388	7.11486	8.0005
Vitvi01g00626	16.1782	12.6951	12.7731	11.9489	15.5111	14.1453	5.48232	5.31106	4.78311	4.84236	4.99495	5.49435	5.44191	4.6375	6.6669	5.61947	4.4192	4.99038
Vitvi01g00627	3.4811	4.36153	3.46058	4.00629	4.49791	4.89883	3.04701	2.55967	2.20007	2.54613	2.92244	2.52959	2.00062	2.06393	2.22828	2.49384	1.90231	1.86243
Vitvi01g00628	2.96676	3.35943	3.17389	3.33356	3.26305	3.26853	4.93973	4.71114	4.80672	4.31611	4.32249	4.22019	4.13037	4.17284	4.49785	4.44615	4.01682	4.42735
Vitvi01g00629	6.87119	7.22858	6.67965	6.45804	8.47402	7.29817	10.8698	9.83635	11.785	10.6467	11.2956	11.9415	8.50095	7.43131	8.01882	7.94426	7.52081	8.50792
Vitvi01g00630	1.07098	1.19822	0.879469	0.922983	1.23308	1.265	0.844035	0.661871	0.691224	0.748042	0.788475	0.63867	0.878932	0.614157	0.733292	0.854619	0.607029	0.796329
Vitvi01g00631	1.62852	2.5697	2.31447	2.04603	2.59268	2.51477	2.8716	2.5864	1.90971	2.52723	2.1888	2.71707	1.75771	1.3888	1.4812	1.3734	1.46122	1.66806
Vitvi01g00632	18.6211	8.32882	8.57608	9.3704	8.4461	6.40743	0.716467	0.746286	0.541239	0.345996	0.4402	1.02773	0.396472	1.2841	1.34256	1.04746	1.11687	0.613252
Vitvi01g00633	6.23764	5.2715	6.71486	6.03388	5.25656	4.58767	4.79099	4.9767	5.54653	4.49403	5.15312	5.14723	6.09666	5.66665	6.09965	5.49785	4.3274	5.46491
Vitvi01g00635	1.80771	2.14181	4.05015	1.34366	2.18853	2.6661	0.337237	0.0826524	0.0179829	0.0766393	0.24864	0.107832	0.052692	0.193931	0.111518	0	0.024739	0.0169797
Vitvi01g00637	0.413098	0.615057	0.454324	0.232631	0.340053	0.30264	1.44838	1.46675	0.930023	1.10746	0.964046	1.18461	1.38925	0.806293	1.71891	1.09589	0.953297	1.0331
Vitvi01g00638	15.4993	21.3516	31.8223	10.2402	20.4174	14.6067	7.2617	6.43561	7.89212	4.72743	4.99899	6.17902	11.4025	11.0996	11.2318	8.89075	5.85384	9.44355
Vitvi01g00640	5.92441	5.29701	6.13465	4.9803	5.7453	5.10691	1.95583	1.76956	1.67377	1.50294	1.65251	1.30199	1.83912	1.90736	1.49809	1.64774	1.45395	1.3971
Vitvi01g00641	1.70172	1.66807	1.35551	1.78896	1.68759	1.57116	1.20792	0.987877	1.23187	1.40363	1.64201	1.58593	0.971309	0.91332	1.28912	1.28089	1.07094	1.11468
Vitvi01g00642	10.9845	12.7723	13.3034	17.5054	11.9052	14.1838	12.7155	13.2588	17.2039	12.7141	14.7635	17.2058	19.2147	19.9474	20.4363	21.5625	20.8211	23.2208
Vitvi01g00644	20.5844	20.9809	23.9132	23.9946	23.2041	18.8819	3.32754	3.62216	1.37235	1.17263	1.42559	1.69743	0.617107	0.322369	0.370752	0.276801	0.205617	0.526014
Vitvi01g00646	153.056	108.952	96.5414	114.454	106.261	82.3354	148.944	161.53	132.377	153.591	143.613	139.393	109.832	83.4583	90.3862	98.394	91.926	91.4702
Vitvi01g00647	66.6734	66.1196	84.5662	71.3067	69.0924	58.7955	4.24591	5.69322	2.59434	2.91139	2.9402	3.03906	1.19945	1.869	0.817607	1.36458	0.906879	1.05413
Vitvi01g00648	2.51761	3.376	1.84023	5.99302	2.93107	4.22484	1.71009	1.70268	1.29945	2.46537	2.40113	2.09609	1.66997	1.16779	1.99338	2.05504	1.14472	1.32382
Vitvi01g00649	10.5081	9.48398	10.0559	7.72218	10.3721	9.07163	5.71927	6.09446	5.35293	4.46412	6.04631	4.95511	5.77974	5.29079	5.75462	5.69552	2.23993	3.02275
Vitvi01g00650	3.70699	3.74213	3.74537	3.47039	4.40166	3.58691	2.30356	2.31805	2.17274	2.46342	3.13661	2.27417	2.17233	2.0302	2.05721	2.68783	1.38607	1.5834
Vitvi01g00652	21.7472	27.0543	14.0861	37.0453	27.6233	30.5701	26.4054	20.1386	27.0443	31.1886	32.9357	31.2428	34.4964	35.3121	32.5402	41.112	40.6735	35.059
Vitvi01g00653	18.3934	11.9001	8.85507	10.751	10.2079	7.61394	0.668564	0.584069	0.762466	1.01025	0.612178	0.889005	4.15315	2.79356	2.24292	2.12079	2.67608	1.0522
Vitvi01g00655	0.511551	0.112006	0.148262	0.0677818	0.0521482	0.246905	1.91079	1.92926	1.37085	1.35866	1.33101	1.37002	1.91495	2.36076	1.76612	1.87257	1.3011	1.45491
Vitvi01g00657	1.58756	1.32629	1.74444	1.53259	1.80359	1.07518	0.178668	0.178946	0.255405	0.20575	0.106396	0.292605	0.629723	0.416509	0.509925	0.228424	0.162825	0.335266
Vitvi01g00658	6.92504	4.61979	5.09601	5.2351	5.54707	5.16545	4.40795	3.83091	4.20184	3.32105	3.82396	3.71075	3.73781	3.39997	4.55402	3.4379	2.86377	3.89481
Vitvi01g00659	5.72161	5.13834	4.0912	6.15672	4.76368	3.9507	0.849131	0.565079	1.176	1.0935	1.28688	1.28214	0.971096	1.01458	1.56464	1.00184	0.794203	0.969073
Vitvi01g00660	2.10516	2.29923	1.96224	2.08297	2.28988	2.25312	1.58071	1.20485	1.24075	1.24292	1.21479	1.2838	1.52139	1.55257	1.60159	1.6347	1.46106	1.47078
Vitvi01g00662	238.992	188.3	291.51	158.708	210.175	184.093	18.7759	18.9967	15.0513	16.2901	14.5141	15.0538	18.3149	16.4446	14.5898	16.1475	15.6634	11.8805
Vitvi01g00663	1.85778	2.62084	2.39131	2.62248	2.53294	2.39019	1.87132	1.38277	1.19616	1.90008	1.9693	1.41279	1.23202	0.969422	0.890136	0.930399	1.00727	1.08836
Vitvi01g00664	6.82836	6.98735	6.9935	5.31765	7.4785	7.01093	3.29024	2.58008	2.34672	3.13587	3.14902	2.75025	2.02822	1.32302	1.69609	1.93174	1.32386	1.53034
Vitvi01g00669	12.6036	12.6585	11.3491	11.7397	13.0937	12.8077	14.2059	12.4253	12.0217	12.6273	13.5406	12.9638	13.5143	10.9849	13.7173	13.7443	11.496	12.2923
Vitvi01g00672	0	0.0280615	0	0.0080866	0.00871	0.0196377	0.0097898	0.0305918	0.230739	0.208019	0.0144357	0.0354769	36.5219	41.2201	30.0928	38.1464	30.7659	26.7305
Vitvi01g00673	0.0751665	0.321754	0.119042	0.229786	0.195396	0.190901	0.161054	0.122005	0.132725	0.169694	0.053974	0.132645	6.41685	6.58412	4.60922	4.23147	3.96218	3.57164
Vitvi01g00674	6.74938	4.83084	5.74176	6.46152	6.27007	4.90355	8.1206	7.06745	6.49665	9.00644	9.33686	11.3758	7.42749	5.2808	5.52368	5.80255	5.35351	6.37917
Vitvi01g00675	1.46096	1.57676	2.07141	2.19991	1.87042	2.53461	1.8082	1.43528	1.44166	1.50971	1.66243	1.86513	0.954793	0.857222	1.00425	1.15162	1.05956	1.08619
Vitvi01g00676	5.82457	4.877	6.2105	4.26821	5.21291	5.27266	2.21965	2.48989	1.58854	2.08308	1.33837	2.23889	0.918983	1.02786	0.727463	0.896147	0.537929	0.74611
Vitvi01g00680	0	0	0	0.0246933	0	0	0.567993	0.186831	0.0812989	1.44366	1.27836	1.16458	0	0.204572	0.168054	0.414045	0.260965	0.179114
Vitvi01g00681	27.0703	27.7523	24.3637	36.6305	32.3718	33.2557	13.2299	12.6829	11.1097	15.9592	14.954	12.9146	9.2347	7.67045	7.7608	10.1477	6.35647	6.56871
Vitvi01g00682	8.7004	2.93064	1.83951	2.3952	3.6118	2.83073	2.53884	4.34934	3.32957	1.97912	2.02388	3.10572	10.7145	16.1895	12.2873	15.2673	21.2791	15.0682
Vitvi01g00685	1.14445	1.03812	0.940928	0.866528	0.866667	0.796629	1.14645	1.61564	1.20909	0.8757	1.32038	1.03186	1.04492	0.864384	1.23001	0.892528	0.476574	0.776056
Vitvi01g00689	5.73976	4.63119	3.313	4.14727	3.92999	4.40278	2.39608	2.00046	2.11405	2.90604	2.73081	2.70931	1.43321	1.4573	2.11816	1.85776	1.26596	2.09787
Vitvi01g00695	4.8088	5.5049	7.47203	4.6715	5.80212	5.50381	4.84247	4.02232	4.22955	3.47365	4.03937	4.97952	2.87528	1.58951	1.86782	1.57475	1.80728	1.96654
Vitvi01g00696	4.33823	6.97021	6.66743	5.83786	7.27516	8.13855	3.34595	2.73245	2.49667	3.64385	3.32698	3.57262	2.5166	2.29748	1.93214	3.0422	1.91602	2.37687
Vitvi01g00697	0.562693	0.418893	0.495078	0.422497	0.52008	0.476359	30.0315	30.8628	20.3352	10.6566	13.145	13.4714	16.934	5.5003	12.8981	18.9587	13.3952	27.5815
Vitvi01g00698	13.0197	16.0388	13.4979	11.6724	14.6902	14.3543	13.3568	9.25501	11.0586	11.2652	11.8162	15.221	11.3487	11.0982	18.8163	14.4709	15.5291	18.3441
Vitvi01g00700	11.6736	11.2227	11.5525	11.0776	13.3122	11.9965	9.3672	8.48287	8.5223	9.82395	11.182	11.965	11.5981	10.4086	11.0666	10.7514	13.4615	12.1478
Vitvi01g00701	2.77707	2.71055	2.60191	2.19239	3.11433	2.61863	1.49057	1.1319	1.08533	1.56504	1.58465	1.39832	1.05366	1.04352	1.13527	1.14989	1.15729	1.04536
Vitvi01g00702	1.44992	0.809538	1.02056	1.86629	0.502544	1.4163	0	1.47089	0	0	1.87404	0.767596	0	0	0	0.782327	0.352205	0
Vitvi01g00704	15.3866	16.9245	14.2025	14.8539	15.2646	18.5578	20.3874	19.3665	20.4662	18.3216	16.8573	18.2914	22.643	22.5798	23.4667	23.448	24.8876	23.5795
Vitvi01g00705	1.31737	0.87357	0.576613	0.676845	0.744375	0.614214	2.31159	1.8328	1.83746	2.06601	2.21305	2.40679	1.59228	1.42503	1.77467	1.79195	2.14055	2.05241
Vitvi01g00706	10.1531	13.6757	10.3129	16.8693	15.0707	14.4208	16.5159	14.6036	15.9949	18.1527	17.0413	17.0372	17.4238	15.4351	15.153	17.2239	17.2271	15.4555
Vitvi01g00711	5.61049	10.0791	11.185	7.62165	9.47847	5.39507	1.36114	1.336	1.0322	1.68123	1.66936	1.19757	1.02553	0.767682	0.61803	0.68883	0.554937	0.750564
Vitvi01g00712	2.80511	2.61265	2.5931	1.8378	2.85991	2.49769	1.62361	1.54784	1.33668	1.33079	1.64763	1.49914	1.18804	1.08592	1.25075	1.30402	1.02158	1.18497
Vitvi01g00713	30.9601	32.4907	32.1503	33.3808	35.1567	36.0567	80.4512	76.946	76.5421	66.0818	65.8713	71.3945	100.141	90.099	88.7376	91.4654	91.032	89.1899
Vitvi01g00714	2376.44	2084.15	2560.01	1766.27	2476.59	2573.14	18.8525	14.9279	23.4167	21.0065	24.4012	21.8119	49.0554	18.237	33.2131	23.8314	26.4939	33.7759
Vitvi01g00716	4.98165	4.03647	3.87922	4.79229	5.3944	4.74115	3.70572	3.0471	3.34076	3.12533	3.6449	3.56453	3.61383	3.09547	4.41906	3.65935	3.4902	3.67895
Vitvi01g00717	2.97665	2.5436	2.1767	2.50461	2.77799	3.47558	8.66327	7.26607	7.28891	6.93791	7.9442	7.89767	5.51311	5.45204	5.37745	6.08276	5.97586	6.4806
Vitvi01g00719	2.11213	0.557934	0.623439	0.833139	0.70845	1.24233	10.8117	10.377	11.2446	10.5791	14.4031	12.0394	8.27225	6.5216	8.99252	8.70858	7.56907	11.5109
Vitvi01g00722	11.9097	12.18	10.5384	10.9629	14.8468	14.1991	12.7957	13.0728	10.7666	12.8837	9.89518	14.2596	6.68258	6.50849	7.46368	9.54526	6.49093	8.82779
Vitvi01g00728	0	0.0095833	0	0	0	0	0.230689	0.156711	0.718292	0.368119	0.295798	0.218083	3.42343	3.00042	1.64643	1.92633	0.70046	0.746899
Vitvi01g00729	3.69327	2.33442	1.99464	3.12439	2.67289	3.70292	52.5383	59.4943	82.2762	37.8785	43.3125	47.3847	119.482	117.266	115.047	122.356	109.192	99.2491
Vitvi01g00732	1.69056	1.9736	5.35472	5.81102	2.53024	2.46203	0.688529	0.93546	1.43828	1.5035	1.6995	1.6815	2.34571	1.434	1.5146	3.04057	2.2773	1.76802
Vitvi01g00733	2.74983	2.23387	2.47239	1.82142	2.90102	2.85469	0.774117	0.847059	0.708835	0.641942	0.749463	0.602145	0.810017	0.428075	0.589028	0.577602	0.663095	0.588975
Vitvi01g00735	21.1198	25.801	24.4628	22.7575	25.4114	22.5794	2.02192	1.81888	1.56781	2.30389	2.38086	2.86501	3.84486	4.5005	5.04445	4.32021	4.6054	5.03103
Vitvi01g00738	96.7551	116.119	124.544	130.481	125.391	127.276	3.09412	3.7138	1.20739	2.90926	1.88845	2.87741	0.489847	1.28203	0.52988	0.681129	0.843274	1.47327
Vitvi01g00744	4.61756	5.46645	6.77635	3.5775	5.41639	5.69988	9.62449	8.64065	8.21233	7.97514	8.59967	8.325	9.66782	9.05791	8.53658	9.76842	11.1357	9.65021
Vitvi01g00747	1.7277	4.15804	9.39543	2.75695	2.19841	1.47957	2.60004	2.5738	2.25667	2.17283	1.31877	1.23624	0.83266	0.721075	0.539044	0.340532	0.459924	0.552423
Vitvi01g00772	9.74915	8.8889	7.75623	8.94494	9.31903	11.0513	7.39802	8.48768	7.61853	6.51601	7.18138	8.05476	7.59074	7.97406	8.89266	9.09274	9.23623	9.10658
Vitvi01g00773	10.3887	11.1173	12.7965	9.89764	11.3423	10.7421	1.93683	2.0325	1.53302	1.81483	1.51325	1.84636	1.26695	1.55432	1.52758	1.26788	1.80253	1.44749
Vitvi01g00775	3.05564	2.33162	3.17239	2.44591	3.40894	2.9624	0.349676	0.247986	0.303497	0.438332	0.296208	0.188728	0.0988089	0.0800056	0.0836485	0.123654	0.0835037	0.0700492
Vitvi01g00777	32.3698	37.3565	33.2311	18.4164	31.5328	29.8318	9.96271	9.05394	8.40717	10.8899	11.2634	10.0356	8.02776	6.7273	7.05266	9.60302	5.16139	5.78592
Vitvi01g00779	0.693816	0.587355	0.531574	0.590762	0.740585	0.789284	1.22707	1.44507	1.082	1.46469	1.55192	1.29154	0.546397	0.362446	0.411465	0.501355	0.223722	0.25592
Vitvi01g00780	18.7875	15.2469	15.1687	12.3896	14.0491	13.3443	11.6799	16.2311	14.3901	9.84569	9.17462	9.87701	13.4462	12.7353	11.6954	11.8875	12.9551	12.0301
Vitvi01g00782	7.83569	6.77169	11.309	6.29968	9.35557	8.15139	2.92737	2.62793	3.61392	3.45981	3.43625	4.27475	5.83172	2.91827	5.78143	5.22815	5.30788	4.71457
Vitvi01g00784	59.381	25.6686	38.3623	19.0892	29.6968	17.1804	2.68881	2.26955	3.57212	3.13427	3.94775	5.66993	1.93942	2.03941	2.26732	2.18308	1.3008	3.03555
Vitvi01g00787	36.0437	23.0264	16.9628	19.1787	29.0678	17.0558	66.2416	62.8962	93.8332	71.6236	95.327	103.46	128.795	75.7308	113.221	109.116	117.857	89.4341
Vitvi01g00788	9.46859	8.82429	8.62731	7.84639	9.93595	10.3988	7.8812	7.78552	8.10399	6.66551	6.96942	6.8637	11.0318	10.5832	12.3326	11.3276	10.526	10.8408
Vitvi01g00789	15.907	14.8856	16.0399	12.2926	16.9485	17.7986	19.6005	20.7605	20.3064	14.728	14.6136	16.8508	15.7651	14.2701	15.6583	13.0883	13.1319	15.5196
Vitvi01g00791	5.67995	6.16127	5.25636	5.70792	6.19323	5.55707	2.98162	3.15462	2.50069	2.33934	2.29928	2.21559	2.6503	2.5017	2.93436	2.87593	2.75215	2.76978
Vitvi01g00792	3.54961	4.41483	3.6586	4.67641	4.47313	4.97944	5.81246	5.7003	5.19679	5.56122	5.16109	5.49021	2.92616	2.74061	3.77005	3.16979	2.66917	3.83281
Vitvi01g00793	17.9269	18.2019	28.7539	23.6901	22.7207	17.3638	12.9811	13.2968	18.5899	14.4747	19.4546	18.8687	23.7647	24.6269	30.7102	27.5674	23.9446	27.0533
Vitvi01g00796	1.37346	1.5337	1.58025	1.66589	2.08727	1.60994	1.97561	1.7363	0.876802	1.66961	2.04832	3.18813	0.49196	0.583428	0.624717	0.760075	1.0009	1.28586
Vitvi01g00797	4.05778	4.42701	3.73023	4.07769	4.38903	4.60779	4.78666	4.12178	3.77091	4.5853	4.83403	4.2779	3.83916	3.25561	3.47227	4.1162	2.78924	3.11874
Vitvi01g00798	18.5726	16.7843	15.0705	10.2177	16.2316	15.5532	25.8316	27.6409	31.1596	19.8099	20.961	21.637	34.6372	33.049	31.809	29.8369	34.9892	33.8811
Vitvi01g00799	0.849966	1.68394	1.70795	1.39403	1.33995	2.15331	6.79333	5.91898	4.9479	6.92235	5.56776	6.3287	1.56044	1.03376	1.297	1.28214	1.17221	1.75537
Vitvi01g00800	1.23127	1.35503	1.09226	1.54125	1.37647	1.48959	1.28012	1.21709	1.20094	1.1707	1.21925	1.16434	1.11634	0.917991	1.04892	1.04984	0.943166	0.9254
Vitvi01g00801	4.82621	8.13729	10.7419	3.82802	7.03467	6.13623	0.0609777	0.0846874	0.147405	0.0392631	0.119888	0.0368291	0	0	0	0.018768	0.0506962	0.0173977
Vitvi01g00803	4.03321	2.704	4.46581	2.48946	3.98937	1.97215	0.422667	0.191417	0.116612	0.0887455	0.203235	0.183136	0.0976245	0.107791	0.103307	0.0169683	0	0.0629178
Vitvi01g00814	3.70311	4.15715	3.28936	4.78175	5.30623	4.00323	3.04194	2.96692	2.69071	2.80449	2.64376	2.68908	2.9749	3.21711	2.94338	3.48119	3.29925	2.80886
Vitvi01g00816	2.67895	0.830968	3.17414	0.229884	0.37141	1.22119	1.91334	2.13791	2.30211	3.29276	2.94959	11.8187	0.0462016	0.204051	0.821368	0.128486	0.0867668	0.119105
Vitvi01g00817	0.0482039	0.0179425	0.101788	0.0155116	0.033415	0.0376689	8.54435	8.64568	2.68967	2.12206	1.82758	4.3553	0	0.715965	1.94243	0.832292	0.163931	4.03445
Vitvi01g00818	1.84788	1.69382	2.51285	1.79199	1.92143	2.01869	0.935353	1.12731	1.12315	0.879753	0.899035	0.82965	0.988585	1.17771	0.86994	1.03549	0.806142	0.951505
Vitvi01g00819	3.39817	3.80041	3.51659	4.08687	4.26888	4.55692	1.62497	1.24629	1.037	1.31569	1.43351	1.01806	0.767686	0.636217	0.663532	0.791266	0.67045	0.61932
Vitvi01g00821	0.0650496	0.193703	0.137359	0.586109	0.0450925	0.152499	2.78755	1.3726	8.40786	2.79023	6.01619	1.23975	18.5106	4.45926	4.38774	8.42364	8.09032	3.60065
Vitvi01g00822	0.880469	0.554619	1.64468	0.806395	0.281697	1.19084	0.395774	0.192382	1.00457	0.152902	0.272345	0.597595	0.0700833	0.154763	0.237321	0.0974503	0.0658084	0.0677517
Vitvi01g00823	2.05148	2.29082	1.68268	1.89693	1.97061	2.41124	0.701336	0.570829	0.470174	0.614367	0.565185	0.493532	0.515541	0.449642	0.55747	0.5271	0.39053	0.410438
Vitvi01g00824	1.13776	1.36207	1.31489	1.25917	1.54543	1.2856	0.416285	0.340026	0.347504	0.326859	0.452653	0.385279	0.310241	0.19616	0.252538	0.315245	0.160598	0.174312
Vitvi01g00825	0.942725	2.45632	1.76948	2.86508	2.32355	3.41061	0.734514	0.878431	0.924788	0.696286	1.02292	0.739382	0.415492	0.731357	0.428208	0.615418	0.644593	0.488989
Vitvi01g00826	2.47276	2.57359	3.21064	3.12106	3.41161	3.63955	4.67628	5.02678	5.42607	7.04581	6.26112	5.82949	5.16717	7.13158	4.94218	5.76866	5.62177	5.76377
Vitvi01g00827	0.942953	1.03382	1.23089	1.09788	1.12706	1.13657	0.719108	0.519456	0.399605	0.544023	0.536753	0.524416	0.405079	0.476646	0.455568	0.59204	0.410912	0.3735
Vitvi01g00828	1.5433	1.98533	1.70896	1.78908	2.05235	2.13449	0.548395	0.563359	0.462922	0.517514	0.474802	0.515059	0.454365	0.322158	0.384651	0.394869	0.461158	0.398338
Vitvi01g00830	15.645	17.2881	19.9906	11.0138	17.488	17.0125	1.43914	1.49904	1.37151	1.41374	1.94074	1.53783	0.669777	0.444918	0.649989	0.442945	0.460187	0.610645
Vitvi01g00832	7.51323	11.719	21.2373	5.93551	9.03854	9.69216	6.59721	5.71035	6.62623	3.94875	5.32073	6.34162	7.03404	5.6016	4.94492	4.91899	4.48057	5.01055
Vitvi01g00833	1.28786	1.13895	1.55397	0.766525	1.02699	1.70255	14.8552	14.2003	12.0986	13.6773	14.6849	14.7022	15.7311	23.963	17.7538	15.1237	14.7433	15.4984
Vitvi01g00836	1.15762	1.13751	1.07766	1.15457	1.186	1.24825	0.719658	0.693327	0.582943	0.622814	0.74642	0.523954	0.691594	0.565963	0.546093	0.701779	0.339884	0.394392
Vitvi01g00842	2.23929	2.34547	3.20732	1.99418	1.67863	2.70623	23.7769	33.663	39.6875	19.5749	26.834	30.6574	16.4356	19.1983	19.3654	13.8995	16.774	18.9971
Vitvi01g00843	1.02586	0.523433	1.4117	0.504446	0.487405	0.801662	0.781331	0.795141	0.887394	0.650553	0.476742	0.642768	1.07346	1.06233	1.06022	0.663396	0.750388	0.530405
Vitvi01g00845	2.59542	2.7602	2.29659	2.38624	3.85532	1.39076	10.9776	8.06434	10.6322	8.70532	6.81569	9.94534	13.505	13.8382	15.5904	15.5778	12.5372	11.6216
Vitvi01g00846	3.20664	2.91961	2.6682	2.42432	2.99961	2.32884	1.66252	1.36409	1.04402	1.21999	1.30792	1.12753	1.08549	0.998772	0.918938	1.07199	0.706543	0.739332
Vitvi01g00849	63.1809	48.9225	97.89	50.6186	41.6435	26.0365	2.22298	3.21598	1.38822	2.88659	1.25655	1.74542	0.524858	0.458783	0.777574	0.638586	0.708463	0.95137
Vitvi01g00850	1.05956	0.75122	1.79345	2.43541	0.769463	0.689993	7.23334	6.0398	6.48584	12.0551	11.8834	13.4268	2.1928	5.68778	10.5635	6.87856	13.4818	8.74857
Vitvi01g00852	16.8201	16.7896	14.0964	14.9265	17.2837	16.3248	11.589	11.4892	11.5155	12.3791	12.0031	12.866	13.283	13.0239	15.6869	15.1243	15.0028	13.9012
Vitvi01g00857	3.15547	3.36239	4.00658	5.09694	4.41765	3.62624	11.1117	7.33115	9.00225	13.5956	14.0925	14.4342	7.26664	8.907	9.10561	6.03137	5.26033	7.50972
Vitvi01g00859	35.7719	28.8856	31.9952	28.8022	37.9083	28.0893	10.1082	7.74521	7.52011	10.4062	12.102	12.1517	4.76972	4.81314	3.84832	6.99813	4.79419	6.0326
Vitvi01g00860	29.251	22.7338	48.066	38.6345	19.8494	18.1441	37.4134	39.1446	51.9246	53.4263	69.754	86.1291	38.6466	56.8744	37.8136	52.5998	68.4364	73.1125
Vitvi01g00861	5.89827	5.48779	5.58129	5.05839	4.36578	4.78718	5.16414	5.37153	5.67607	4.70792	4.49097	4.80648	5.8773	6.93543	7.03986	6.38674	7.95304	7.92597
Vitvi01g00862	5.57877	5.19363	5.6355	4.69515	5.45943	4.67891	0.89162	0.872342	0.733212	0.82118	0.969632	0.848164	0.735866	0.522987	0.590739	0.758593	0.548019	0.50969
Vitvi01g00864	0.53352	1.12533	0.649351	0.278984	0.408361	0.460348	22.3951	21.1262	17.9463	17.1552	22.954	20.5167	20.0815	20.3272	18.3149	20.3747	16.9127	20.8663
Vitvi01g00865	7.17305	6.63196	7.68985	5.16527	8.18528	5.0958	0.461174	0.317532	0.418061	0.437871	0.662745	0.5736	0.332194	0.511974	0.40426	0.411392	0.662853	0.588761
Vitvi01g00867	258.848	201.198	234.07	188.463	193.034	148.682	10.0588	10.67	8.99881	10.5822	7.72768	9.63916	7.36327	7.20091	6.70844	8.19086	6.71659	7.36688
Vitvi01g00868	9.93245	9.67866	6.39757	9.21165	10.1654	9.51909	16.8282	18.8594	15.3542	15.8479	18.8395	22.141	12.8473	14.2565	14.8777	17.0551	17.9589	17.4659
Vitvi01g00869	5.86395	6.41321	5.63866	5.86387	6.21363	6.55376	4.54793	3.11458	2.6253	4.53395	3.8927	3.56142	2.97144	2.78006	3.11502	3.35947	2.8293	2.97997
Vitvi01g00870	12.9965	11.3791	11.3076	13.1987	12.8752	12.4321	13.0414	12.0889	10.8362	10.1855	10.6817	11.895	12.2752	9.43506	11.6395	12.0112	10.8792	11.9849
Vitvi01g00872	2.15814	2.63649	2.85633	1.17526	2.73632	2.04683	0.876674	0.523945	0.534154	0.777324	0.879472	0.833296	0.878	0.421492	0.40396	0.610427	0.304686	0.369039
Vitvi01g00873	1.22655	1.46277	1.22842	1.20568	1.41285	1.53548	0.969916	0.87657	0.749941	1.14343	1.10421	0.951935	1.20605	0.915652	1.06911	1.02728	0.515844	0.687755
Vitvi01g00875	4.41822	3.5504	3.58941	2.5556	3.9739	3.73227	0.621994	0.860118	0.500656	0.611104	0.565327	0.568362	0.327578	0.251611	0.428032	0.450543	0.314283	0.302911
Vitvi01g00876	7.12486	8.72738	8.93105	5.61763	6.83781	5.33481	5.90513	4.04301	4.21029	5.8743	6.91384	6.34166	2.52607	1.88104	1.82766	2.06256	1.75141	2.56508
Vitvi01g00878	5.12169	3.98612	2.57217	4.98523	4.83163	2.94388	3.81463	2.77679	2.30202	3.53037	3.87018	3.94891	2.48199	2.07952	2.57703	3.32938	2.50882	2.54526
Vitvi01g00882	2.78311	2.2822	2.01861	3.04589	2.95754	2.32942	3.72045	3.40522	3.3427	4.26313	4.65017	4.19829	4.99958	3.72319	3.81171	3.9333	3.12975	3.61787
Vitvi01g00883	1.69991	1.33992	2.25226	1.97355	1.77912	1.38049	8.18053	10.4416	10.8529	7.04827	3.67627	5.31729	5.34602	5.9916	6.07329	5.75505	4.98754	6.49077
Vitvi01g00884	1.1775	1.91752	1.41587	1.42091	1.90457	2.53042	1.24236	1.45334	1.16087	1.69835	1.7333	1.28138	0.634603	0.523181	0.816597	0.811819	0.572059	0.68711
Vitvi01g00885	7.52164	7.29762	7.82566	6.73216	6.75257	6.27927	2.36978	3.43576	2.30791	2.28883	2.46734	3.01732	1.44605	1.84709	2.14232	2.06987	2.45611	2.13803
Vitvi01g00886	5.03603	5.14724	5.93448	2.55702	4.64272	3.88702	1.2302	1.53265	1.29012	0.489249	0.96036	1.0271	0.533927	0.526646	0.83169	0.853786	0.742012	0.94286
Vitvi01g00889	336.349	243.483	199.771	294.302	239.865	265.802	72.7165	58.4981	36.9902	55.2825	40.2493	62.561	41.0328	80.1727	50.0643	57.4253	42.0222	42.7758
Vitvi01g00893	0.36248	0.69389	0.47383	0.566553	0.215376	0.445123	0.685884	1.80709	1.09723	0.818327	0.475946	0.255865	3.75084	4.25977	5.21663	2.86853	3.57236	2.65911
Vitvi01g00898	2.62239	2.54984	2.16602	2.72104	2.54746	2.17473	5.44856	4.85009	5.81489	6.16189	6.1948	5.64767	7.16236	6.9163	7.66523	7.03947	6.2748	6.94787
Vitvi01g00902	9.82184	8.50385	6.96886	8.1065	7.48859	7.93963	4.49842	4.19146	4.33275	5.04908	4.84537	4.89527	4.6791	6.34738	6.08501	6.61984	5.88383	7.24201
Vitvi01g00906	26.363	21.4749	21.0992	13.1883	25.9449	26.4686	42.1146	30.8561	29.8641	36.3004	36.4985	39.6287	18.1085	19.4783	24.7013	26.581	21.5841	27.8027
Vitvi01g00907	162.36	168.916	137.778	98.1339	193.789	224.101	136.778	121.369	130.701	155.472	156.038	213.578	166.882	141.446	158.11	132.309	162.24	178.724
Vitvi01g00908	3.70925	3.75105	2.94069	3.73056	2.96524	3.55312	3.70058	3.8546	3.55651	3.88682	3.60666	3.64351	3.16756	3.14933	3.22602	3.4815	3.62348	3.34923
Vitvi01g00909	0.939557	0.556423	0.707638	0.303189	0.609342	0.697198	3.01636	2.64424	2.72508	2.83212	3.28674	3.24731	3.18629	2.85056	3.18847	3.10325	2.3066	2.70117
Vitvi01g00911	2.89497	3.38525	3.9358	2.45869	3.09725	2.74779	0.535574	0.482767	0.382802	0.248692	0.235403	0.233274	0.328288	0.302063	0.266338	0.247261	0.38533	0.211578
Vitvi01g00914	11.9179	12.3996	10.3158	13.6819	13.6321	11.6714	3.639	3.7767	2.85577	2.84492	3.19425	2.86002	3.26288	3.85447	3.02957	3.57351	2.91561	2.5212
Vitvi01g00915	4.68911	6.39189	4.89503	4.22089	6.3802	5.74404	4.57918	4.02409	3.61402	3.92207	4.12238	3.82429	3.09816	2.67872	2.99749	3.20249	3.41714	3.16941
Vitvi01g00916	14.5648	21.4713	15.3776	17.3906	9.4321	11.3442	16.6114	21.4632	14.3817	15.7195	15.2747	12.2424	7.53559	11.0208	10.3665	8.82375	10.2415	11.6622
Vitvi01g00917	3.53148	4.87921	4.46583	6.24058	4.41889	5.54273	2.91474	2.7203	2.85363	2.47735	2.63037	2.5984	1.88907	1.96042	1.88761	1.22725	2.35543	2.21542
Vitvi01g00918	10.7967	10.4144	8.19091	10.7203	13.1485	16.1848	5.12259	6.59729	5.02943	2.87688	3.16142	3.79574	6.65112	8.8317	8.15153	7.01182	8.28641	8.36301
Vitvi01g00921	6.20272	4.019	3.53944	6.25081	4.16703	5.27598	23.9153	21.7515	17.7583	16.8844	22.6545	20.0178	5.08453	9.35183	7.39015	9.66846	10.1812	16.6314
Vitvi01g00924	29.7485	36.5248	37.6653	33.7418	39.853	28.6194	15.8303	14.1129	14.5103	12.2584	13.0932	11.8753	13.7929	10.4485	12.0875	13.8605	9.99658	12.0071
Vitvi01g00927	3.78783	3.83207	3.21955	3.62245	3.55548	4.07678	5.60342	5.9117	6.26208	3.95024	5.09042	5.19402	5.27869	5.27357	5.64775	5.71295	6.06669	5.4439
Vitvi01g00928	19.2104	19.6017	18.572	17.7651	22.2833	19.2301	6.1375	4.73683	5.37	5.01142	5.07969	4.19737	5.36978	5.38162	4.95914	5.80125	6.50268	5.35576
Vitvi01g00929	26.3842	24.5271	20.5688	15.2042	26.3717	24.1165	10.0494	11.9248	11.9896	9.5763	10.2964	10.488	12.9165	13.6166	13.7096	15.4163	15.5417	13.496
Vitvi01g00930	39.5769	34.4068	35.2902	37.9361	40.4162	41.7859	41.9844	39.0822	40.1431	37.2042	39.084	47.8649	53.8273	51.8341	52.3476	46.3331	55.003	59.7827
Vitvi01g00932	4.03956	7.00371	5.10867	4.62566	7.16125	6.44108	3.49136	3.13506	3.92581	3.42193	3.65197	3.08514	5.11196	4.29754	5.21712	5.56138	4.58566	3.5743
Vitvi01g00935	6.06798	5.65451	5.82628	5.15005	6.76968	6.16873	5.26419	4.58936	5.19346	4.42569	4.77759	4.79925	4.96957	3.47329	4.49713	4.5541	4.47214	4.32874
Vitvi01g00937	9.58619	8.60459	11.6366	8.96603	9.87515	8.57795	0.618334	0.516531	0.466182	0.467126	0.604842	0.399342	0.390275	0.448873	0.536891	0.503105	0.397009	0.408733
Vitvi01g00938	4.57093	4.48735	5.35796	4.45369	4.81599	5.46466	2.31278	2.42382	2.05798	1.87747	1.82025	1.73537	1.96921	1.44258	1.65909	1.41494	1.4775	1.23269
Vitvi01g00940	16.539	7.75493	8.72923	8.29932	9.73314	5.94136	0.0230797	0.0320537	0.0697403	0.0520131	0.0113442	0.0487886	0.0817387	0.127855	0.181643	0.0710357	0.1631	0.144869
Vitvi01g00941	0.0617333	0.0574462	0.0651784	0.0198653	0.0962858	0.0723623	1.79169	0.62626	2.82325	4.57591	6.61378	2.77797	1.85251	0.317394	0.365031	1.32126	1.40961	0.977782
Vitvi01g00943	47.5871	46.6973	47.6763	47.7101	44.7154	49.3117	85.3195	91.2751	85.4919	73.532	69.9351	68.0175	82.7035	90.6298	81.5825	77.588	81.09	75.4075
Vitvi01g00944	3.20777	2.6865	2.50159	1.61873	2.51422	2.25034	11.6445	10.3541	8.007	11.3427	10.6374	14.3318	2.64035	1.84636	2.04365	2.29462	1.9126	2.2608
Vitvi01g00945	4.08602	5.8553	5.20192	4.79459	5.60315	5.48148	4.98736	4.13507	3.69655	4.56386	4.91607	5.19578	1.66872	0.979648	1.37801	1.64417	1.24008	1.47134
Vitvi01g00952	17.1482	13.5667	18.5762	14.3851	17.497	15.8343	11.3144	10.8209	10.1594	9.99603	9.4053	11.2128	7.50678	5.57332	7.66983	6.39786	6.63568	7.51563
Vitvi01g00954	13.2406	11.8763	9.78136	15.5833	13.1319	13.9348	4.84199	4.38488	4.79764	4.19136	4.67475	5.13217	7.44294	6.68959	10.3717	7.62206	7.92873	7.65129
Vitvi01g00955	14.6632	22.6395	9.17167	54.1745	24.1789	30.9003	7.99308	7.20112	5.59181	15.7149	15.0631	16.8487	4.56858	5.35935	4.80864	7.47317	6.69059	6.84159
Vitvi01g00956	0.511425	0.627394	0.623621	0.431134	0.514305	0.455942	1.24031	1.10487	0.834367	1.1329	1.03032	0.833862	0.313052	0.208489	0.2524	0.336837	0.237965	0.206562
Vitvi01g00957	62.6988	72.4455	84.9913	73.8707	74.0785	76.685	9.64296	12.5426	9.6733	10.4482	9.27497	12.5499	8.19111	8.80485	5.1182	7.36714	9.828	7.29015
Vitvi01g00958	2.01545	10.9185	5.09333	4.12575	4.98247	5.27521	13.3193	13.1642	8.26666	15.0206	12.0938	13.1981	3.49263	2.58939	2.19097	2.49812	3.44475	3.91893
Vitvi01g00959	6.60049	6.54452	7.42941	4.47868	6.32283	4.90005	3.11666	2.97854	3.15484	2.71902	3.62821	3.14088	4.55136	3.76195	4.09728	4.24093	3.52736	3.93889
Vitvi01g00960	5.30171	5.44459	4.93256	4.47072	5.9415	5.83741	6.85815	6.1672	6.8219	6.57784	6.66899	6.84176	7.91257	6.32139	7.09151	7.04642	6.42607	7.02606
Vitvi01g00964	2.45856	1.92412	2.30734	1.21715	1.35468	0.985253	0.0982341	0.102323	0	0	0	0	0	0	0	0	0.122506	0
Vitvi01g00968	1.32133	1.6821	1.32077	1.3888	1.52296	1.52744	2.31485	1.89088	2.10949	2.12399	1.94474	2.52213	2.27339	1.92354	1.91773	1.90681	1.83085	2.17429
Vitvi01g00970	5.84194	5.1683	4.58943	6.65535	6.14644	5.42522	9.36225	10.117	10.4474	9.32371	11.6224	12.5225	10.2852	10.0857	12.1997	11.1395	10.0278	10.9078
Vitvi01g00971	6.31408	7.97086	7.77885	10.2502	8.76977	10.6458	8.40796	7.44111	6.41107	7.86157	7.47844	9.23261	7.20678	6.84384	7.07987	7.46067	7.63725	7.39065
Vitvi01g00975	1.32134	1.16667	1.10309	0.791067	0.958561	1.1046	0.814033	0.972607	0.39067	0.416237	0.423653	0.58565	0.222582	0.421304	0.565292	0.420034	0.41801	0.47134
Vitvi01g00978	2.48854	2.74223	2.23817	2.56676	2.74353	2.59106	1.71436	1.63167	1.7047	1.46006	1.4928	1.7384	2.29137	2.40237	2.55151	2.86753	2.56371	2.54253
Vitvi01g00979	5.24341	3.71949	4.15443	1.3781	2.94966	2.85321	3.85007	2.78494	3.85854	2.68562	2.41281	2.59664	4.54511	2.53012	2.95795	2.62673	2.90749	3.36866
Vitvi01g00980	5.78507	5.20244	4.36512	2.93387	3.06381	2.3327	0.73921	0.713637	0.539352	0.818441	0.797574	1.02905	0.694401	0.705025	0.810838	0.682551	1.23664	1.25001
Vitvi01g00981	2.5742	2.65599	2.01058	2.59407	2.75493	2.81449	2.82377	1.84174	2.63953	4.41807	4.5465	4.04057	3.84369	3.93007	3.37263	3.74448	3.33498	3.71958
Vitvi01g00985	9.58089	7.81889	8.23653	7.58449	8.71895	8.79847	10.001	10.0356	10.2189	6.98086	7.80268	7.83037	9.65638	7.54345	10.1296	8.57771	7.4098	7.94532
Vitvi01g00988	1.68177	2.30818	2.79131	1.22489	2.41317	2.08761	1.70397	0.994165	0.855437	1.43223	1.471	1.14315	0.730473	0.632583	0.515329	0.60744	0.275712	0.41078
Vitvi01g00989	1.0736	0.863171	1.14862	0.718588	1.69682	1.14099	0.803023	0.941001	0.788614	0.646327	0.419374	0.303129	0.044437	0.130839	0.037619	0.216263	0.0417265	0.286391
Vitvi01g00991	3.38925	3.94177	3.25506	3.23994	4.00608	4.21533	3.00827	2.45338	2.50344	3.33059	3.12724	3.20298	2.38302	2.34514	2.21859	2.53208	2.85288	2.39689
Vitvi01g00993	9.60255	8.91912	8.98805	7.74348	9.9539	8.16982	8.07631	8.70146	8.24654	7.49415	7.14545	7.47845	9.91011	8.54444	10.5845	9.30558	9.77523	10.3056
Vitvi01g00994	0.939442	1.62554	2.84157	1.11118	1.00324	0.753968	0	0	0.0358664	0	0	0	0	0	0	0	0	0
Vitvi01g00995	7.40729	8.76669	10.5604	6.11539	7.25405	7.04934	14.8069	13.2407	11.2966	15.0822	15.2208	15.5526	11.0432	9.67409	9.28271	10.9838	8.01331	11.2579
Vitvi01g00997	5.20549	4.68871	5.91955	4.59995	5.0672	5.11797	1.15058	0.701106	1.04302	0.816791	0.831342	0.755732	0.764041	0.776118	0.808516	0.669308	0.581124	0.625367
Vitvi01g01006	4.13511	2.97996	3.98709	2.38179	4.08373	4.94298	0	0	0.0533448	0	0	0.0266563	0.0195383	0.0431459	0.198486	0.0407518	0.0550396	0.176291
Vitvi01g01008	16.1365	17.8117	17.9305	18.8098	17.1694	21.4455	18.4102	15.709	13.9076	17.3806	17.0381	18.6634	11.8664	10.3855	12.107	11.7426	12.4181	14.6431
Vitvi01g01009	21.9484	13.9526	10.3191	13.1621	14.4902	12.8692	1.94778	2.06324	1.97518	2.09382	1.8174	1.75465	1.30073	0.699264	1.03929	1.38189	1.33117	1.02668
Vitvi01g01010	3.63183	4.6758	3.55632	4.34479	4.40579	4.44078	1.64789	1.19633	1.01098	1.43887	1.80403	1.50801	1.26007	0.821758	1.21645	1.52158	0.965252	1.07568
Vitvi01g01013	14.8832	14.1969	15.0281	7.89769	8.679	7.54849	0.484518	1.41311	1.66904	1.93426	2.16718	1.75582	1.75886	0.757862	1.12582	1.01406	0.52367	0.691197
Vitvi01g01015	8.38852	6.15636	7.68098	5.45605	7.55428	5.33699	3.71328	3.27741	2.51674	2.97194	3.03625	2.91346	3.02654	2.43137	3.73271	2.62757	2.30817	2.49515
Vitvi01g01016	0.701235	0.708468	0.810878	0.773663	0.729146	1.21338	1.17077	1.34145	1.06132	1.47001	1.40988	1.23746	1.29574	1.4116	1.53571	1.62155	1.75206	1.60337
Vitvi01g01017	1632.5	2086	1927.8	1860.8	1739.88	1917.31	197.403	268.174	120.879	146.835	95.8531	131.586	27.3248	41.7491	34.0107	34.8115	42.0237	22.4652
Vitvi01g01018	4.84492	4.77675	4.42486	3.65059	4.49554	3.80865	5.73128	5.88772	7.36707	4.79327	5.22179	5.14133	11.582	11.3296	12.1976	11.7614	10.9528	9.97509
Vitvi01g01019	3.56671	1.31832	1.9136	0.529726	2.29955	1.53979	0.0194334	0	0.0176166	0.0375391	0	0	0	0	0	0.0179438	0.024235	0
Vitvi01g01020	1.07912	1.81327	1.10679	1.2898	1.47473	1.39744	0.480451	0.775693	0.479089	0.487241	0.584478	0.478799	1.18045	0.516656	0.540181	0.621076	0.539246	0.699103
Vitvi01g01021	2.19546	2.55234	3.21765	0.871005	1.89716	2.30319	6.25647	2.61163	3.6536	4.43588	3.45528	3.90613	3.11205	3.77974	3.89915	3.33201	2.74689	3.97124
Vitvi01g01022	1.74804	2.28732	2.19578	1.62262	1.9621	2.31171	1.56627	1.38046	1.21565	1.44699	1.70321	1.70847	1.41227	1.12662	1.37227	1.65904	1.23467	1.49308
Vitvi01g01023	79.45	135.67	40.5805	57.2808	151.328	150.668	44.1863	29.2094	40.4356	60.9019	67.5131	89.1323	31.9522	34.5878	28.5819	83.4381	96.0233	86.0052
Vitvi01g01024	5.67712	4.69484	4.70477	1.96863	5.06976	4.88888	0.902308	0.79684	0.382305	0.738868	0.578485	0.675292	0.195383	0.14382	0.275675	0.0996155	0.110079	0.243449
Vitvi01g01026	10.6319	9.73861	12.7467	8.05852	10.0894	10.6982	3.28106	4.75608	4.91952	1.40978	1.27852	1.76317	5.88187	2.87827	5.96126	3.24844	3.64058	3.57723
Vitvi01g01027	1.58781	0.945627	0.59606	0.613134	0.697093	1.28215	2.88663	3.43631	2.42986	2.11093	1.39858	1.68119	13.8561	20.6809	42.0987	26.7299	27.9247	35.8969
Vitvi01g01028	0.0637451	0.0158182	0	0	0	0	6.10896	3.55237	1.936	3.22997	4.69934	3.88465	0	0.0161846	0.186136	0.0917191	0.041292	0.31175
Vitvi01g01030	6.54707	5.60835	17.5914	11.5056	7.00453	6.30765	226.055	292.042	387.25	91.0677	75.3908	94.0107	92.5258	73.0032	103.392	58.9515	40.115	57.5583
Vitvi01g01031	4.40598	3.82667	4.40125	6.65225	5.24464	4.88635	2.50531	3.19651	2.99407	1.74991	2.14752	2.27757	2.50985	3.178	3.73295	2.59343	2.83243	3.24255
Vitvi01g01033	2.56421	3.72652	3.34293	3.95351	3.74823	3.77237	1.73728	1.73721	1.13391	1.66955	1.51783	1.49522	1.09595	0.942592	0.947333	1.01862	0.866615	0.788115
Vitvi01g01034	15.807	15.3968	16.6582	11.7651	16.8427	17.4841	18.3588	19.8805	18.8291	10.9284	12.1055	11.4788	19.7171	17.6375	22.9897	19.4946	18.243	17.917
Vitvi01g01035	14.8859	21.4797	30.4806	24.3862	15.5119	16.5802	1.65688	3.21634	2.01403	1.34569	1.22159	1.39873	0.900201	1.39889	1.35481	1.07787	1.08009	1.06364
Vitvi01g01036	4.02384	2.59703	2.72832	2.39961	3.60822	3.07231	1.15051	1.12349	0.443254	0.263912	0.265079	0.182406	1.05049	1.88393	2.39305	1.08888	1.61412	1.05862
Vitvi01g01038	14.0856	3.58056	5.31994	5.91453	5.32861	4.76531	12.5138	16.0667	17.1675	9.17784	8.26413	9.24545	19.6412	11.2194	21.7062	10.6896	8.13667	9.07861
Vitvi01g01040	5.11397	5.30686	4.20198	5.40728	5.52018	5.90839	4.03897	4.57156	4.48283	4.02375	3.88328	3.85805	3.4241	3.32564	3.44804	3.41086	2.14075	2.58966
Vitvi01g01044	2.51046	2.49598	2.1415	1.91529	2.53163	2.84958	1.80487	1.64612	1.70268	1.50134	1.7955	1.44347	1.54832	1.29589	1.60204	1.55091	1.38388	1.39333
Vitvi01g01049	1.69056	1.83059	1.52799	1.44657	1.46488	2.0567	0.868145	0.810732	0.488474	1.01197	1.18082	0.840751	0.934309	0.395083	0.572181	0.870708	0.335995	0.384352
Vitvi01g01055	3.08517	3.34667	2.94712	3.33665	3.09863	3.2085	2.00074	2.00306	1.86777	1.92367	1.88687	2.01073	1.93947	1.74213	1.99141	2.06434	1.87752	1.96158
Vitvi01g01056	5.96932	5.43373	4.22197	5.20917	5.94141	5.04875	5.40545	4.53953	4.80824	6.53688	5.23078	5.5399	4.90561	4.23849	4.65939	5.1679	4.33955	5.42678
Vitvi01g01057	1.72333	1.94283	1.84721	1.54449	2.23157	2.11689	1.52902	1.33944	1.17394	1.3539	1.47908	1.33789	1.23409	1.05944	1.02942	1.2377	1.00582	1.04233
Vitvi01g01058	8.75323	10.8205	14.8044	7.94903	10.7458	8.71462	1.19943	0.900691	1.06201	0.606168	0.586118	0.619131	1.27806	0.804428	1.11333	0.849936	0.539178	0.549131
Vitvi01g01071	4.31746	7.84551	9.27056	6.27372	6.01459	6.21932	0.145904	0.168863	0.286572	0.172236	0.197217	0.117497	0.947341	0.459604	0.355427	0.628698	0.687385	0.749311
Vitvi01g01082	3.01245	2.69111	2.95409	1.95723	2.69055	3.10033	3.16462	3.07347	2.81087	2.82828	2.48626	2.59219	2.7779	2.80339	2.84715	2.75399	3.30936	3.17612
Vitvi01g01083	3.71256	5.50312	4.48631	5.03243	5.01046	5.18618	3.50696	2.71969	2.2509	3.78275	3.4538	3.94249	2.1418	1.72671	1.69806	2.57635	3.12847	2.43207
Vitvi01g01085	0.0397812	0	0.0280008	0	0.0275764	0.124348	5.79609	4.48764	4.97326	3.80192	6.67286	5.67226	0.0823288	1.03023	1.25455	0.51515	0.270575	0.769369
Vitvi01g01121	1.78621	2.35485	2.65852	1.84337	2.06185	2.66253	2.23163	2.12016	1.9841	1.2435	1.70411	1.57188	1.16436	0.791144	1.18561	1.04727	0.703404	0.949824
Vitvi01g01132	1.26385	1.88173	2.40429	1.82464	1.39703	1.54818	5.82845	5.40572	5.42833	6.78607	7.33865	7.35394	3.99407	3.46036	2.2442	3.24377	3.51812	4.21429
Vitvi01g01137	8.79043	9.98548	6.64094	12.6586	10.5312	10.2536	2.33655	2.46867	2.61578	2.79344	3.05052	2.44437	3.32545	3.43613	3.29696	3.48656	3.52337	3.11167
Vitvi01g01153	2.93183	3.30936	3.78332	2.19369	3.11462	3.30623	1.96859	1.72167	1.70038	1.61435	1.71157	1.733	1.50455	1.42521	1.43031	1.59478	1.77177	1.56577
Vitvi01g01165	40.3083	33.6099	35.5864	24.0266	33.0884	25.4857	106.302	94.9919	102.181	103.576	120.023	129.49	66.8414	53.4828	56.9281	62.4519	60.8075	67.6146
Vitvi01g01169	0.358938	5.06361	1.75589	0.358061	0.908181	1.06587	9.90008	12.0891	9.96327	8.03577	9.17552	9.88123	10.2697	6.45219	6.74454	6.36531	4.86525	7.55227
Vitvi01g01173	1.7108	2.6609	2.07506	1.87768	1.41888	1.82631	16.531	18.9794	18.5459	19.1044	21.5946	20.9283	28.0401	28.1794	30.5086	28.4729	24.9643	28.3704
Vitvi01g01236	0.119487	0.0543593	0.0700864	0.0170889	0.0414145	0.197122	5.09967	5.52742	7.07035	2.9373	4.55308	5.29955	10.4615	5.127	14.3458	7.4548	5.25676	5.87019
Vitvi01g01257	0.519783	0.580423	0.54879	0.669049	0.900787	0.812369	1.61994	1.26552	1.28493	0.39115	1.34365	0.917253	0.806784	1.7816	0.910663	0	2.02019	0.519962
Vitvi01g01258	0.685441	0.807157	1.07019	0.737906	0.907103	0.973887	2.33042	2.69038	1.9013	1.55681	1.88284	1.86496	1.04457	0.996718	1.79043	0.600711	1.06562	1.12202
Vitvi01g01282	2.27741	3.2697	3.65255	2.56498	2.54848	3.44495	9.98745	6.48215	6.57202	8.71593	9.16712	9.17458	3.11407	4.49775	2.77877	3.21831	2.98735	3.67766
Vitvi01g01284	4.43418	2.47574	2.05859	4.66014	3.90762	3.74156	4.46557	4.74714	3.86485	3.21259	1.89685	3.14662	4.29548	6.14408	3.26451	4.75112	4.01055	4.21549
Vitvi01g01287	1.05996	0.937802	1.04054	0.662513	0.935161	0.854022	0.853329	0.801104	0.687234	0.725136	0.6737	0.705067	0.586105	0.544207	0.537355	0.605314	0.5161	0.562688
Vitvi01g01289	1.14572	1.36546	1.35578	1.25657	1.60118	1.2937	0.655175	0.644056	0.575365	0.640704	0.701933	0.636228	0.55199	0.47637	0.543262	0.597395	0.30129	0.30493
Vitvi01g01291	2.55522	2.23091	2.10271	2.03144	2.57878	2.79696	1.38337	1.3647	1.02845	1.39267	1.31135	1.27981	1.06929	0.901584	1.13565	1.2503	1.08622	1.14022
Vitvi01g01295	1.67584	2.4339	2.18546	1.42923	2.38753	2.15318	1.19357	0.934517	0.871395	1.22243	1.06899	1.03053	0.638321	0.59516	0.72051	0.747048	0.599386	0.617085
Vitvi01g01299	15.9079	24.4908	15.2717	20.5972	27.427	33.8854	22.0753	20.8806	16.3882	28.145	29.6227	29.4012	16.2012	15.4865	16.0105	26.0942	25.8377	28.96
Vitvi01g01302	4.00639	4.5422	3.42795	5.13324	4.79009	4.82544	0.916415	0.850151	0.454312	0.857451	1.11906	0.726459	0.950846	0.783899	0.821055	1.36181	0.499995	0.612809
Vitvi01g01303	1.24748	1.77997	1.20734	1.30464	1.33316	1.34041	0.24299	0.464023	0.110137	0.195575	0.179153	0.366901	0.268928	0.0791822	0.182133	0.52352	0.0505048	0.173321
Vitvi01g01311	30.6471	42.8657	33.7781	64.7981	49.4644	63.4151	11.6869	10.2149	9.08649	17.356	15.8644	13.2769	8.3967	7.86464	7.75096	11.0605	8.02708	7.51007
Vitvi01g01313	3.79731	2.31697	2.30065	2.71457	3.31537	3.41815	0.262157	0.409603	0.229162	0.198945	0.165673	0.593763	0.149215	0.219672	0.505284	0.432257	0.361961	0.360628
Vitvi01g01316	4.34542	4.95475	4.11687	4.86168	5.09668	5.55925	3.9714	3.64565	2.47347	3.27004	3.7496	3.28734	1.47986	1.60604	1.42948	1.82031	1.158	1.55291
Vitvi01g01317	6.34902	5.28747	6.03574	5.17316	5.39787	5.06297	0.80984	0.794339	0.489421	0.449752	0.522448	0.489125	0.412291	0.283692	0.447672	0.423735	0.269317	0.444787
Vitvi01g01320	1.78149	0.961026	1.98085	1.47887	0.894877	1.21056	0.0804654	0.104768	0.218829	0.155434	0.0148315	0.145798	1.3091	1.59292	2.26172	1.746	1.25434	2.59997
Vitvi01g01339	3.5826	3.8393	5.14306	3.18509	5.03046	4.68774	0.298609	0.28399	0.194193	0.131665	0.129224	0.158789	0.103456	0.171344	0.131374	0.16783	0.0890498	0.0889013
Vitvi01g01342	3.94459	2.13135	6.76207	2.78435	4.1898	3.97742	0.148712	0.0516339	0	0.0957549	0.0730956	0.0449094	0	0	0	0	0	0
Vitvi01g01345	48.968	69.0105	63.3395	52.4703	74.4173	57.3991	1.06948	1.1658	0.676392	1.27316	1.06357	1.05904	0.396381	0.340401	0.587235	0.57413	0.49627	0.404482
Vitvi01g01346	9.45938	8.68613	9.72995	6.37073	8.84193	7.76208	7.46168	7.04667	6.66244	6.53971	6.75269	7.3804	5.25282	5.51129	4.85174	5.23818	4.44286	5.7122
Vitvi01g01350	147.822	92.3742	156.055	88.0182	124.986	116.209	190.572	206.734	195.443	158.051	175.891	170.653	290.263	275.022	320.85	227.7	227.562	253.069
Vitvi01g01351	16.3213	13.9958	14.3828	10.5318	15.8038	14.2996	8.25072	7.98938	6.38632	7.92574	8.75839	9.66977	5.30834	6.69064	5.68638	5.57714	4.98455	5.73379
Vitvi01g01352	3.60469	3.7365	2.74599	3.56798	4.25425	3.40522	4.78166	3.36982	2.59434	4.85868	5.64858	5.12112	2.97458	2.86728	3.39755	3.79145	3.70202	3.68201
Vitvi01g01354	4.36488	4.64608	4.31201	4.11518	5.54719	5.86441	9.39709	8.17237	8.24815	8.38458	8.79788	8.24316	5.19018	5.10365	6.94294	6.69355	6.73375	6.74108
Vitvi01g01360	3.49607	3.08684	3.07121	3.18316	3.29706	3.6215	7.22158	7.03826	7.4844	6.83214	6.9279	6.82945	7.31939	7.35912	7.97693	7.48695	7.55759	7.52773
Vitvi01g01361	2.82601	2.23267	2.23917	2.08356	2.45303	2.2892	1.11582	0.919588	0.870178	1.14368	1.19591	1.10135	1.03059	0.979511	0.984722	1.21791	1.09443	1.09301
Vitvi01g01362	38.1574	34.4423	32.1481	40.9943	41.8704	41.5985	64.5726	71.2953	74.4817	54.6444	58.6263	73.9367	90.6341	91.9258	101.278	96.5681	107.688	115.148
Vitvi01g01368	14.1128	16.9797	18.7133	20.184	10.2771	14.816	2.44353	3.41291	3.72537	3.91555	2.53858	3.06906	3.17147	4.39753	2.99706	3.7433	4.36315	3.80274
Vitvi01g01372	1.32357	1.34965	1.01252	1.04749	1.41352	1.31534	0.673056	0.463368	0.481823	0.532886	0.453639	0.426574	0.606151	0.65233	0.701519	0.653475	0.756502	0.630491
Vitvi01g01373	9.46135	13.0807	14.2186	10.7707	11.0219	10.7351	1.39775	1.3961	1.1803	0.832197	0.691734	0.624484	0.305153	0.449241	0.559721	0.300555	0.28654	0.376946
Vitvi01g01374	3.43495	2.40318	3.004	3.04245	2.35324	3.22288	6.18504	5.02997	5.29037	5.64957	5.44115	6.66978	5.75952	4.96581	6.60174	5.78122	5.75983	6.30149
Vitvi01g01376	1.36365	1.25101	2.41413	0.744651	1.00258	1.23785	33.9134	35.3919	25.9661	20.223	21.5143	24.3558	13.0132	10.9638	10.0995	9.26537	9.14113	11.6295
Vitvi01g01380	3.88683	4.09289	4.68998	3.67645	4.20483	4.45742	0.314637	0.163866	0.216888	0.101296	0.207813	0.172218	0.169759	0.153794	0.191616	0.211838	0.143055	0.140266
Vitvi01g01383	0.89263	0.985041	0.847935	0.996413	1.01084	1.00236	0.843931	0.876621	0.695101	0.799298	0.804057	0.763513	0.664419	0.761034	0.718865	0.718806	0.597653	0.664326
Vitvi01g01388	1.24279	1.85037	0.971958	1.59968	0.670059	0.971178	0	0	0	0	0	0	0	0	0	0.0993432	0	0.0920902
Vitvi01g01390	48.0807	30.975	37.5943	30.699	24.4317	24.5242	32.2916	33.7238	26.9294	31.4341	23.8706	28.9479	44.9686	56.7978	57.8896	40.577	54.4336	52.3412
Vitvi01g01400	3.10262	2.93791	2.53781	2.27657	2.33391	2.94408	1.23525	1.09989	0.987325	1.0776	1.35631	1.23341	0.599763	0.675205	0.888545	0.803306	0.637718	0.733289
Vitvi01g01404	0.266814	0.165523	0.109551	0.200337	0.0924778	0.0695005	10.4289	8.58932	5.30803	7.04417	6.84609	8.05139	3.54316	3.53956	2.3373	6.67031	6.41644	9.72723
Vitvi01g01405	2.27153	2.60235	2.4318	2.81295	2.39494	2.85573	2.1337	2.15995	1.72287	2.70908	2.53422	2.23389	1.72652	1.45737	1.56886	1.67006	1.44499	1.46649
Vitvi01g01411	3.69641	3.02621	3.85331	3.51488	3.61172	3.80637	2.70462	3.09256	2.92877	2.40355	2.41763	2.7704	2.87967	2.62415	3.45241	3.25074	2.52333	2.67834
Vitvi01g01417	5.15296	6.55085	5.07782	7.39804	4.25897	5.26579	6.82529	5.88693	5.09535	5.22002	5.41927	5.12025	3.48639	3.10975	3.15981	2.88017	3.58185	3.14571
Vitvi01g01430	1.76613	2.00248	1.75134	1.6674	2.07565	2.09373	1.08651	1.14897	1.01494	0.924216	1.05522	0.996834	0.992513	0.811457	1.06346	0.893744	0.69812	0.802529
Vitvi01g01432	1.69081	1.46126	1.05331	0.90056	1.11818	1.33647	0.560263	0.473174	0.425526	0.61425	0.346089	0.425269	0.482647	0.296061	0.408594	0.391486	0.434324	0.31106
Vitvi01g01436	1.36097	0.799117	0.701595	0.843003	1.32434	0.818869	6.95475	9.52066	11.0251	4.51979	5.25977	7.41929	8.15223	7.66524	11.2617	9.32684	8.32548	8.71408
Vitvi01g01439	3.30068	3.47833	2.57468	4.05541	3.29834	3.80756	6.44592	6.99251	6.61031	5.68811	6.75525	7.06018	7.25966	7.65107	8.92455	6.80506	6.80296	6.46069
Vitvi01g01440	1.21303	1.27999	0.928263	1.49909	1.49766	1.44562	1.05383	0.971668	0.921932	1.08219	1.06527	1.33123	0.917532	1.02337	1.30707	1.11392	0.957781	1.09112
Vitvi01g01443	1.19768	1.11099	1.09033	0.870502	1.01095	0.962498	2.96433	2.99878	3.03945	2.75218	3.30763	3.02161	2.50601	2.02595	2.14799	2.63383	2.51468	2.21477
Vitvi01g01446	0.359524	0.557594	0.544075	0.239097	0.365526	0.496345	1.16716	1.02609	0.926852	1.00104	1.09116	0.968587	0.533235	0.406202	0.514408	0.564716	0.401732	0.495515
Vitvi01g01447	19.1193	16.5639	19.9196	19.9245	18.3431	20.3968	17.3649	18.6724	16.9085	14.4719	15.5504	15.4864	19.3985	17.6004	19.2408	17.3656	16.2597	18.5833
Vitvi01g01455	1.13994	1.61642	1.06982	0.960727	1.24175	1.315	0.888172	0.638785	0.977669	0.71486	1.16935	0.747177	0.786382	0.702889	0.451743	0.605308	0.6593	0.796422
Vitvi01g01456	1.57092	1.8006	1.68492	1.93859	1.97051	1.6368	0.781009	0.655668	0.588235	0.934469	0.845118	0.781491	0.588292	0.379857	0.567928	0.606337	0.450649	0.532136
Vitvi01g01457	7.85899	14.9862	11.8325	14.6058	9.81782	15.6327	16.1104	14.7345	13.4466	13.283	13.0851	15.0404	12.0462	13.7328	12.0019	11.2776	13.7207	11.1549
Vitvi01g01459	13.6517	18.0518	11.2017	42.3282	18.2209	23.6643	33.7021	33.9418	34.1472	86.0738	92.3082	61.2521	47.1009	31.6832	42.0544	68.6135	63.9417	74.7204
Vitvi01g01460	13.7743	13.7797	19.5431	7.1716	11.5867	11.6831	4.46165	4.94879	3.69474	3.4241	3.69847	3.32107	1.85772	1.48533	1.38288	0.913009	0.81205	0.908279
Vitvi01g01462	12.5781	16.0651	17.1338	14.9997	15.7458	12.3924	0.307454	0.440344	0.0870973	0.426868	0.198346	0.452632	0.127602	0.093927	0.194443	0.141944	0.0718914	0.148029
Vitvi01g01476	86.516	160.262	140.666	201.133	137.657	160.48	1011.75	1367.4	1699.4	933.483	1051.93	1467.84	2080.41	2707.13	2218.07	1994.67	2391.63	2248.23
Vitvi01g01478	2.5604	3.30816	3.11353	3.45619	3.58857	3.73514	3.7598	2.75957	3.01642	4.86097	4.50895	4.32248	3.16562	2.26427	2.56398	2.71357	2.67082	2.85153
Vitvi01g01488	1.91973	1.79878	1.57522	1.85664	1.95857	1.94695	1.45215	1.39765	1.39666	1.25913	1.50051	1.30942	1.71329	1.5408	1.65719	1.91441	1.47288	1.56826
Vitvi01g01492	23.4282	18.8715	22.5595	19.7553	19.6986	19.001	5.00974	3.99866	3.8454	4.85715	5.17246	4.67776	4.56306	2.82404	2.37387	3.95227	3.67433	2.94905
Vitvi01g01493	11.5832	11.5536	11.8248	11.5627	12.2183	12.5711	19.1732	12.9109	13.2043	20.5298	19.4034	18.3422	10.4772	5.52809	4.38516	8.43807	7.71309	6.09339
Vitvi01g01496	1.40344	1.43209	1.5637	0.960154	1.55983	1.21869	0.334427	0.281844	0.198434	0.256445	0.316803	0.24422	0.166893	0.112941	0.193699	0.19557	0.111216	0.143992
Vitvi01g01499	2.86761	3.21884	1.97112	3.73436	3.25094	2.64939	2.67065	2.16969	2.15199	3.20321	3.01575	3.19967	1.87776	1.96238	1.51115	2.17584	1.87932	1.84766
Vitvi01g01500	7.3063	8.17264	9.46122	8.30726	9.19445	8.6521	0.926878	0.767802	0.535893	0.824726	0.624183	0.740539	0.445866	0.627858	0.615418	0.687363	0.491482	0.481008
Vitvi01g01502	12.2632	11.366	11.563	10.5817	12.342	12.4935	7.08303	6.95818	6.37151	7.50889	7.51421	7.27027	4.45401	3.02308	3.45844	3.93112	2.30164	3.12685
Vitvi01g01503	5.5097	6.09575	5.42629	6.16688	7.44242	5.22453	1.71374	1.37856	1.43047	1.68797	1.63881	2.04449	4.19145	2.90283	3.14773	2.71042	2.45458	2.78848
Vitvi01g01504	9.19875	7.30605	6.38511	4.42476	6.88407	7.36248	9.91162	9.34253	8.40799	7.40933	7.16141	6.92753	7.21305	4.88923	6.42234	5.78578	3.58757	4.69118
Vitvi01g01505	1.90965	1.7551	2.25684	1.68422	2.15726	2.46874	1.70831	2.25775	1.9316	1.68544	1.8825	1.81394	1.56132	0.592596	1.65221	1.35688	1.44318	1.21065
Vitvi01g01506	1.31059	1.27661	1.1336	0.860262	1.47349	0.99359	0.594392	0.666756	0.548035	0.377818	0.423254	0.50628	0.465548	0.536378	0.605456	0.530069	0.380131	0.487021
Vitvi01g01508	4.21226	4.50022	3.81361	3.98364	3.29887	3.76909	26.5061	32.7501	41.788	21.2814	24.9269	23.2645	34.0879	30.5167	32.8012	27.3082	31.5087	27.9842
Vitvi01g01510	19.3038	16.2619	23.232	19.4045	17.2501	18.7933	4.01219	3.75126	2.96966	3.51442	3.28462	3.5479	2.04072	2.39407	2.38146	2.63563	2.90764	2.38384
Vitvi01g01512	41.5283	107.592	25.7576	2109.05	224.172	334.243	22.5454	6.84072	7.8411	413.11	217.094	210.892	15.37	7.55555	5.44784	75.0237	70.2649	58.7836
Vitvi01g01513	1.35707	1.61642	1.14624	1.39742	1.31701	1.48467	0.211469	0.220271	0.1917	0	0	0.191584	0	0.206732	0.237759	0	0	0
Vitvi01g01521	3.03051	2.76657	2.42163	3.24243	3.27463	3.05979	1.48059	1.78474	1.58843	1.38965	1.69025	1.68482	1.64128	1.63711	2.06069	1.59037	1.29548	1.69655
Vitvi01g01528	5.36238	5.34312	5.04362	6.55718	5.151	5.9541	8.26427	8.07739	7.56659	6.97092	8.27987	7.7991	8.20739	7.88164	8.57416	7.83856	7.97015	8.2841
Vitvi01g01529	9.96303	8.37039	9.18269	11.0588	9.89209	8.87506	7.30337	9.3183	7.59728	5.41623	6.66084	6.6086	11.2125	9.56572	10.5645	9.09202	7.30175	7.23391
Vitvi01g01530	7.94969	9.06848	8.70346	8.6847	9.69788	9.28973	3.28292	3.73991	3.16404	3.02571	2.60501	2.68262	2.31774	2.55212	2.324	2.35107	2.56883	2.0631
Vitvi01g01532	11.4235	12.3079	13.866	9.86516	14.6659	13.8458	4.37457	3.97326	3.37557	4.35671	5.05558	4.33347	3.96033	3.87703	3.2676	4.05324	3.62438	3.51115
Vitvi01g01533	6.13047	7.53113	5.18057	7.64245	7.00863	6.7914	3.20747	3.12402	2.71881	3.97855	4.12905	3.86609	3.14723	3.00893	3.41369	3.9061	3.19768	2.95933
Vitvi01g01536	21.2928	21.105	6.20924	12.7045	19.4007	12.0382	0.0628411	0.0327282	0.0569662	0.0682812	0.086872	0.0569318	0.031297	0.0230375	0.0088317	0.0145061	0	0.0201705
Vitvi01g01538	19.6874	8.37073	4.92922	11.7945	11.2816	9.74261	113.154	59.4118	166.235	190.98	190.208	217.377	613.953	513.291	411.075	608.292	786.581	533.097
Vitvi01g01540	12.7515	22.8914	24.2896	20.32	18.047	25.7939	7.88606	7.09317	7.34583	5.29769	6.2263	6.60068	7.4221	7.43622	7.9705	6.35468	5.5626	5.56298
Vitvi01g01543	1.7256	1.32872	1.92876	1.00809	1.9252	1.36873	0.678013	0.727268	0.682629	0.643706	0.733879	0.6038	0.927285	0.933594	1.19698	0.983023	0.856332	0.849515
Vitvi01g01545	15.2047	16.7705	15.2364	12.3096	17.2514	14.2359	4.92317	4.19779	3.61985	4.5839	5.27325	4.4201	3.89169	2.84299	3.46055	4.12327	2.08949	2.81771
Vitvi01g01546	42.3187	47.2189	35.5348	44.5878	47.3721	47.7964	17.4392	16.4612	15.0149	16.9057	17.9001	15.2742	20.5608	17.8544	19.1584	23.7732	15.9979	17.2751
Vitvi01g01548	1.52531	1.67415	1.59667	1.52284	1.75547	1.68478	0.971314	0.591174	0.583553	0.746829	0.82847	0.679825	0.50588	0.316518	0.492502	0.492397	0.280264	0.299951
Vitvi01g01549	1.13556	1.19345	1.05788	1.41867	1.12674	1.17448	0.945481	0.695707	0.872817	1.10587	1.25348	1.44596	1.19809	1.26349	1.3751	1.06523	1.12501	1.39581
Vitvi01g01552	2.41818	2.53082	2.47835	2.6405	2.88265	2.64872	2.14819	1.75723	1.43998	2.46312	2.29292	1.94261	1.54951	1.49124	1.63528	2.00173	1.47466	1.64641
Vitvi01g01553	6.71327	6.62469	6.27211	6.4169	6.77806	7.52331	6.28608	6.18123	6.11942	4.9477	5.76216	5.49522	5.02779	5.06296	5.18464	4.99427	3.98983	5.00708
Vitvi01g01554	3.65508	3.76657	3.81141	4.39977	4.98531	4.4563	3.98168	3.33714	2.64135	3.57825	3.32446	3.28476	2.45141	2.12669	2.51999	2.21563	2.30188	2.7084
Vitvi01g01557	0.906856	1.12792	1.64248	0.740224	1.05794	1.06299	9.21123	7.09947	6.17861	7.64823	6.34659	6.93209	2.13998	2.15645	2.07321	1.82993	1.43993	2.01347
Vitvi01g01561	3.62295	4.7987	5.4479	3.7549	3.52253	3.71359	1.88797	0.801891	1.06343	1.16844	1.55414	1.61079	0.511216	0.985552	0.638864	0.761617	1.21151	1.0198
Vitvi01g01562	7.94076	7.27895	7.09501	5.133	6.96329	7.39549	2.5545	1.83993	1.09215	2.66847	2.22401	1.74803	0.505283	1.15123	0.600896	1.15426	1.35561	1.58172
Vitvi01g01563	3.68127	3.94565	3.73061	3.12326	4.12243	3.83852	3.00933	2.54366	2.48	2.58111	2.64337	2.46284	2.18382	2.10016	1.91351	2.27346	1.92492	1.90289
Vitvi01g01567	0.989626	1.643	1.38208	1.22832	1.12157	1.76764	7.99207	7.43868	3.98859	6.17052	5.07579	7.07421	3.21027	2.96727	3.28877	3.63324	2.93051	4.76651
Vitvi01g01568	2.74684	2.91393	1.99786	1.73836	2.158	2.36117	0.945243	0.705928	0.670949	1.05937	1.04537	0.929066	0.426352	0.514339	0.431118	0.798687	0.333622	0.679314
Vitvi01g01573	0.681612	1.13566	0.628266	1.25336	0.877491	1.3443	0.0252891	0.0395125	0	0.0122126	0.0372906	0.0343666	0.0167931	0.0370839	0	0	0	0
Vitvi01g01576	9.32882	11.8817	9.56073	10.8982	11.0542	11.7335	5.79527	6.27341	4.87052	6.61214	7.88265	6.63403	3.20813	2.74271	3.53189	3.59072	3.2421	3.75507
Vitvi01g01577	16.2921	16.1337	15.9249	15.5091	16.7436	17.724	30.0411	29.7775	32.2426	27.9606	28.6518	32.3248	32.4497	34.4599	37.1281	36.113	38.226	39.2427
Vitvi01g01578	1.03736	0.961486	1.16537	1.05671	1.12389	1.02002	1.45057	1.49422	1.6158	1.46823	1.49175	1.67786	1.54972	1.36575	1.81145	1.30479	1.51527	1.65852
Vitvi01g01580	3.63386	3.88665	3.33318	3.33233	3.83937	4.03244	2.03141	1.82441	1.72309	1.7854	1.94255	1.59921	1.99079	1.6162	1.91612	1.89868	1.01147	1.3086
Vitvi01g01585	0.0843752	0.125625	0	3.52967	0.116978	0.13187	0	0	0	0	0.823976	0	0	0	0.073913	0	0	0
Vitvi01g01589	3.14352	3.51515	3.24951	3.78382	3.97524	3.31987	3.07436	2.6259	2.56399	3.28607	3.54357	4.19646	2.66758	1.94355	2.12003	3.07527	2.77325	3.34196
Vitvi01g01615	0.955137	1.50975	0.89332	1.91992	1.30607	1.11448	0.8971	0.647735	0.545236	0.610458	0.631354	0.775798	0.40617	0.448468	0.469929	0.564777	0.330542	0.602075
Vitvi01g01618	2.58985	2.69505	2.12814	3.0545	3.341	2.66736	1.35764	1.2172	1.35294	1.23941	1.43403	1.31141	1.34818	1.31056	1.44104	1.61992	1.17704	1.25889
Vitvi01g01620	2.67476	4.25628	2.47069	3.61057	2.95389	3.04246	1.6899	1.86597	1.36952	1.60911	1.36921	1.37411	0.943735	1.07412	0.80565	0.920786	0.930852	0.920006
Vitvi01g01621	22.3982	27.4757	36.2257	28.5847	29.9268	24.1965	1.89855	1.75784	1.60806	2.18562	2.16328	2.43235	2.55965	1.93101	1.78959	2.46132	2.08066	2.3719
Vitvi01g01624	5.53031	6.1201	5.36746	4.17085	4.94482	4.85851	3.94312	3.67979	3.59067	3.50685	3.69649	3.82288	3.50702	3.30535	3.55068	3.48438	3.43773	3.41325
Vitvi01g01627	26.7467	25.7526	21.9706	26.7237	27.1165	23.5418	30.7013	34.768	32.9686	32.1524	35.401	39.5384	32.892	31.7149	33.5147	34.2815	40.1792	35.8655
Vitvi01g01628	10.4968	13.2764	10.81	13.7947	12.5205	15.7407	24.6657	27.5046	23.3684	21.674	18.142	16.9527	16.4735	17.8187	15.2101	13.3329	15.8377	14.6085
Vitvi01g01629	3.61996	3.39176	2.97881	2.64703	4.21043	3.05174	2.02201	1.57344	1.99143	2.09258	2.88295	2.35191	1.87148	1.72989	1.62801	2.00252	1.27561	1.59034
Vitvi01g01631	4.30605	5.73585	4.72173	4.25975	4.99561	4.35348	3.72337	3.81612	3.30309	2.48079	2.91401	2.94933	3.2658	2.61805	3.03336	2.8037	2.33409	3.05064
Vitvi01g01632	1.80116	1.8222	1.13775	2.36298	2.24102	1.60601	0.52176	0.599698	0.472983	0.399674	0.464276	0.358597	0.238947	0.439717	0.687768	0.382092	0.269246	0.246397
Vitvi01g01634	5.33197	7.93869	6.82366	7.1751	9.63234	10.2273	2.3919	2.22919	2.28241	3.16132	5.29053	2.39508	2.50789	1.84604	0.99078	2.20856	1.09896	1.61631
Vitvi01g01641	0.206528	0.213539	0.34727	0.162455	0.190887	0.179323	1.82369	2.57004	0.502444	0.474886	0.237279	0.761308	0	0.262182	0.281429	0.0825446	0.0891881	0.581538
Vitvi01g01645	4.10527	4.36467	3.90894	5.16015	4.98315	5.59928	2.31135	1.75353	1.57145	1.94236	2.1268	2.11049	1.22062	0.822874	1.07426	1.14271	1.02134	1.02813
Vitvi01g01648	810.455	1005.59	1166.54	1075.94	869.317	912.877	29.7781	33.65	12.1276	35.5335	20.1896	25.9449	2.29666	4.81157	2.62798	4.89552	3.05712	3.00914
Vitvi01g01650	5.76109	8.07075	4.57116	7.36494	4.12067	4.05181	7.20232	10.5837	7.50928	9.14369	8.09311	7.22746	2.76392	4.56766	2.56925	3.05197	3.12967	3.03872
Vitvi01g01651	23.7286	62.4282	29.7343	59.2343	18.5671	18.9641	9.384	15.0995	9.77638	11.0926	11.927	11.0394	5.11533	13.2814	8.9759	8.98805	13.7113	11.0292
Vitvi01g01652	2.23886	2.28188	2.75945	2.27575	3.06399	2.77826	1.37754	1.41148	1.3302	1.48956	1.79393	1.69565	1.07384	1.07588	1.03534	1.22356	1.09236	1.38415
Vitvi01g01653	2.56468	2.69608	2.81579	3.21096	2.65232	2.93964	0.670017	0.636414	0.527109	0.610069	0.752959	0.73804	0.588002	0.579984	0.521014	0.512371	0.644159	0.755395
Vitvi01g01655	2.13476	1.43785	1.50259	1.93	0.810376	0.95326	14.0586	17.5725	11.6673	9.63874	8.14618	8.3954	15.3051	16.415	18.8786	10.8236	15.705	15.8298
Vitvi01g01657	4.77466	7.04656	7.00153	4.46109	3.54207	3.8948	32.0127	36.2682	36.2527	31.975	33.0218	38.0785	10.7048	8.77295	12.7496	8.45187	7.44731	13.072
Vitvi01g01658	0.705702	0.797761	0.570311	0.790607	0.773047	0.687636	2.16542	2.25555	1.89529	1.39649	1.2512	1.16847	1.82109	1.97755	1.45772	1.63591	1.5661	1.56296
Vitvi01g01659	10.0321	9.10426	8.7874	7.18415	8.99641	8.41201	8.73454	8.62637	7.5412	7.73516	7.30429	6.25524	9.35931	8.23564	8.27203	8.33428	7.58157	7.12048
Vitvi01g01660	0.966226	1.44409	2.12855	1.21047	1.29868	1.96545	0.862014	0.646482	0.291733	0.727109	0.745712	0.640382	0.129748	0.134832	0.245526	0.148576	0.1075	0.191836
Vitvi01g01662	5.34186	5.30771	4.14008	6.09153	5.772	4.88153	8.45488	9.38126	13.092	6.568	6.80798	7.16016	24.7307	21.7337	23.3591	22.8325	25.4061	24.582
Vitvi01g01663	2.27249	2.38308	2.00711	2.16568	2.75298	2.53142	0.995957	1.13051	0.841115	0.678288	0.85355	0.917725	0.604835	0.678223	0.46418	0.542339	0.642252	0.495458
Vitvi01g01664	9.70169	8.24128	9.11442	7.60835	10.3902	8.67193	4.89295	5.25994	4.36918	4.25121	4.29354	4.94432	4.73486	4.02699	4.52559	4.78822	4.10706	3.9017
Vitvi01g01666	40.658	35.3722	35.6222	32.6801	42.2819	36.929	8.11105	8.01051	8.67878	7.4156	9.90058	7.73508	14.6409	8.99109	11.6957	12.1673	6.64688	8.74269
Vitvi01g01667	23.5439	24.7344	16.706	20.0145	15.0089	14.0997	36.3908	44.8578	43.277	34.7282	32.6531	31.9851	38.2665	49.5644	38.3705	34.6568	41.4912	37.7321
Vitvi01g01668	18.4265	11.5444	14.6392	9.74551	17.5791	11.548	3.69581	3.40544	3.99459	4.66789	6.39296	3.47706	5.28595	4.0299	5.11419	3.80629	1.59542	3.5284
Vitvi01g01670	6.55006	7.342	7.38845	5.92694	7.29587	6.86118	8.46207	9.08687	8.48816	6.59318	6.45335	7.5412	9.41362	10.3548	9.74294	9.69971	10.435	10.1801
Vitvi01g01671	9.85042	8.44704	7.48622	5.54413	9.76253	8.47932	3.37204	3.37484	3.30204	3.40616	3.55708	3.21835	3.66568	3.28076	3.85643	3.74105	3.03241	3.07647
Vitvi01g01672	16.1949	27.6208	27.382	14.3934	15.0873	14.0617	5.27424	3.19889	2.48136	3.73995	2.60882	3.99197	1.33	0.913736	1.57631	1.04797	0.666067	2.62865
Vitvi01g01677	0.0064543	0.0072073	0.0159004	0.0041539	0.0201336	0.017653	33.8865	35.289	39.592	26.5873	25.2788	29.3059	51.1956	53.0844	58.3914	52.3746	58.433	54.2261
Vitvi01g01678	0.193814	0.368725	0.348629	0.103946	0.179136	0.395468	2.34063	2.32444	2.7074	1.24783	1.84942	1.99892	1.66013	1.86172	1.56576	1.68095	1.23454	1.17047
Vitvi01g01680	19.06	9.74217	7.38556	17.6286	13.8934	10.3186	2.11273	1.56279	1.63765	2.54331	1.89631	3.16236	6.50645	8.23168	10.8786	7.74664	12.2955	9.09427
Vitvi01g01682	3.42275	2.51922	1.70059	2.07325	2.82894	2.30558	10.7698	10.7655	10.1294	7.51733	6.93506	7.57606	6.36235	5.93372	7.40767	6.72424	5.62815	8.12861
Vitvi01g01683	2.53131	3.13253	2.91553	2.43309	2.36999	3.05705	2.30522	2.69464	2.39156	2.0533	2.09618	1.67076	2.95949	2.67925	3.28295	2.27043	2.49149	1.97313
Vitvi01g01686	12.7805	12.8237	10.0488	14.4424	9.36315	8.91841	3.63009	6.41759	5.16251	5.33954	3.75679	4.13354	4.06918	4.62316	6.70245	4.45888	7.39275	6.47082
Vitvi01g01687	0	0.092658	0	0.133507	0.0575201	0.0324214	21.3348	24.1084	31.7943	25.7888	41.6126	21.6422	18.9756	4.5822	6.46928	12.4764	15.1979	11.5102
Vitvi01g01688	1.8124	1.15648	0.947659	1.16643	1.68711	2.22562	0.403461	0.252152	0.402317	0.272776	0.535439	0.32897	0.107167	0.276096	0.317534	0.29803	0.150945	0.276271
Vitvi01g01689	2.91005	2.16637	1.50209	2.49715	3.22761	2.72887	1.05809	0.314894	0.822149	0.729963	1.003	0.547768	1.00375	0.295539	0.169948	0.837421	0	0.258761
Vitvi01g01690	4.80712	2.75279	2.86304	3.33177	3.84497	2.31171	0.864328	0.3001	0.52235	0.278268	2.33661	0.261017	1.14791	0.844965	0	0.798079	0.718592	0.493208
Vitvi01g01700	1.56071	1.06249	1.4093	1.29521	1.18153	1.30787	6.00804	5.87478	5.75821	3.59295	4.26448	4.74729	3.99493	3.80875	4.65022	4.24745	3.50183	4.6358
Vitvi01g01701	2.73208	1.36896	1.93536	0.721364	1.05621	1.98444	6.98642	9.77873	5.40556	5.50892	4.34614	5.67425	1.05109	0.533587	1.30405	0.566976	0.510507	0.747494
Vitvi01g01703	0.0149924	0	0	0	0	0.0117158	3.56276	3.79621	3.17674	3.19285	2.9971	3.51346	0.853252	0.43394	0.604135	0.571649	0.757504	0.869858
Vitvi01g01704	16.0812	11.1818	8.91302	10.5772	12.7934	12.4482	7.4521	7.18829	6.96951	7.10884	6.7615	7.84486	12.8592	8.40101	10.2372	10.0306	8.68801	9.43306
Vitvi01g01705	2.48686	3.33498	3.79708	3.85912	3.57558	3.78071	2.59884	2.50941	1.953	2.7561	2.35764	2.68099	1.48641	1.97633	1.76413	1.83664	1.82157	1.92987
Vitvi01g01706	3.72017	4.67942	4.74042	3.13728	4.7486	4.45091	3.82806	3.50849	3.09871	3.41735	2.91817	3.0425	2.0575	2.31574	1.95533	2.00266	1.76996	2.24998
Vitvi01g01707	12.0891	11.1941	10.3426	10.2501	12.939	11.8826	5.47254	5.05888	4.36408	4.94146	5.90803	4.83512	4.88651	4.77822	4.95105	5.85414	3.32783	4.04768
Vitvi01g01708	23.2333	62.0137	12.0613	100.502	99.6885	128.678	66.0004	38.8528	38.2746	288.586	256.472	270.011	26.9856	32.7254	16.0519	181.948	196.67	171.375
Vitvi01g01710	1.91637	2.05376	1.74071	1.4648	1.90215	1.55145	2.40666	2.44685	2.33824	2.43566	3.12995	2.43072	1.84027	1.43716	1.54065	1.64095	1.57484	1.66899
Vitvi01g01711	28.3908	26.5944	25.145	23.1189	27.2368	20.2113	0.0772092	0.0402113	0.0699911	0	0.0569251	0.0699488	0.563975	0.339658	0.21702	0.249519	0.144429	0.0660863
Vitvi01g01714	0.0633663	0.235863	0.178407	0.0407816	0.197665	0.123794	2.32045	2.67416	2.26016	3.17104	4.27708	2.79554	0.590126	0.193061	0.3053	0.296316	0.43099	0.528235
Vitvi01g01716	0.552582	0.839872	0.858922	0.622358	0.590537	0.737684	1.18398	0.87823	0.601696	0.710379	0.991968	0.780106	0.619445	1.22761	0.645418	1.20918	1.09621	0.875223
Vitvi01g01718	14.0643	12.682	9.62468	11.2499	13.2072	11.7532	11.6086	10.4549	9.84174	11.3508	12.6888	10.7773	12.1409	11.6294	11	12.2635	10.8419	11.1223
Vitvi01g01719	0.0624683	0.0697561	0.0219848	0.0402036	0.0433031	0.0732237	123.772	106.388	138.872	108.121	147.989	115.286	234.062	301.903	227.125	181.269	213.443	209.612
Vitvi01g01720	10.4691	11.2034	8.70332	8.60575	8.40858	9.41349	20.8628	24.3863	24.8611	18.4079	17.454	17.0654	27.5689	34.4525	27.4688	24.7677	31.1854	28.6881
Vitvi01g01722	154.132	120.68	86.5496	178.964	138.854	119.544	129.33	143.06	132.361	75.2895	88.5005	110.477	132.125	123.049	145.316	137.21	160.911	129.945
Vitvi01g01724	13.5984	12.4403	13.8644	11.1308	12.3523	12.7632	21.9192	18.7273	20.9059	19.4824	21.2083	21.3664	26.405	27.0543	28.0045	24.1494	25.7616	26.0687
Vitvi01g01726	3.7608	2.57411	2.76899	3.17959	2.71202	2.66402	1.61476	1.74785	1.59375	1.5026	1.60397	1.2834	1.82539	1.68575	2.51707	1.68175	1.29342	1.54814
Vitvi01g01727	4.57911	10.2706	7.40272	6.55955	9.27699	6.71805	0.0920714	0.0959034	0.10433	0.111158	0.23759	0.18768	0	0	0	0	0	0.0788075
Vitvi01g01729	1.83606	2.06165	1.1308	1.64447	1.41064	1.68587	1.4067	0.856799	1.19955	2.13009	2.01276	1.47963	0.981613	0.629324	0.361888	0.979665	0.847404	0.704065
Vitvi01g01730	8.2581	6.62797	7.53825	6.56044	6.33276	6.45329	5.10716	6.82767	6.54356	4.66082	5.79639	5.77452	4.1925	4.59962	4.00137	4.54861	4.66395	5.30078
Vitvi01g01731	8.67357	8.21227	7.73082	7.07643	5.72066	6.24212	8.6419	9.62641	8.69216	8.25617	7.07642	7.0735	8.65149	10.0793	10.612	8.31704	11.7357	10.4777
Vitvi01g01732	20.2444	11.9025	10.2013	8.14312	15.389	9.70772	2.68862	2.52047	3.57466	1.38495	0.462532	3.41011	2.38049	2.54077	1.41067	1.40677	12.9647	2.14788
Vitvi01g01734	7.37589	6.45019	5.62952	7.63525	6.19102	6.63194	35.1043	44.4986	40.6725	33.1026	30.4507	31.6778	46.7137	36.9915	40.0912	45.0722	44.5551	35.855
Vitvi01g01735	0.133515	0.331313	0.281931	0.143213	0.154254	0.104335	24.0301	23.4772	21.0921	38.7826	46.8109	38.6716	14.967	2.88139	4.0156	9.86146	10.8541	9.17116
Vitvi01g01737	3.62114	1.3686	1.27441	2.90417	1.6992	1.91552	5.94659	5.76457	4.6037	5.0098	6.48049	5.56436	11.0105	14.1091	20.1308	15.791	18.1879	19.9696
Vitvi01g01738	14.0735	19.0907	14.6802	21.3598	21.1836	18.6933	7.31957	6.40257	6.17415	7.05589	7.12602	6.63127	6.17419	6.32676	5.86236	6.65416	5.7271	6.08369
Vitvi01g01740	0.783901	0.983731	0.709411	1.21081	1.07128	1.27766	0.64567	0.436244	0.348021	0.505633	0.630434	0.189715	0.324463	0.443549	0.17658	0.386711	0.19586	0.224049
Vitvi01g01742	9.23283	13.8459	11.6132	16.8824	10.2357	12.8411	20.1527	17.8806	18.1509	22.2735	21.5598	21.6927	13.2098	13.608	11.5626	16.7376	14.8655	16.2269
Vitvi01g01745	2.69795	1.57126	2.23489	1.35838	2.68448	1.46291	87.5726	86.5403	81.8098	65.259	68.119	75.464	80.1255	92.5446	68.3944	86.7756	76.6826	80.2199
Vitvi01g01747	1.86728	1.69387	2.03676	1.64743	2.15162	2.10663	1.06466	0.737639	0.720568	0.888702	0.827577	0.820514	0.735772	0.673462	0.547052	0.591611	0.522675	0.577282
Vitvi01g01748	11.1806	16.136	23.4039	21.896	20.7193	18.0906	2.49847	3.03388	2.11956	2.43893	2.0785	2.23932	1.18887	1.05798	1.08157	1.19666	1.11636	1.78402
Vitvi01g01749	12.6582	9.46705	9.35074	7.49767	10.3288	9.12674	7.3988	8.46152	6.1332	4.92857	5.48314	4.90636	6.12877	4.54862	5.47142	5.60622	3.86199	3.57125
Vitvi01g01750	2.06639	3.0951	2.73062	1.77745	2.59282	2.58131	2.64722	2.50746	2.29449	2.31382	2.3227	2.1248	1.50602	1.37341	1.46205	1.40798	1.12457	1.38469
Vitvi01g01754	3.54987	5.93502	7.18362	4.52169	6.83892	4.70433	0.864328	0.888297	0.887995	1.17985	1.41046	1.21112	0.841799	0.7999	0.479412	0.798079	0.517387	0.739812
Vitvi01g01756	1.31658	1.82659	1.06711	1.73318	1.79766	2.05769	1.15014	1.13325	1.01444	1.1709	1.19176	1.04199	0.743106	0.942045	0.768887	1.06199	0.930372	0.824811
Vitvi01g01757	8.70273	10.239	9.40971	11.1497	9.73115	9.2579	10.7795	6.23968	5.51631	20.7767	18.016	15.0927	1.99419	0.602613	0.51535	1.73671	1.57688	1.6505
Vitvi01g01758	1.83719	2.56832	2.29015	3.97438	2.88411	3.02843	1.09998	0.842247	0.60423	1.76598	1.45281	1.16813	0.241866	0.181596	0.139234	0.470839	0.222571	0.258761
Vitvi01g01759	34.4073	32.8436	34.5376	20.6046	34.736	28.403	79.7777	90.5996	79.2584	57.7128	60.9428	56.4465	112.113	98.3991	94.6597	104.534	80.7279	78.6358
Vitvi01g01762	2.30307	2.69951	2.04295	2.78836	2.72231	3.15244	2.49009	2.45849	2.22743	1.88472	2.05592	1.99961	2.39344	1.93797	2.08068	2.13282	1.65538	1.80129
Vitvi01g01763	1.57265	1.96807	1.42185	1.98937	2.26491	2.20363	3.59144	3.72992	3.33229	3.48916	3.24759	3.76092	2.932	3.15989	2.87406	3.13085	3.05614	2.54062
Vitvi01g01764	46.1849	26.158	36.1347	32.4722	31.6937	34.8217	4.7015	4.55814	1.18024	3.03891	1.25322	2.55563	0.384248	2.08596	0.325292	1.10198	0.676518	0.247643
Vitvi01g01768	5.38204	5.48754	5.50543	5.79925	6.06754	6.0849	6.26109	6.57135	6.02161	4.89896	5.43496	5.43777	5.60989	5.3016	5.19343	6.10516	4.1207	5.18125
Vitvi01g01769	2.07064	2.27152	2.54603	1.80236	2.46286	2.31409	1.7511	1.32297	1.37393	1.42513	1.26705	1.38671	0.781862	0.830221	0.735131	0.844295	0.731047	0.825539
Vitvi01g01770	2.06804	2.0158	2.02637	2.32918	2.22255	2.45318	2.24306	2.41792	2.19887	1.9929	2.10889	2.00851	2.42091	2.20415	2.24171	2.42703	2.39974	2.2796
Vitvi01g01772	21.9145	25.3461	26.7475	27.1761	29.5406	21.8846	4.0794	3.96538	2.85414	3.65496	3.01326	3.53123	2.1611	1.90152	2.3571	2.38303	2.54839	2.29326
Vitvi01g01773	1.42294	1.20132	0.828107	0.7316	1.25089	0.764079	0.483106	0.593533	0.769206	0.388836	0.36532	0.325452	0.559352	0.659985	0.654584	0.657677	0.440269	0.508934
Vitvi01g01774	3.17435	3.97005	3.19681	4.06078	3.39211	3.86973	3.15056	2.61584	1.95231	2.99149	3.20936	2.86119	1.53624	1.94917	1.65133	1.82696	1.46152	1.64146
Vitvi01g01776	20.4922	19.6628	20.139	18.4141	18.9794	18.799	24.0719	24.4363	26.8224	22.9586	23.3352	25.3392	36.5582	35.9017	31.2136	32.5101	36.4532	34.3992
Vitvi01g01777	11.9093	9.86486	8.35705	7.96809	10.2251	10.3175	9.75001	7.41815	7.29284	8.68907	8.911	11.7007	3.82837	4.31914	5.21098	5.42771	5.05159	6.20867
Vitvi01g01778	3.79858	4.62257	4.36236	4.70019	4.44298	5.10969	20.0668	16.9506	8.61364	9.23932	9.36338	12.0784	5.26927	7.64088	7.39688	7.0646	5.89629	14.7917
Vitvi01g01779	38.7145	40.479	34.859	39.6423	42.6313	44.8495	92.9693	95.964	87.6883	72.8584	73.8447	87.5287	108.081	95.3771	103.932	97.1253	104.138	107.493
Vitvi01g01780	18.5047	23.1009	23.8969	38.0633	28.5366	25.3357	2.83806	2.30175	1.39438	2.95035	2.49178	2.54174	1.12213	1.16486	1.27879	1.71034	1.40491	1.01062
Vitvi01g01782	4.15726	6.52694	6.47134	4.32204	3.98098	5.0084	40.281	37.3075	41.5125	35.6963	38.4321	39.2865	24.9836	18.5221	14.392	23.3514	18.7341	32.8963
Vitvi01g01783	4.89496	4.34808	5.39751	4.27719	5.36	4.65411	5.27766	5.75662	4.35098	4.81847	4.3757	5.0881	5.05193	5.19837	5.67628	5.00186	5.40195	5.45492
Vitvi01g01785	3.24575	3.52824	3.10295	2.71247	3.55964	3.344	2.44082	2.36549	1.96742	2.98326	2.89417	2.62734	2.40616	2.37384	2.2138	2.48608	2.1731	2.1915
Vitvi01g01788	10.5774	14.6467	12.9178	14.5166	13.9668	12.7532	52.7993	54.8367	47.1803	45.5903	44.2108	49.9795	41.1464	40.6439	31.2894	35.8473	40.0363	33.5329
Vitvi01g01789	12.557	16.5974	22.5923	21.317	18.919	20.3763	30.3493	29.6367	27.3763	27.9145	27.6757	36.6756	18.1645	17.665	13.9744	17.1457	20.6048	19.6965
Vitvi01g01790	9.06517	8.73911	7.98138	9.86708	9.22028	9.34929	17.8012	19.7336	18.3654	15.8908	18.3859	17.4988	24.4303	23.9741	21.7218	22.6663	21.0644	21.0198
Vitvi01g01791	0.315355	0.268302	0.206114	0.231951	0.171761	0.0880122	3.51008	4.31428	4.20015	2.7969	3.48077	4.11811	1.46844	2.02455	2.68359	1.2316	2.03547	2.20825
Vitvi01g01792	175.419	177.296	186.598	210.093	216.002	244.695	713.404	795.513	742.535	585.02	517.676	583.238	527.747	536.105	464.461	497.147	590.062	543.089
Vitvi01g01793	18.008	23.719	18.5627	16.0077	21.7716	22.3394	3.10842	3.13731	1.45749	2.69166	1.93617	1.97128	1.1246	1.65561	1.21717	1.78148	1.55058	1.29361
Vitvi01g01794	11.4698	8.8021	10.1114	9.62844	7.8617	9.3528	0.10027	0.169721	0.0340862	0.036317	0.027723	0.0908415	0.149814	0.24506	0.42276	0.127304	0.296983	0.35403
Vitvi01g01796	0.357083	0.409519	0.991775	0.335403	0.474992	0.429877	24.6862	26.5126	23.394	24.4603	25.6851	24.4835	23.9475	24.7874	22.2008	23.3356	19.4111	21.3165
Vitvi01g01797	2.82041	2.68901	2.96039	2.18139	3.10417	2.59068	0.462631	0.722828	0.594123	0.614388	0.341091	0.454054	0.76802	0.414578	0.563491	0.427171	0.336548	0.610475
Vitvi01g01798	0.073073	0	0	0.0470286	0	0	4.09925	3.14309	3.35475	5.55391	4.57545	4.64222	6.42716	7.06864	4.92894	4.78389	3.62108	5.89658
Vitvi01g01800	50.7515	53.3276	53.5443	59.5294	61.8614	68.3926	85.92	88.604	89.4313	90.8501	84.8901	92.8253	99.6196	98.4672	103.029	109.396	104.391	104.823
Vitvi01g01801	0.607967	0.820332	1.01633	2.17648	1.65944	0.772031	2.90136	3.08379	3.86467	2.0588	2.59751	3.51365	4.79693	7.09091	7.92214	7.35352	9.04559	7.9063
Vitvi01g01802	0.755957	1.08858	0.902949	1.17945	1.05865	0.963685	0.770454	0.725057	0.811686	0.795852	1.00669	0.943249	1.05089	1.00038	1.21073	1.10693	1.24276	1.49716
Vitvi01g01803	1.28985	0.931981	1.14821	1.16381	0.692512	0.889373	0.315287	0.25657	0.187564	0.456775	0.49397	0.499868	0.117768	0.0963199	0.476337	0.272926	0.184307	0.143367
Vitvi01g01805	4.19509	11.5902	11.1006	5.52973	4.61866	5.99552	23.3169	26.108	21.9927	25.3059	25.5291	22.3119	5.13022	9.75689	7.29087	7.44018	3.94538	12.9861
Vitvi01g01806	1.53101	1.37059	1.39137	0.798246	0.712011	1.0904	0.150997	0.220193	0.0273761	0.0291677	0.166991	0.0820785	0	0.0738069	0.0679074	0.0278846	0.037661	0.0129244
Vitvi01g01808	1.94449	3.25879	4.56447	3.23649	3.43289	2.79951	2.08223	1.6636	1.75226	1.16774	1.3151	0.960117	2.23016	1.21114	1.60269	1.4058	0.791114	1.16901
Vitvi01g01809	21.1589	25.2873	21.9079	21.5531	20.9327	27.3862	30.1034	33.4694	30.1428	24.7735	24.0343	25.7939	16.661	17.2106	18.6664	16.1049	18.2619	20.0585
Vitvi01g01812	1.63417	2.24432	1.72537	2.30292	2.1582	2.08067	2.316	2.41239	2.33829	2.70334	2.71913	1.89933	3.67354	3.61614	3.14692	3.49657	3.49053	3.61709
Vitvi01g01813	7.02289	7.40577	8.33134	6.78371	7.5976	7.92824	11.5399	9.74634	9.40622	8.79579	9.30935	9.94068	9.88527	8.52681	8.95241	9.27016	9.24632	10.0503
Vitvi01g01814	17.3648	19.7407	21.8223	16.7403	18.0559	20.7786	33.3448	28.1267	24.8617	34.057	31.7751	31.5882	22.573	21.2175	22.2787	21.9141	24.2191	28.131
Vitvi01g01815	2.09306	2.27531	2.25359	2.34567	2.3884	2.89943	2.00698	1.83752	1.60249	1.62094	1.63456	1.64123	1.79233	1.70851	1.94851	1.84135	1.98363	1.92731
Vitvi01g01816	2.99295	3.28246	2.81843	2.76272	3.18581	3.54583	1.60079	1.6343	1.59933	2.04173	1.92521	1.86579	1.55303	1.55161	1.70789	1.68355	1.55741	1.63255
Vitvi01g01820	7.06708	8.27082	7.15549	8.0136	9.43494	8.53587	5.29138	5.57989	5.43055	5.72264	5.22226	6.20588	6.46157	6.18391	6.91549	6.62425	7.93399	6.61442
Vitvi01g01821	8.78767	8.94152	7.80777	8.20527	9.57018	8.87473	2.51612	2.39675	1.9714	2.47082	2.77574	2.27527	2.57144	2.39117	2.60807	2.98396	2.60123	2.38182
Vitvi01g01824	2.82315	3.16099	2.92862	4.71268	3.58063	3.69842	2.94467	2.77621	3.14778	5.28125	4.69524	4.33914	4.29068	4.38958	4.4027	5.51368	5.24843	5.08457
Vitvi01g01826	4.3703	3.83441	4.67696	3.15706	2.96767	2.59623	0.434321	0.579069	0.598451	0.335588	0.371453	0.314784	0.738328	1.34171	1.87513	1.25122	0.974942	1.02604
Vitvi01g01827	27.6064	20.1203	24.1057	31.9559	23.3121	27.0342	11.3413	11.2179	8.53568	12.0289	11.977	12.7276	6.83194	8.35215	7.67778	8.66646	9.75412	9.75892
Vitvi01g01834	12.9963	13.2861	12.6908	7.42177	11.2931	12.5877	32.3032	30.4537	30.7701	28.7891	30.4411	32.2373	20.0776	21.053	16.3556	16.1317	18.0525	20.2641
Vitvi01g01837	3.69705	1.5952	2.16206	1.50338	1.69578	1.96916	0.515913	0.492604	0.480673	0.304511	0.396224	0.337566	0.209361	0.126089	0.104732	0.112476	0.0357437	0.0797316
Vitvi01g01838	21.0624	13.603	16.2365	11.0082	13.5611	13.9113	19.9698	19.3435	19.5191	16.3355	17.4578	16.8981	31.8261	32.0858	30.8225	25.9026	27.1064	31.9185
Vitvi01g01840	0.69287	1.00066	0.994888	1.14156	0.960597	1.202	0.237531	0.359879	0.205537	0.291985	0.302494	0.332573	0.143392	0.16888	0.242783	0.0897237	0.188504	0.138622
Vitvi01g01841	2.76408	3.19177	2.82989	2.70375	2.95847	3.06203	3.02545	3.57197	3.19185	2.76255	3.20496	2.95435	3.41272	3.56475	3.34654	3.16358	3.2427	3.12637
Vitvi01g01842	1.10433	1.55534	0.966377	1.28699	1.96553	2.19243	1.4418	1.45336	0.864311	1.28024	0.994432	0.695244	1.20449	1.02302	1.255	1.15951	0.986021	0.995233
Vitvi01g01843	1.24681	1.98895	2.32631	1.78317	2.16758	1.59293	0.370071	0.160614	0.111825	0.0893575	0.227373	0.139697	0.0614361	0.105519	0.225376	0.113902	0.0769183	0.158379
Vitvi01g01844	11.0925	6.64243	5.38432	6.1771	7.58956	4.87911	3.43288	4.82458	4.65229	2.3076	2.8299	2.60996	4.86848	6.68666	5.08156	5.37585	4.93724	4.72497
Vitvi01g01845	1.00937	1.11797	1.31696	0.538707	0.785029	1.23126	3.58695	4.19577	5.91203	3.72379	2.94159	2.90209	8.45765	7.40697	7.5913	7.54502	6.81748	6.51804
Vitvi01g01846	334.169	321.829	283.884	246.287	262.707	248.959	59.6048	65.5215	60.2623	49.3383	43.7768	59.8107	52.936	56.9707	71.3933	59.2242	70.9041	72.2724
Vitvi01g01847	1.20562	1.29243	0.984379	1.50529	1.05303	1.52626	0.619971	0.743619	0.681226	0.907262	1.01115	0.868038	1.17269	0.808109	0.654801	0.797963	0.609153	0.675382
Vitvi01g01854	11.9929	10.6962	9.98939	12.8892	12.2162	12.007	4.47788	4.85463	4.43205	3.81741	4.39635	4.01541	4.94576	4.46691	5.80518	5.08395	3.56141	4.08701
Vitvi01g01855	81.022	62.9195	38.5028	51.401	60.1325	66.6735	32.6706	35.973	42.2376	28.1555	29.9345	35.571	64.9066	86.2796	86.1643	86.561	96.9275	75.3828
Vitvi01g01856	2.44283	2.28145	1.78196	2.37255	2.1706	3.31464	2.21476	1.76625	1.53715	1.77145	1.6967	1.50487	2.13712	1.69152	1.82867	1.69352	1.46731	1.49583
Vitvi01g01857	5.21188	7.17097	8.51613	5.48066	5.5161	6.87289	10.442	7.93086	9.6959	9.98027	9.22245	8.21189	6.93398	7.54973	6.44079	6.86299	8.13879	7.54121
Vitvi01g01858	1.21697	1.48926	1.07954	1.5879	1.32897	1.36788	1.14302	0.987653	1.16569	0.815438	0.708662	0.694281	1.00053	0.863458	0.803202	0.623653	1.00429	0.811592
Vitvi01g01859	9.35144	4.95946	4.42866	2.42961	4.96018	2.96935	50.272	50.8826	44.3524	39.4751	52.0892	62.8395	30.2808	30.0701	37.2634	37.7031	41.428	47.7689
Vitvi01g01861	1.32503	1.25543	1.10222	1.597	1.20241	1.37431	0.750823	1.5837	0.901836	0.960857	1.10714	1.22439	1.14674	0.935853	0.717541	0.918588	0.936338	0.690858
Vitvi01g01865	1.4673	3.60465	2.47869	1.74701	1.67827	2.12125	0	0	0.0518177	0.0552089	0.126433	0	0.0759157	0.894095	3.47046	0.844483	2.06727	1.56566
Vitvi01g01866	0.531734	0.488986	0.440319	0.473063	0.466169	0.623285	1.18196	1.18038	1.1046	1.32989	1.11401	0.949381	0.728235	0.607521	0.452101	0.483801	0.866166	0.771802
Vitvi01g01867	0.936576	0.849746	0.556223	0.762875	0.740535	1.16645	1.68749	1.25891	1.11629	1.40959	1.32822	1.37386	0.999426	0.936306	0.756346	1.07386	0.867369	0.995455
Vitvi01g01868	2.37104	2.75797	2.69111	2.11727	2.58868	2.33922	2.0552	1.61157	1.29787	1.96269	1.95793	1.58997	1.01206	0.812693	0.726963	0.916854	0.287978	0.474371
Vitvi01g01869	1.4226	1.0018	1.19077	0.420665	0.772929	0.540824	0.419397	0.374445	0.380189	0.31827	0.265042	0.189979	0.278499	0.0878575	0.235768	0.138304	0.149435	0.0256413
Vitvi01g01874	2.01736	1.66184	2.42091	1.95815	1.92572	1.87367	0.966273	0.670993	0.747468	0.609734	0.835904	0.595278	1.24908	1.22172	1.31817	0.975483	1.12469	0.959402
Vitvi01g01875	0.665234	1.36916	0.716129	1.25922	1.32917	0.79506	0.945154	1.39734	1.05026	1.53126	1.37122	0.994385	0.971808	0.536505	0.582747	0.760102	0.72242	0.756801
Vitvi01g01877	126.684	115.169	121.44	86.3694	100.776	117.357	35.0785	36.8899	38.3035	35.6572	25.4559	33.4467	42.3523	39.4486	36.8539	37.6843	40.3808	39.3686
Vitvi01g01878	25.5854	21.7761	24.8902	20.5997	24.4589	24.7077	6.58409	6.68931	6.07876	6.86792	4.48094	6.64404	8.23308	7.30801	6.21821	7.66944	6.84664	6.57196
Vitvi01g01879	3.11988	5.6903	3.16222	2.36933	4.90934	2.36489	0.437548	0.405119	0.264429	0.352168	1.00364	0.550559	1.22677	0.594091	0.273302	0.516236	0.272829	0.561771
Vitvi01g01881	46.2525	40.4769	37.7606	34.4331	35.4126	49.0607	12.5396	15.258	16.7608	13.8934	11.1887	12.9297	26.0058	26.3212	24.556	24.0609	25.1709	25.4307
Vitvi01g01882	7.99957	7.07183	6.61602	5.53452	6.58506	5.31357	4.51877	3.89532	3.46069	4.43966	4.71022	3.17626	2.37984	3.27507	2.27748	2.87753	2.04036	2.20064
Vitvi01g01883	30.3895	19.3212	21.4161	14.2027	28.0796	32.1986	6.51208	6.4856	5.2301	6.04135	6.04369	9.41884	3.30014	3.54608	5.26646	4.53608	3.95369	6.64961
Vitvi01g01884	8.94645	11.2897	8.83135	7.05681	7.86556	10.1884	1.61512	2.25788	1.61825	1.19049	1.22214	2.19487	1.58055	1.24653	1.91149	1.80529	1.0601	1.05503
Vitvi01g01886	3.47174	3.22225	3.23705	1.36383	3.40677	3.31197	0.983627	1.64662	1.08274	1.05182	0.699313	1.08209	0.326587	0.446453	0.473962	0.551428	0.613332	0.541237
Vitvi01g01891	0.930344	1.17996	0.733664	1.18088	1.15846	1.10399	0.100676	0.132831	0.04259	0.0842721	0.108866	0.091209	0.0356552	0.0918593	0.113192	0.0991568	0.125552	0.0459587
Vitvi01g01892	40.0706	40.4689	38.821	28.3021	43.3917	34.8956	14.3094	16.8112	15.59	13.8632	16.8087	13.7429	19.5606	19.5715	20.1291	22.0686	16.2228	18.5702
Vitvi01g01893	3.41799	3.2523	3.34612	2.33919	2.98672	2.78385	1.82853	1.48464	1.71709	1.6121	1.65926	0.934484	1.84314	1.41172	1.38111	1.54984	1.37989	1.05946
Vitvi01g01898	0	0	0	0	0.0577812	0.065137	1.94833	2.09707	4.3566	2.32086	1.96319	1.4121	5.9514	3.23797	3.79696	1.6191	2.34874	3.78002
Vitvi01g01902	23.2913	2.25251	2.08021	6.24958	1.90235	5.9387	0.603079	1.31347	0.5467	0.635431	0.282954	0.645708	0.436879	0.696763	1.54103	1.26558	1.7093	0.610054
Vitvi01g01903	10.9771	10.5866	11.9785	9.20527	11.5281	9.91894	4.82577	3.69127	3.3619	3.93569	4.32762	4.47153	2.78496	3.11527	2.64594	3.5089	3.00336	2.90002
Vitvi01g01904	1.38156	1.60867	2.60148	1.93789	2.45564	2.02082	0.312808	0.325827	0.308585	0.453184	0.305244	0.316733	0.171063	0.287812	0.10344	0.280337	0.103261	0.149622
Vitvi01g01907	0.167638	0.207995	0.117995	0.0359631	0	0.0873338	51.9406	52.1977	15.0766	7.69526	2.69638	66.4627	0.289111	26.1334	29.7619	6.39192	11.5649	58.3209
Vitvi01g01915	0.979107	1.12647	1.31568	1.31756	0.74042	1.66936	3.3982	4.83991	3.08051	3.95194	2.7611	3.64412	0.460523	0.677974	1.24756	0.256142	1.12432	1.12785
Vitvi01g01921	1.52229	1.38915	0.760414	0.442454	1.02121	1.07447	0.0382605	0	0	0	0	0	0	0.187017	0.0430171	0	0	0
Vitvi01g01922	584.636	663.426	610.818	481.175	439.896	517.062	84.476	82.5823	57.5085	86.289	63.1554	83.3219	14.0567	21.2082	12.3435	18.0283	10.4119	16.9371
Vitvi01g01923	865.464	1081.77	275.113	659.123	184.397	186.603	8.07052	8.13812	11.1297	20.3163	3.60814	8.08943	0.456102	1.0072	0.965303	0	0.321211	0.661392
Vitvi01g01924	1.90302	1.28177	1.2757	0.991468	1.25636	2.19527	5.64846	8.31051	6.46451	5.11454	7.28792	9.53098	9.47086	18.5675	18.8139	9.90948	10.39	17.0425
Vitvi01g01926	0	0.0883978	0	0.0764215	0	0	1.06396	1.59008	1.17416	1.96587	0.954968	1.71827	0.614361	2.66813	1.50829	1.49497	1.5576	1.34622
Vitvi01g01927	1.47374	1.25737	1.01013	1.36766	1.04456	1.42771	0.946125	1.0527	1.22414	0.934575	1.04952	0.825987	1.22798	1.24025	1.16045	1.07215	1.20671	0.905533
Vitvi01g01928	1.06725	6.55471	7.13648	4.80808	3.69911	4.48278	4.46953	5.41343	2.35563	3.31293	2.75887	5.27342	0.966317	0.914526	0.584324	0.767805	0	0.533811
Vitvi01g01931	8.1168	5.7362	6.08177	2.52767	6.84524	6.69363	2.0109	1.85174	1.5323	1.12592	1.50409	1.18813	1.85785	1.42453	1.4745	1.48003	0.581509	0.723406
Vitvi01g01932	3.30234	0.672827	0.905301	0.850135	1.34942	0.787767	0.243757	0.084634	0.0491042	0.209271	0.0998435	0.0981489	0.287761	0.317728	0.395866	0.300098	0.641746	0.7882
Vitvi01g01934	18.5107	3.59226	0.80736	4.25108	0.767706	3.77084	0.0924515	0.577796	0.558723	0.80364	0.840678	1.08885	1.3097	2.16913	4.50429	1.62194	5.61101	3.64011
Vitvi01g01935	43.9369	23.5771	15.9229	17.9886	12.8937	21.9206	52.407	68.4596	72.0781	61.2092	68.3833	92.048	82.9181	131.107	109.477	90.2703	187.373	136.65
Vitvi01g01936	2.02279	2.33049	4.16965	2.04574	2.13669	1.50544	1.53851	1.52437	1.2246	0.833587	0.885325	0.78191	0.149509	0.146736	0.379708	0.0346485	0.327575	0.353308
Vitvi01g01938	17.0937	18.9384	15.236	16.1428	18.5785	20.5599	20.4644	19.0161	17.5583	23.0232	24.0358	21.1706	16.1871	15.8076	13.5862	16.1506	18.5606	15.6411
Vitvi01g01942	17.3588	29.6231	33.5083	18.5333	31.744	23.5421	30.5644	24.4494	22.1031	22.3676	19.527	22.2318	11.8777	9.57133	11.0078	11.0105	10.0183	9.0517
Vitvi01g01943	23.5518	33.0683	20.9579	55.2471	37.8965	40.267	39.9478	28.8215	32.6443	62.3432	52.4281	56.6446	24.7252	23.8753	27.0585	34.8732	35.0336	33.8121
Vitvi01g01944	24.3445	38.8184	23.6136	61.842	42.5919	42.5155	27.338	20.7259	18.082	52.3356	38.4532	41.641	16.7073	16.4852	19.6473	26.5759	27.2864	24.1957
Vitvi01g01945	1.11779	1.82572	1.30347	1.54616	1.28371	1.27765	0.558945	0.616058	0.471341	0.61518	0.642112	0.594707	0.362534	0.387579	0.372676	0.45009	0.291789	0.155766
Vitvi01g01948	2.14887	1.47173	0.665511	1.99149	1.54918	0.873202	0.267883	0.139516	0.24284	0	0.246883	0.0606732	0.355774	0.130941	0.752967	0.432864	0.250555	0.630552
Vitvi01g01949	1.11432	1.6591	1.13293	1.47416	0.77245	0.628901	2.07406	1.8087	1.48664	3.02812	2.24042	2.05382	0.640592	1.50891	1.08461	1.38065	1.68425	1.07342
Vitvi01g01950	1.852	1.55105	0.81473	1.34091	2.7281	1.08543	0.180371	0	0.163509	0.17421	0.132985	0.326819	0	0	0	0	0.449875	0
Vitvi01g01951	8.99687	11.2706	13.0869	12.2306	11.6672	10.1329	0	0	0.0082957	0	0.0472293	0.0663253	0.0243073	0.0984081	0.0514444	0.0253493	0.0114123	0.0469972
Vitvi01g01952	3.25565	2.10999	2.26459	1.94738	1.85856	3.14274	0	0.0155422	0.0405788	0.057646	0.0220023	0.0811085	0.356701	0.262565	0.654272	0.151553	0.260512	0.523637
Vitvi01g01953	7.44423	4.53831	3.84649	5.97115	5.93483	4.36534	0	0	0.0085773	0	0.0069761	0	0	0.147998	0.0319144	0.0174732	0.0235994	0.0485925
Vitvi01g01954	21.5893	17.7451	16.778	8.41562	10.7168	10.4313	0.212254	0.718535	0.288616	0.563759	0.117369	0	0.986623	0.985618	1.55117	0.636951	1.25731	0.772124
Vitvi01g01955	67.1845	50.9255	46.6722	43.6587	46.0072	41.3034	236.05	304.7	362.588	186.601	208.181	181.638	657.745	832.718	640.053	674.343	615.308	546.878
Vitvi01g01956	6.39598	5.23998	4.87521	3.05624	5.12438	3.84279	3.725	3.89308	2.62763	2.96891	2.52483	2.78485	1.19729	1.60963	1.33034	1.44516	1.77227	1.77906
Vitvi01g01957	13.2647	8.86125	6.86145	7.16502	10.5703	7.49612	4.84322	4.92483	3.42334	3.74691	3.2714	3.80568	2.32656	2.82069	2.68518	2.77611	2.76671	3.14415
Vitvi01g01958	17.1191	28.9529	20.9991	18.8262	33.0663	15.0013	1.61871	1.34887	1.40869	1.37581	0.334167	1.99444	2.1498	2.21543	1.23757	1.49464	1.2112	1.38552
Vitvi01g01960	1.10408	1.10032	0.877401	0.951242	0.753004	0.681875	5.30013	6.05545	7.05603	2.89456	3.60082	3.88412	4.03548	2.68564	3.9623	3.66401	2.30128	2.85021
Vitvi01g01962	15.2476	7.69837	8.64847	9.99201	12.9013	10.9268	4.52675	5.61757	4.28026	3.19018	3.34549	4.06183	3.85454	4.27712	3.55535	4.01979	3.82201	5.11672
Vitvi01g01965	1.2522	0.932195	1.54243	1.00737	1.08504	1.83475	0.365866	0.381093	1.10554	0.471158	2.51764	1.21536	1.78165	0.119223	0.411351	1.68912	1.06462	0.730705
Vitvi01g01968	1.7577	0.855561	1.54649	1.13123	0.960692	1.34714	2.3176	2.52379	2.67392	1.70426	1.57281	2.00422	2.23854	2.05971	2.30962	1.60497	1.97062	2.36695
Vitvi01g01971	36.1134	42.0103	59.4505	28.2531	23.1319	26.83	176.913	234.829	240.98	173.995	166.686	163.208	230.199	334.716	258.735	214.514	290.733	263.686
Vitvi01g01972	9.87492	9.72636	13.4379	9.45154	7.86334	11.5158	8.52253	9.24712	8.97765	10.7084	9.77438	11.4387	4.19211	5.09153	5.14592	3.82535	6.44587	7.22722
Vitvi01g01973	7.69619	8.15058	8.88498	8.67319	9.77714	9.03387	8.44265	8.48043	7.49416	8.29965	7.47326	10.5696	2.56574	1.71693	2.42595	1.89966	2.04942	3.13537
Vitvi01g01974	1.15348	1.24237	1.57197	1.59529	1.39504	1.70688	0.917843	1.39423	0.901373	0.62793	1.02917	1.00477	0.990421	0.934668	0.924455	0.847492	0.643853	0.88382
Vitvi01g01976	0.839291	0.624805	0.625502	0.571929	0.684469	1.23457	2418.1	1965.25	3368.77	1918.69	2062.66	2091.46	3831.04	4281.61	5095.35	4145.36	4115.35	3662.42
Vitvi01g01977	0.149585	0.0742382	0.280768	0	0.0691282	0.0779286	18.4922	18.4525	19.933	11.7444	5.09843	10.1364	29.6157	46.7899	34.0695	30.132	31.5882	28.1316
Vitvi01g01978	0	0	0	0	0	0	134.557	109.1	236.124	82.4069	92.1328	90.008	227.899	308.752	415.304	428.217	306.147	293.494
Vitvi01g01979	0.0903724	1.27826	0.106017	0.193874	0	0.682674	102.615	71.5586	99.426	91.9008	76.9023	74.1682	91.3637	56.1467	92.572	68.8517	66.3555	80.439
Vitvi01g01980	0.297367	1.89611	0.759879	0.470132	0.618407	1.2023	1.58154	0.923364	0.694015	2.99179	0.946949	2.13098	0.0936499	0.0295435	0.19254	0.19998	0	0.11209
Vitvi01g01981	6.3119	30.7161	15.8889	13.3474	14.1609	21.625	12.1856	6.76276	8.93817	9.61672	4.17956	11.4129	3.18525	0.592079	1.82492	4.98829	1.26889	2.65419
Vitvi01g01982	0.546573	3.73852	1.47523	0.968017	1.34462	2.00072	0.992599	0.663704	0.516662	2.15242	0.590184	1.31118	0.0765443	0.046953	0.1116	0.112347	0.0039931	0.0493319
Vitvi01g01983	43.1945	34.1567	50.6722	39.4133	30.3418	37.2048	240.668	301.008	297.49	143.166	176.448	167.22	364.127	431.803	389.989	236.999	263.758	276.54
Vitvi01g01984	2.77049	3.72576	3.77432	2.01311	2.4471	3.0729	0.62669	0.652773	0.504981	0.269015	0.385041	0.473133	0.508629	0.44247	0.430589	0.417918	0.390767	0.745012
Vitvi01g01990	2.38421	1.38766	2.28842	0.892767	1.89314	0.813008	0.168876	0.633257	0.244941	0.0978644	0	0.0917974	0.807419	0.990557	0.987328	0.530169	0.547566	0.231276
Vitvi01g01991	4.05015	4.24348	2.52347	3.95819	4.52331	3.70421	3.43613	3.44523	2.35207	2.506	2.70575	2.78477	2.40593	2.25086	2.83835	2.37417	1.92394	1.34051
Vitvi01g01993	2.33462	2.95458	2.62923	3.1553	3.23672	2.73658	3.36514	3.7894	5.9362	2.28392	5.63269	4.61425	8.2137	2.75628	3.27221	3.27517	3.85634	6.14995
Vitvi01g01994	1.08744	1.88892	2.55139	0.933147	3.01526	2.26608	0.282423	0	1.2801	1.0911	0.832905	0	4.87609	1.38048	2.54027	0.521552	1.05661	1.20868
Vitvi01g01995	13.2132	11.0604	11.376	9.61226	12.4035	12.0316	9.17665	10.1022	9.36935	7.9533	8.30985	8.24618	8.07395	8.35489	8.13055	8.16664	7.16732	7.58781
Vitvi01g01996	16.4253	15.2915	15.3193	13.0527	16.4751	16.6312	10.631	10.8628	10.5013	7.31024	9.09469	10.3117	9.43818	9.68677	10.3611	9.04257	8.71837	10.0885
Vitvi01g01999	1.94356	1.07419	1.47165	0.530662	0.898187	1.19663	0	0	0	0	0	0	0.0304718	0	0	0	0	0.0196387
Vitvi01g02001	21.8288	12.4449	9.95784	13.7997	17.0855	13.6465	0.258345	0.47092	0.429354	0.24952	0.269838	0.448598	4.08868	3.89359	3.41293	3.1607	5.58441	3.59332
Vitvi01g02009	13.8233	0.772323	0.473663	3.66325	2.91552	1.84054	7.84288	8.48788	4.02023	5.90805	4.57441	6.68974	1.53775	2.07163	2.4808	2.07771	2.20679	2.87968
Vitvi01g02011	15.6492	11.0345	7.27406	6.42301	9.04687	10.2447	0	0	0	0	0	0.0416844	0.0611069	0	0	0	0	0
Vitvi01g02012	3.94011	5.09702	11.2297	4.36489	3.58203	6.35991	0.754894	0.366946	0.228107	0.0486071	0	0	0	0	0	0	0.062761	0.0861524
Vitvi01g02021	1.65346	1.49357	1.30017	2.10157	1.84636	1.82732	1.27211	1.51034	1.11409	1.17139	1.31148	1.31364	1.02371	1.02229	1.18178	1.06013	0.981433	0.724361
Vitvi01g02022	1.5452	2.36829	2.04729	2.20343	1.92174	1.92963	2.37245	2.58184	2.20415	2.95261	2.85436	2.8765	2.22596	2.30776	1.69864	1.90724	2.32569	2.35396
Vitvi01g02023	17.8697	18.81	19.408	18.4054	20.0822	21.5342	16.8017	14.697	14.5771	13.8517	14.0589	16.3477	15.4548	14.6436	16.9862	16.388	16.8331	18.1736
Vitvi01g02024	5.2918	5.19949	5.91577	4.84564	5.59684	6.78064	27.9671	30.5994	31.6185	23.293	27.9288	33.3434	38.4715	40.9589	35.3808	29.8824	31.7014	32.9165
Vitvi01g02026	5.00595	3.08006	2.73435	4.66493	3.84232	3.64041	19.7724	10.6501	12.2579	14.8664	14.4781	12.752	7.14089	6.84408	8.39695	6.49839	6.33706	10.2576
Vitvi01g02027	0.875187	0.898318	0.970695	1.39961	0.992751	1.25384	1.58075	1.21608	1.43297	1.25733	1.45493	1.74099	1.97589	1.22213	1.40556	1.60269	1.35287	1.25575
Vitvi01g02029	2.18403	0.916407	0.852486	0.71558	1.15612	0.806807	0.123757	0.096681	0.0701172	0.0298824	0.0456222	0.014015	0.123271	0.0756155	0.173929	0.157123	0.0385839	0.0794465
Vitvi01g02030	7.01235	7.30841	14.8073	12.9804	7.63867	9.18519	7.2848	9.05139	10.7075	10.1016	7.71118	12.1624	12.9229	6.20597	15.2693	9.60919	11.7453	12.827
Vitvi01g02031	202.577	166.98	159.395	143.98	211.454	155.321	7.16742	5.79786	5.32231	6.1125	6.29635	10.2928	17.6203	17.9644	26.4044	21.4735	25.4839	19.3183
Vitvi01g02033	4.4898	6.76732	7.21782	3.42467	4.3419	4.98128	0.129562	0.404864	0.0782999	0.125137	0.0636829	0.234758	0.0573569	0	0	0.0797544	0	0
Vitvi01g02035	1.0382	0.898698	0.475842	1.78696	0.702945	0.943373	0.620786	0.587839	0.477486	0.708595	0.735088	0.511282	0.549641	0.588488	0.507609	0.660053	0.398816	0.338135
Vitvi01g02036	207.532	242.355	158.89	201.246	126.259	142.395	351.39	560.687	523.661	354.289	273.065	261.813	302.746	364.319	319.04	247.536	344.254	307.585
Vitvi01g02039	2.22218	2.28681	3.31227	3.61747	4.07758	3.52412	0.814772	0.477384	1.1079	0.688572	0.488084	0.69202	0.743938	0.248912	0.801557	0.705301	0.825572	1.17685
Vitvi01g02040	1.02745	1.38634	1.44638	1.81844	1.51349	1.55562	0.700462	0.78173	0.544267	0.579886	0.885325	1.22386	0.930278	0.391297	0.73129	0.554377	0.811138	0.813678
Vitvi01g02047	1.37743	2.1722	1.36921	2.65947	2.34227	2.08248	0.363576	0.228138	0.262081	0.643082	0.746045	0.666712	0.290881	0.252656	0.211776	0.719954	0.234899	0.348693
Vitvi01g02048	3.53317	3.30369	3.06357	2.35079	3.47858	2.90772	2.38047	1.5376	1.80832	2.10649	2.36299	2.02409	1.13036	1.28708	1.68958	1.62088	1.22726	1.34318
Vitvi01g02050	4.1808	6.3359	5.0447	7.20723	5.48577	6.41749	0.814358	0.727073	0.316383	1.01127	1.02928	2.00254	0.309012	0.796114	0.784799	1.82614	0.580327	2.09112
Vitvi01g02051	16.3619	17.5641	18.293	8.66854	15.3212	10.2076	0	0.0366817	0	0	0	0	0	0	0	0	0	0
Vitvi01g02052	3.55056	3.46918	3.46605	3.01277	4.16069	3.6499	1.60549	1.50079	1.15685	1.39161	1.46293	1.30533	1.36682	1.18318	1.38853	1.3912	1.19104	1.45877
Vitvi01g02053	7.22419	10.9133	8.61173	10.8723	10.8875	9.99335	2.30477	1.84543	1.62738	3.36935	3.17891	3.06104	2.40503	2.68997	2.37095	3.36589	2.52229	2.4827
Vitvi01g02056	36.9287	33.7624	37.435	25.906	27.0234	31.7891	21.7125	23.7895	25.6164	22.063	21.4915	22.4831	41.7171	42.7686	45.7372	40.5552	44.3766	40.3235
Vitvi01g02057	68.6342	9.60714	6.63654	20.6282	4.56421	22.8244	20.1714	15.9238	22.7873	34.9612	35.9017	32.0688	28.9152	30.6525	35.276	38.539	78.5882	46.4042
Vitvi01g02058	133.859	20.129	11.7475	36.3923	10.6433	42.1707	36.0294	27.4024	41.9221	61.7242	74.3842	50.8163	50.428	53.0749	63.7782	68.5559	134.861	79.5441
Vitvi01g02059	0.765236	0.91148	1.24961	1.06379	1.29433	1.05247	0.357736	0.571358	0.259434	0.437653	0.474756	0.432128	0.25339	0.279777	0.13407	0.242232	0.118967	0.224547
Vitvi01g02060	1.94756	2.01108	2.38789	2.2238	2.39525	1.96377	0.342643	0.509863	0.532475	1.08737	0.757877	1.06431	0.455062	0.765639	0.550344	0.497169	0.122087	0.544666
Vitvi01g02061	7.64676	2.33713	1.95721	2.20811	2.6426	4.1531	44.8327	53.9783	53.8666	31.6575	29.8083	40.2528	48.0095	42.7523	50.0331	53.5604	43.2072	43.6232
Vitvi01g02062	0	0.532107	0.964287	0.306677	0.330321	0.325826	1.43868	2.12698	1.64074	1.61365	1.26602	1.47157	0.431448	0.544431	1.461	0.0857036	0.289379	0.556126
Vitvi01g02065	14.5248	12.897	12.2797	13.8653	14.1186	13.76	8.5983	9.08787	7.9091	7.57183	8.13401	7.93295	6.67527	6.89142	9.09859	7.18036	7.56903	8.65838
Vitvi01g02067	3.08311	4.05035	3.40835	3.78173	4.45044	3.72732	8.01903	7.7346	9.12672	6.72152	7.28751	8.18668	8.10714	7.93608	7.76882	7.63271	7.64788	7.94024
Vitvi01g02071	2.9171	3.88637	2.93492	2.07217	3.16433	2.69344	2.02393	1.93078	1.43096	1.93582	2.14415	1.88702	1.92246	1.58159	1.66432	1.82042	0.865841	1.27825
Vitvi01g02078	1.27044	1.14488	0.800096	0.98977	1.34418	1.3063	0.781462	0.922518	0.755632	0.503178	0.307285	0.61358	1.24542	0.305582	0.820039	0.865877	0.259879	0.668884
Vitvi01g02079	1.84138	1.20505	1.0589	1.13861	1.37656	1.39192	0.48292	0.405345	0.493026	0.371327	0.331852	0.768825	0.510599	0.600439	0.801256	0.753277	0.783498	0.914988
Vitvi01g02080	6.41097	7.48988	6.14286	8.58759	6.14488	8.05951	5.20887	5.7063	4.35362	5.09703	5.27822	5.46682	5.57178	5.8489	4.7842	4.84121	5.66924	5.83482
Vitvi01g02081	0.900769	0.670571	0.422683	0.24155	0.364242	0.527929	34.0385	31.9828	34.1435	32.2544	32.7284	35.1825	20.5836	17.0382	12.954	14.7967	13.4932	14.0668
Vitvi01g02086	0.281107	0.418537	0.395726	5.51794	0.48716	2.52622	0.985599	0.684413	1.19128	0.528851	0.888148	0.793704	6.54483	0.428231	0.492502	0.606703	0.682846	0.937347
Vitvi01g02091	1.38042	1.47942	1.56424	1.40826	1.75087	1.8168	2.38084	2.28916	2.39371	1.91679	1.84128	2.12377	2.92316	2.11916	2.51584	2.24447	2.64104	2.18321
Vitvi01g02092	2.6183	0.969924	3.41253	0.870767	0.790267	1.79153	11.0298	11.194	12.9894	9.26717	8.77258	9.56812	11.2651	10.5823	11.3694	9.67966	9.50681	10.0841
Vitvi01g02093	6.87319	5.50208	6.17202	3.8904	6.55327	4.97896	3.08714	3.03465	2.37664	2.10066	2.37675	2.75749	2.19216	2.26576	2.31628	2.52106	2.10875	2.93984
Vitvi01g02096	4.68911	2.34956	2.60233	3.13391	2.50038	2.11402	7.93928	7.02559	6.68753	15.5397	14.4525	18.3318	9.42436	17.5834	22.5922	18.1647	31.3676	21.4089
Vitvi01g02098	12.5302	13.0924	11.491	11.8504	14.2113	13.4061	8.30705	7.64686	7.61309	8.18837	9.38863	7.80979	7.46095	5.79272	7.20983	8.73565	4.43373	5.53269
Vitvi01g02099	6.62044	4.71568	7.32274	6.79465	4.78751	5.74074	8.75703	8.92514	11.5114	10.8248	12.4833	14.3767	14.8392	11.5764	16.8013	12.1841	13.0151	14.3749
Vitvi01g02100	0.852966	2.1109	1.70377	1.11275	1.58207	1.60332	0.55681	0.598694	0.309367	0.156133	0.423771	0.211544	0.524803	0.245829	0.282725	0.182434	0.201597	0.184489
Vitvi01g02101	3.68276	3.96906	4.35419	3.08277	4.113	3.21647	0.909577	0.693483	0.858546	0.796996	0.864198	0.739092	1.10837	1.11838	0.917228	0.952418	1.06415	0.95512
Vitvi01g02122	0.929907	0.692263	0.818167	0.448855	0.322307	2.18003	1.81132	2.26405	1.64199	1.5745	0.934821	2.13329	0.24056	1.23952	0.814602	0.668995	0	1.70542
Vitvi01g02127	68.8542	61.5504	80.501	68.8929	78.1896	84.4531	58.3931	44.3817	50.0337	65.1544	59.5656	86.5759	37.8196	50.4642	53.1217	61.1557	73.4861	62.7615
Vitvi01g02132	1.34383	0.778092	0.385359	1.34535	0.655532	1.16682	2.17162	0.201965	0.210922	1.68544	1.85842	1.15937	1.44206	2.65371	2.2672	2.61388	5.60982	2.48943
Vitvi01g02136	1.63295	1.50508	1.92781	1.18996	1.29966	1.50563	5.77583	6.72442	6.46855	5.27295	5.39997	5.76938	7.08971	7.46277	9.1202	7.60188	8.88195	7.8305
Vitvi01g02139	5.92524	5.5158	5.6098	5.43355	6.8812	7.24179	6.16687	6.45923	5.92422	5.58395	5.44978	5.87408	4.37947	4.02752	4.91126	4.67399	4.79595	4.61866
Vitvi01g02150	1.07027	0.918635	1.04228	0.770587	1.11626	1.16671	0.428369	0.325229	0.357256	0.3457	0.362152	0.30702	0.262964	0.284765	0.261147	0.261932	0.22793	0.296586
Vitvi01g02155	1.21659	0.967083	0.507986	0.982039	1.57233	0.725112	0.257056	0.0334693	0.101948	0.093103	0.0710712	0.174662	0.0640113	0.0314121	0.0180633	0.103842	0.0400712	0.0412545
Vitvi01g02157	1.30543	1.0347	0.853996	0.901933	0.851698	0.92712	0.595312	0.507912	0.558641	0.520079	0.49626	0.52307	0.65952	0.725276	0.713046	0.593878	0.678982	0.555641
Vitvi01g02160	1.52064	1.5791	1.44322	1.96284	1.85548	1.69447	0.549784	0.454304	0.402951	1.24923	0.996736	0.85386	0.33734	0.274452	0.308127	0.615654	0.289672	0.347573
Vitvi01g02174	2.05106	2.13981	1.6826	2.04512	2.30292	2.29133	0.46704	0.480617	0.311157	0.391304	0.485397	0.382339	0.515648	0.434573	0.373266	0.462417	0.0912252	0.269716
Vitvi01g02178	0.117981	0.61481	0.166086	0	0.817845	0.0921961	0	0.287248	0	0	0	0.416397	1.58708	2.24661	2.27373	1.78243	1.60491	3.3046
Vitvi01g02188	1.46646	1.40361	0.44237	1.07862	0.290444	0.491128	9.30385	8.16091	7.54627	4.72949	4.57306	4.14054	5.85302	3.19138	6.42312	6.78216	1.42489	2.79422
Vitvi01g02196	4.17971	3.11394	2.35222	2.74991	3.44704	3.84322	2.2611	3.07427	2.34901	2.05341	1.83673	1.78335	1.60777	1.32529	1.6648	1.64205	0.542744	0.974103
Vitvi01g02198	0.47217	1.08185	0.358196	0.59088	1.15286	1.29962	0.0899279	0.0596086	0.0111165	0.071064	0.0843849	0.0555487	0.0054287	0	0.0091916	0.0150973	0.0101952	0
Vitvi01g02227	1.35063	1.94709	1.32791	1.26937	1.35237	1.45752	1.18596	0.991733	0.423977	1.6617	1.55173	1.57382	0.155288	0.228612	0.187802	0.13881	0.187477	0.171567
Vitvi01g02229	0.714386	0	0.314272	0.114942	0.185705	0.139564	0	0	0.252286	0.134398	0	0	0.554419	1.22431	1.56451	0.513944	1.21474	1.36971
Vitvi01g02234	0.147023	0	0.0517427	3.50101	0.280271	0.20106	0.0859139	0	0.0259607	0.193618	0.823459	0.20756	0	0	0.0965947	0	0	0
Vitvi01g02243	6.82786	3.48949	2.63182	3.16494	5.61584	3.08069	0	0	0	0	0	0	0.0280367	0.0619128	0.04747	0.0292387	0.171123	0.0180693
Vitvi01g02248	6.19358	2.32139	1.71049	3.95841	7.51345	5.05844	0.167558	0.226891	0.091136	0.291301	0.160599	0.318783	0.0222532	0.114663	0.0565166	0.1083	0.0208958	0.0717096
Vitvi01g02251	3.05317	1.51527	2.9012	1.34273	1.86954	2.07772	0	0	0	0	0	0	0.0131639	0.0387593	0.0222882	0.0091521	0.0247218	0.0339358
Vitvi01g02254	10.9918	5.26677	5.91494	6.70767	8.28938	5.31284	0	0	0.0121876	0	0	0	0.0535666	0.223436	0.256971	0.18621	0.65389	0.276184
Vitvi01g02258	16.6302	22.2143	19.1615	21.4148	22.4418	27.1491	29.0972	27.9932	21.5749	26.1859	23.6324	22.8227	17.2514	16.1897	18.4133	20.7404	22.1998	19.2724
Vitvi01g02261	0	0.203304	0	0	0	0.0266763	1.19689	0.858838	5.4973	1.46427	2.88266	5.99999	2.04878	2.39215	3.28945	2.55412	3.25058	3.73359
Vitvi01g02263	0.111849	0.249797	0.0787274	0.0575876	0.0465205	0.122367	3.34642	2.88659	19.1336	4.30948	10.306	20.1168	7.33781	9.72916	11.6205	10.4929	8.41173	10.413
Vitvi01g02265	0.0952412	0.903996	0.0167593	0.0919436	0.0165053	0.53959	8.68213	8.44444	54.1683	11.5749	33.7294	60.0852	22.3961	25.4447	31.1408	32.769	25.7728	32.2344
Vitvi01g02268	85.8922	88.743	81.4165	108.343	81.375	90.2008	65.4118	56.2772	44.8191	121.14	80.2673	109.748	42.3208	52.8735	49.1141	61.444	62.3164	60.3028
Vitvi01g02269	5.24615	6.43935	6.18511	6.17387	5.20818	5.83217	9.2455	8.68754	10.0398	8.2764	8.53147	9.43853	10.8959	10.1515	10.7505	9.57924	10.8563	11.179
Vitvi01g02270	22.7554	44.2244	16.3406	120.993	49.789	59.0973	45.8141	38.4085	37.1711	65.818	66.527	75.254	44.2625	27.3631	34.8205	43.5042	41.9155	39.0849
Vitvi01g02271	8.92454	7.34002	7.29732	5.89846	9.16863	6.28503	2.62316	2.58054	1.94387	2.09119	2.59404	3.11208	2.23959	1.7096	2.08322	2.40288	1.47988	1.83542
Vitvi01g02272	0.40612	0.520686	0.71464	0.653432	0.688168	0.476044	6.39881	6.31723	6.62927	7.02916	6.93405	6.60933	4.69269	3.79796	4.17033	5.34025	4.09954	5.20615
Vitvi01g02274	3.49453	6.76383	4.59142	3.8983	4.52183	4.91543	17.0624	11.8169	11.5182	18.3204	18.0668	14.9646	3.13389	3.54897	3.67346	3.35204	3.73501	3.185
Vitvi01g02275	4.95352	5.75785	9.23652	2.18127	4.33742	7.13065	2.84383	2.89166	1.04346	1.63493	0.798748	3.00581	1.52873	1.85341	2.05546	2.4383	3.20873	3.18757
Vitvi01g02276	11.8358	13.2061	11.2735	8.47176	9.44798	7.79216	13.2053	15.3367	14.4547	10.9686	10.2797	9.49108	7.99435	5.6479	6.19863	6.1169	6.1481	7.94032
Vitvi01g02278	2.64344	2.59568	2.17569	2.9955	2.82173	2.99845	1.79679	1.49778	1.3562	1.94044	1.91911	1.7423	1.57744	1.62313	1.69626	1.76874	1.56316	1.73262
Vitvi01g02283	5.76694	7.12189	7.64498	8.00735	6.03728	5.25548	6.43204	5.59449	6.16323	5.2887	6.12339	5.30501	4.74961	5.04572	5.55263	5.80598	5.27673	5.25875
Vitvi01g02286	4.83144	1.7292	2.61593	1.01655	2.06102	1.01649	0	0	0.0656241	0	0	0	0	0	0	0	0	0
Vitvi01g02289	1.79524	2.23727	1.73834	1.78734	1.88388	1.71292	2.57338	2.69658	2.8442	1.98539	1.9315	2.4084	2.75057	2.36463	2.64133	2.08358	2.63098	2.13651
Vitvi01g02290	0.740551	1.32312	0.521252	0.190643	0.513351	0.810185	0	0	0	0.111457	0	0.104547	1.37934	3.27159	5.06006	5.43423	7.05167	4.83994
Vitvi01g02293	1.28389	0.436928	0.619672	0.755464	0.432282	0.41565	2.20072	1.74156	2.68156	2.13934	2.81313	2.55048	0.967926	1.94186	1.44603	0.620167	0.766315	1.02746
Vitvi01g02296	388.004	757.391	529.496	490.358	545.745	515.731	4.9406	5.2034	5.7228	7.74097	5.58536	4.77441	8.38422	10.5721	4.56729	10.239	9.92659	9.72636
Vitvi01g02298	6.90118	9.23752	6.15498	7.24816	6.45126	5.32266	10.9817	14.759	11.8285	9.45622	9.54289	8.61611	15.2127	21.3857	14.3949	18.0481	17.3427	16.7754
Vitvi01g02299	28.7999	34.9802	31.6982	21.7568	28.4014	25.2787	22.7197	22.0514	14.4206	21.5953	23.398	25.6897	2.71405	2.40257	2.67305	3.7122	3.88105	6.90522
Vitvi01g02300	3.05604	2.68271	1.62883	1.92134	3.36748	2.19488	0.0825809	0.243717	0.0998142	0.27916	0.152214	0.174569	0.0365583	0.094186	0.34044	0.0889598	0.085821	0.200272
Vitvi01g02302	1.80646	3.69822	2.8609	0.871957	1.25224	1.76457	0	0	0.318976	0	0	0	0	0	0	0	0	0
Vitvi01g02303	0.409897	0.292431	0.565007	0.318762	0.367016	0.347007	2.83439	1.84349	0.880595	2.26202	1.95239	2.23029	0.0706915	0.182124	0.134652	0.135157	0.132759	0.523938
Vitvi01g02304	1.55225	1.09071	0.763693	0.632023	1.28464	0.878811	0.302355	0.584888	0.436305	0.166873	0.213823	0.290694	0.491701	0.669583	0.568886	0.455805	1.50055	0.475343
Vitvi01g02305	2.83722	2.00995	1.51388	1.35477	2.12538	2.14563	0.106964	0.222832	0.581787	0.241058	0.157726	0.0323019	0.236764	0.209136	0.360786	0.36214	2.57894	0.244146
Vitvi01g02307	2.66052	2.41274	2.05993	1.77454	2.93408	2.19247	0.131913	0.196291	0.239162	0.091005	0.194515	0.0853633	0.150165	0.221071	0.211875	0.052201	0.517021	0.0322599
Vitvi01g02312	3.06563	3.015	3.06844	2.66083	4.23071	4.15391	0.109567	0.0456508	0.079459	0.0634945	0.113095	0.297791	0.174618	0.0642674	0.0246377	0.080935	0.24595	0.131296
Vitvi01g02315	2.98359	1.55478	1.51671	0.853419	1.37882	1.11395	0.955684	1.42593	1.70927	0.424099	0.247566	0.421208	2.50417	2.02005	2.29419	1.66947	3.34997	1.76866
Vitvi01g02316	7.40434	3.0803	3.37227	1.26141	1.20769	0.8509	1.18774	1.06043	3.07629	0.163881	0.375301	0.614885	4.95763	3.48339	5.3416	1.41004	5.71324	2.32373
Vitvi01g02317	2.40084	1.69622	1.58224	1.21053	1.59006	1.79249	1.00083	1.40238	1.37169	0.632918	0.623696	0.809565	1.4716	1.85198	1.37977	1.19915	2.62995	1.30537
Vitvi02g00001	2.44222	2.25337	1.87578	2.1759	2.41535	2.297	3.003	3.08279	3.3066	2.78967	3.47761	2.72903	4.88551	3.5265	3.77006	3.92602	3.03773	3.10091
Vitvi02g00005	9.14672	9.50912	8.4771	6.42251	9.5266	7.53093	5.59818	4.80378	5.30038	4.60878	5.30673	5.45012	4.31932	4.0568	3.64661	4.5127	3.62368	3.01953
Vitvi02g00006	15.1708	15.3099	18.2341	9.18213	16.0784	12.8824	7.46765	5.62271	4.17776	6.92405	7.34629	6.70743	2.91864	2.52384	2.75869	2.73841	2.47454	3.1594
Vitvi02g00007	20.5838	23.5222	21.1593	18.9178	19.8171	16.8731	8.6896	8.62324	8.62223	8.25269	8.60762	8.0586	7.07844	6.60454	6.94355	6.81835	5.15457	6.39296
Vitvi02g00008	19.974	18.2794	17.5183	16.3748	18.3277	18.5636	27.0544	26.7525	28.03	22.3242	24.6029	23.4536	27.0746	22.6505	24.5923	23.8523	20.4915	22.3415
Vitvi02g00009	7.61746	6.6858	6.03588	5.58056	6.94815	6.54265	7.95879	7.25664	6.9919	6.52095	7.23049	6.12067	6.41896	5.78923	6.22872	7.19474	5.53472	5.36187
Vitvi02g00011	0	0.0192838	0	0	0	0.0202424	4.48053	1.38749	0.914788	2.45613	2.38085	4.40661	0.0536086	0	0.0453833	0.0186356	0	0.0345501
Vitvi02g00012	23.0737	18.9318	17.8075	18.5729	19.4384	22.2066	13.6094	12.6973	10.6922	14.4802	12.2404	12.4623	9.18306	8.71234	10.0199	9.64768	8.88754	10.1395
Vitvi02g00013	7.06049	8.58814	6.6558	8.19546	7.64741	8.12834	7.95696	11.0508	10.7751	6.11966	6.77188	9.78962	7.63214	10.1315	14.1924	10.9753	14.4557	14.5883
Vitvi02g00014	0.740189	1.25234	1.37354	0.944087	0.820961	1.11478	5.72517	6.95736	5.87433	4.40545	4.97098	4.93031	5.45896	7.67782	4.03192	4.43434	4.49831	5.59148
Vitvi02g00015	28.4511	24.4294	24.6815	29.3647	29.0699	25.6333	0.293886	0.295184	0.0380587	0.152061	0.0696463	0.161652	0	0.0205216	0.0236015	0.0484571	0.0261786	0.0269516
Vitvi02g00016	100.567	79.0587	87.8355	73.5136	76.699	72.973	4.11084	3.83931	3.47531	3.01573	2.54048	2.72835	3.22667	2.61896	3.36516	2.44805	2.46536	2.467
Vitvi02g00017	3.41293	10.0717	9.33802	4.64083	5.52032	4.81434	11.9048	11.0793	8.50494	11.0899	11.7231	10.5383	4.12926	3.7194	3.54169	3.71448	2.60193	4.99569
Vitvi02g00018	1.0821	1.12443	1.2853	1.01562	1.40647	1.47981	2.65228	2.03084	2.34064	1.34022	2.26629	1.40035	2.96261	1.66561	2.4883	1.99487	0.941903	1.42827
Vitvi02g00020	0.468341	0.0747115	0.117733	0.0430596	0.0231896	0.209135	1.2511	1.35747	1.29953	1.03214	1.42206	1.46404	2.90775	0.917303	2.69605	1.66061	1.3977	1.56168
Vitvi02g00021	2.42113	7.6967	5.25065	2.86372	4.71747	5.01122	0.0509837	0	0	0.246211	0	0.0461894	0	0	0.057322	0	0	0
Vitvi02g00022	1.176	0.689198	1.17999	0.676341	0.433621	0.488823	9.2212	7.26974	6.53886	9.4146	9.93207	8.21278	2.01952	1.54373	2.71793	2.30411	1.11835	2.65318
Vitvi02g00023	4.99082	6.5403	4.23869	6.05239	6.27311	6.11119	2.35241	1.76744	1.72464	2.20998	2.52578	2.31754	1.86941	1.62739	1.69098	2.22552	1.81149	1.931
Vitvi02g00025	120.139	221.421	60.7984	1815.66	401.255	665.197	107.876	46.0076	33.3427	880.539	705.107	627.271	25.3731	49.711	29.4945	309.642	244.336	248.402
Vitvi02g00027	64.2636	62.6501	65.1386	68.4087	57.1886	68.5841	92.3148	102.251	98.2864	80.3553	78.7618	85.2171	59.0309	59.496	46.215	69.9452	78.076	79.9263
Vitvi02g00029	2.27568	2.07588	2.16579	3.0942	1.39976	1.80337	2.59717	2.73128	2.3091	1.8331	1.84121	1.56109	1.29348	1.92866	2.30235	1.26823	1.71288	0.94051
Vitvi02g00030	8.00423	8.85654	8.4138	7.88106	9.31504	8.77715	12.7824	12.0047	11.4213	10.7347	9.0982	9.58263	9.2224	8.66634	8.70961	8.37799	7.32818	7.98806
Vitvi02g00031	72.0531	79.1629	57.34	92.7178	96.791	112.839	5.03899	2.99446	6.20767	9.17215	10.3834	8.66207	8.92298	10.3574	14.5631	18.1637	18.4493	20.8188
Vitvi02g00032	0.868367	0.791571	1.83365	1.33444	0.700232	1.0525	3.21721	3.60999	3.11671	1.94707	2.04623	3.11482	1.13695	2.72668	2.49942	0.790464	0.568241	1.06367
Vitvi02g00034	6.90362	9.43594	6.08629	8.83696	7.0099	6.7951	3.57691	4.87	3.43873	3.59584	3.77826	3.43175	2.42194	3.0524	2.84736	2.72314	2.70611	3.12183
Vitvi02g00035	6.50868	8.34932	6.35855	8.10166	8.93869	7.73946	2.38756	2.1885	2.02583	3.76339	5.18235	3.74639	1.83912	2.61416	2.10455	3.39502	1.89368	2.03543
Vitvi02g00037	3.1651	3.45466	3.62479	4.83743	3.71826	3.94744	4.25135	3.97748	3.96834	4.04952	4.60031	3.87608	2.79615	2.16841	2.63578	2.84734	2.20955	2.86713
Vitvi02g00039	0.728796	0.786694	0.897711	0.844275	0.530463	0.284759	0.794968	0.621041	0.875074	0.521016	0.293059	0.231497	1.20662	1.60983	2.10681	1.1797	0.991391	1.09357
Vitvi02g00040	0	0.0567311	0.0321835	0.009809	0.0211305	0.0833718	27.7401	19.7661	49.0341	39.9135	47.9352	25.1961	140.111	15.2659	76.4365	85.9425	57.5484	60.5082
Vitvi02g00041	2.96275	3.03862	2.64627	2.3787	3.34071	3.17311	2.69148	2.70718	2.06565	2.25825	2.72701	2.35461	1.82455	1.44312	1.68941	1.88447	1.30553	1.42747
Vitvi02g00043	2.61312	2.9928	2.52362	3.2896	3.19629	3.19607	6.01846	5.92604	5.93099	4.44223	5.61794	4.96025	4.5802	3.89014	3.84871	3.75691	2.73435	3.49083
Vitvi02g00044	18.832	17.1329	16.157	17.9754	19.0241	16.4703	7.44425	7.57191	7.89504	6.82961	6.56303	7.12976	9.4918	10.1896	12.3481	11.3682	11.2101	11.2617
Vitvi02g00045	2.76627	2.20292	2.32937	1.26093	2.26592	2.05858	1.63329	1.77954	1.89287	1.10769	1.2596	1.1895	2.43177	1.96785	2.9257	2.25668	1.82971	1.82451
Vitvi02g00046	0.138609	0.0515932	0	0.0446032	0.0720629	0	7.6407	6.2151	10.3529	6.04978	7.10641	10.0286	7.67341	5.96506	7.37637	6.38196	8.78784	7.3488
Vitvi02g00048	5.52971	3.49319	3.02479	2.52508	2.76356	2.38695	0.73038	0.632557	0.580267	0.840176	0.850101	0.910765	0.702986	1.13521	0.807341	1.32227	1.57095	1.00447
Vitvi02g00050	1.23467	0.735311	0.0869045	0.377441	0.385143	0.530657	0.0240495	0.0501008	0	0.0232279	0.0531939	0.261456	1.24566	1.78681	3.05544	2.66473	3.05915	2.20258
Vitvi02g00051	0.369986	0.25248	0.412334	0.0793723	0.235102	0.144563	9.82522	7.33155	8.64537	5.10443	8.89115	7.11669	2.52043	2.01966	2.88997	2.59521	2.36669	3.18709
Vitvi02g00056	0	0	0.0207719	0	0	0	0	0	0.0625309	0.111039	0.0169525	0.0624931	1.92384	0.899123	2.76613	1.29508	1.08963	0.728189
Vitvi02g00059	52.9673	49.029	56.4309	51.9072	59.0997	56.0832	129.731	125.559	135.216	111.444	112.25	140.727	170.706	155.151	155.086	156.492	161.896	166.081
Vitvi02g00060	0.197553	0.260195	0.267407	0.198863	0.333582	0.312714	0.895902	0.419318	0.776369	1.78777	1.21341	0.800928	1.33136	0.655909	0.23518	1.06046	0.772733	0.783728
Vitvi02g00062	10.0218	10.5449	8.84611	11.3283	9.45007	8.97104	3.82306	4.32968	3.88252	4.33691	4.24132	4.28043	2.69436	3.50823	2.64592	3.58831	3.27215	3.50384
Vitvi02g00065	6.23774	7.76197	5.6066	7.05368	6.82009	7.06302	5.28043	5.18534	5.41617	5.22322	5.26171	4.84807	4.17763	4.89433	5.02353	4.53553	4.26443	4.47526
Vitvi02g00066	17.886	11.4785	14.8521	8.25145	10.1961	10.2673	2.65025	2.65438	3.59054	1.80024	1.15951	2.17676	5.20231	3.61585	6.79445	3.03873	2.76029	3.29051
Vitvi02g00067	26.8477	27.6569	26.8046	25.1853	26.831	29.3312	27.743	28.2401	31.3749	22.9392	22.9641	23.4648	46.7024	48.5134	50.3082	42.6943	43.226	45.4043
Vitvi02g00068	2.26316	3.94113	4.48758	3.67357	3.88736	4.26747	0.483743	0.35759	0.254624	0.366741	0.371997	0.311019	0.262509	0.18306	0.192991	0.196917	0.136222	0.155827
Vitvi02g00070	0.213554	0.370951	0.200419	0.13744	0.296073	0.222509	2.60676	0.982112	0.251389	0.160705	0.122676	10.2002	0	0.0542204	0.498865	0	0.0691668	0.33231
Vitvi02g00071	0.733794	0.5114	0.494517	0.180865	0.63854	0.329413	1.11913	1.49514	2.55832	0.528701	0.690586	0.903685	5.36362	5.70812	5.81261	4.21202	4.7634	4.88324
Vitvi02g00072	0	0	0	0	0	0	1.12231	1.46127	2.28912	0.812978	1.24119	2.03354	1.49053	3.56579	2.52367	0.518143	2.44932	1.6811
Vitvi02g00073	0.0158325	0.0825046	0.211736	0.0407581	0.0878008	0.123723	23.3515	27.934	26.2229	15.9295	14.4519	13.5785	23.657	27.3145	21.1645	23.4297	21.8756	20.98
Vitvi02g00075	6.16972	5.81374	5.54016	6.08142	7.84328	6.58327	3.62527	2.64497	2.57696	3.23921	3.89742	3.66055	3.45724	4.44958	3.37569	4.98423	4.0231	3.71814
Vitvi02g00078	10.0325	8.93616	8.19282	8.32346	9.85298	9.28226	7.12211	6.09379	6.24344	7.87095	8.55455	6.85122	8.05558	6.42697	6.24763	6.60331	6.8688	5.91187
Vitvi02g00079	4.25425	4.18582	4.41837	3.14005	5.85686	4.69612	1.41394	1.11063	0.819486	1.65668	1.57227	1.44898	1.84706	1.85813	1.51154	2.52553	1.18517	1.01185
Vitvi02g00080	21.2239	18.853	17.9192	15.2704	14.4725	18.7705	93.0563	110.307	114.375	70.2788	69.3279	79.9071	136.18	151.863	145.425	135.428	142.389	146.159
Vitvi02g00083	4.11725	5.11948	4.23997	4.53569	5.54876	6.52181	0.144501	0.0963295	0.136232	0.0725736	0.136369	0.0837841	0.176558	0.0904087	0.220953	0.165447	0.100915	0.084105
Vitvi02g00085	4.51407	3.33692	3.22557	2.83391	3.89318	4.02616	0.279396	0.295304	0.383638	0.158736	0.163583	0.137728	0.502026	0.345437	0.480434	0.261774	0.133223	0.147707
Vitvi02g00086	1.95326	1.71695	1.99881	1.27643	1.86436	2.52439	0.977506	0.713342	0.493469	0.695366	0.699122	0.65756	0.132154	0.13161	0.105296	0.0702608	0.0948946	0.160323
Vitvi02g00087	15.6078	17.2877	17.6978	17.9509	18.1003	20.5141	29.4784	26.8358	30.6447	30.9197	31.1268	34.744	29.4133	26.4467	26.1042	30.3968	32.0611	33.9758
Vitvi02g00088	1.78832	1.65695	1.82926	1.34138	2.01112	1.61364	1.09764	0.965823	0.954135	1.30219	1.15663	1.24416	0.978502	0.783964	0.86218	0.994998	0.768806	0.982414
Vitvi02g00089	6.65434	3.463	4.77703	3.19442	5.07732	3.7204	4.49257	4.42027	4.73849	4.06351	4.61484	3.7676	4.03145	3.02686	3.19447	3.85112	3.55841	3.34131
Vitvi02g00091	0.769691	1.01069	2.11438	0.722401	0.770685	1.32826	1.16608	0.572601	0.430376	0.868817	0.822885	1.02624	0.110618	0.0407126	0.103011	0.0615257	0.0311613	0.0570338
Vitvi02g00092	28.1452	24.5545	21.0573	23.6536	23.2836	27.615	28.9681	32.5622	25.3827	24.6097	19.7726	20.6903	17.3223	14.7498	16.7885	14.8754	14.933	13.6237
Vitvi02g00093	1.37816	0.283776	2.53863	1.28326	0.365876	0.962391	0.525466	0.356958	0.434921	0.684044	0.185287	0.269074	0.0606841	0.0446691	0.128433	0.0632857	0.0284913	0.0391102
Vitvi02g00095	2.64293	3.25242	2.65754	3.73167	3.29027	3.51947	4.43361	4.00531	5.25725	5.80426	5.25183	6.51047	4.7999	4.35483	3.68545	8.05176	6.15798	6.96032
Vitvi02g00096	473.469	605.013	358.844	472.732	619.425	665.896	11.7622	13.7344	2.98824	12.7352	4.36367	3.52942	0.298496	1.0986	0.421162	0.207528	0.840866	0.705382
Vitvi02g00097	0.894847	1.78912	0.971778	1.79355	3.26106	1.67827	5.13944	1.70145	0.902902	2.11638	2.23242	2.8334	0.238104	0.311585	0.268762	0.367869	0.347792	0.57972
Vitvi02g00098	3.19368	2.8409	2.89165	2.81347	3.37225	3.20849	1.21432	1.08999	0.855611	0.884583	1.00669	0.779047	1.07515	0.758586	1.08635	0.99379	0.667619	0.57637
Vitvi02g00099	0.0872478	0.0541259	0.122822	0.121661	0.0705604	0.20454	3.69349	2.95031	3.71793	4.11445	3.56683	3.99282	1.36927	1.41772	1.96169	1.53781	1.5542	1.85223
Vitvi02g00100	6.60564	6.99842	5.39424	6.92904	7.74076	7.49715	6.19945	4.94319	4.54943	6.64402	6.56662	6.9487	4.22399	4.04583	4.50274	5.93	4.75127	5.14902
Vitvi02g00101	4.30853	2.81157	3.55777	2.67322	3.53248	3.23981	1.94095	2.21239	1.85067	1.13062	1.27681	1.58533	1.05515	0.977248	1.0018	0.997309	0.860355	1.11904
Vitvi02g00103	18.5886	19.0897	19.0019	28.5068	18.4497	19.0602	9.67765	8.81801	9.3717	14.006	13.2383	13.4506	12.9172	14.8755	12.9588	14.7159	15.5527	13.7816
Vitvi02g00105	6.63492	6.191	5.98103	5.7268	7.0828	6.50887	8.63604	8.08228	6.93346	6.69619	7.25135	6.82884	5.96894	5.88123	5.93684	5.94569	5.68025	6.69327
Vitvi02g00106	9.95462	10.7444	11.6031	10.6361	11.3792	10.0326	12.9519	13.2435	10.9088	14.1893	12.9102	15.4235	6.88629	6.22001	5.46535	7.74007	7.77297	8.25677
Vitvi02g00109	2.21507	1.35391	0.730326	1.03543	1.01019	1.27545	4.56897	3.68052	4.15006	4.25498	4.10531	4.14755	5.95943	8.81778	8.08845	6.72654	5.53929	5.86225
Vitvi02g00110	4.09872	4.13136	3.01262	1.89087	1.76006	1.64399	1.72391	0.91255	0.973517	1.00993	0.583417	1.15215	0.187665	0.469672	0.349517	0.260947	0.246706	0.338655
Vitvi02g00111	2.17599	2.62061	1.79181	2.08172	2.47517	2.41605	1.49902	1.05003	1.44196	1.2455	1.37065	1.16236	1.17364	1.17107	1.33947	1.08191	1.34695	1.02534
Vitvi02g00112	21.2211	19.8851	25.1598	28.4679	23.6988	11.1975	2.154	1.80124	0.550036	1.6995	1.47627	1.23683	0.282042	0.237267	0.0341097	0.084038	0.151336	0.181773
Vitvi02g00113	10.8552	10.8095	12.0812	9.78328	11.4816	12.552	1.6853	1.49538	0.947768	1.62773	1.47265	1.66819	0.994769	1.23566	1.07022	1.55612	1.79034	1.45587
Vitvi02g00114	3.36448	3.10407	12.3671	5.58914	3.22929	6.4044	0	0	0.101553	0.324597	0.214747	0.263878	0.148781	0.0657097	0.478621	0.124127	0.223529	0.268484
Vitvi02g00116	0.641409	1.52798	0.99323	0.0825601	0.533551	0.601475	0.649671	0.364383	0.543633	0.482676	0.294765	0.407478	0	0	0	0	0	0
Vitvi02g00117	307.188	324.524	190.39	216.895	151.402	140.762	353.022	571.621	623.829	357.153	336.676	329.81	885.13	1422.64	1045.28	955.224	1279.36	941.458
Vitvi02g00118	13.7518	17.2975	22.3913	11.8926	14.6897	12.8894	31.6543	35.4887	37.0274	24.637	24.1058	30.4022	18.3782	12.8672	14.0034	12.8778	12.6837	15.888
Vitvi02g00119	46.5239	47.9408	52.2591	47.2091	54.0662	50.7791	21.6556	18.9821	20.0425	22.1212	19.5737	20.1588	25.8601	26.0922	24.7305	26.242	30.2075	23.9498
Vitvi02g00121	1.45616	1.23529	2.47894	1.26408	0.79814	0.767432	6.86008	9.59159	9.56732	3.15997	4.02682	6.02376	5.08104	6.60322	6.79331	4.9456	2.27039	5.28463
Vitvi02g00123	17.327	16.5386	19.5833	14.9944	18.6177	17.1265	8.16714	6.31681	5.13834	7.10327	6.83786	7.33472	4.7623	4.79647	5.77903	5.72152	4.82652	4.77342
Vitvi02g00125	5.98803	7.46806	6.37256	2.74833	2.96021	6.07755	140.328	155.955	80.4672	83.2918	82.9324	90.3455	33.9929	24.8492	30.7417	32.1978	26.1591	33.745
Vitvi02g00126	0	0.0179818	0	0.0155456	0.0334883	0	11.2355	12.1736	16.4634	21.7216	20.2585	16.0954	9.37298	5.04114	3.19511	10.0442	6.78284	7.68386
Vitvi02g00127	2.00113	3.07776	1.93763	2.00048	2.65466	2.41314	4.62207	4.394	4.87873	4.08198	4.59817	4.07988	7.84135	6.45283	7.9908	7.60019	6.4254	6.84886
Vitvi02g00128	34.4421	22.6751	25.3577	21.4856	26.0393	26.1875	34.0418	26.3899	24.5878	26.9409	28.3993	26.3316	25.9073	24.1338	26.8899	27.1489	20.2154	23.7404
Vitvi02g00129	6.23368	4.31754	3.79989	3.82569	6.18095	5.11282	2.40284	2.28938	2.21536	2.46426	2.71969	2.771	2.95304	2.5794	2.80524	2.69646	2.49179	2.56537
Vitvi02g00130	28.5169	14.2783	13.2458	14.2415	14.1872	10.5945	1.70046	1.912	2.87882	2.87144	2.15043	2.20372	10.2001	15.6769	13.0539	12.2699	16.3189	14.5646
Vitvi02g00131	2.60282	2.665	2.60228	2.68122	3.0559	3.06623	2.44817	2.37879	2.32419	2.22338	1.78255	1.95864	2.35363	2.03016	2.51973	2.29427	2.33158	2.15804
Vitvi02g00132	1.91355	2.27597	2.43059	1.45802	2.31752	1.65003	4.88406	4.35547	4.4896	4.73377	5.34456	4.8595	4.43812	3.81971	3.25621	4.55717	4.72306	4.04844
Vitvi02g00133	85.1708	101.986	130.442	95.3715	128.385	92.5694	4.24811	6.28804	3.85097	3.93024	2.57159	3.28147	2.79125	3.36607	2.1116	2.51866	2.2864	1.6841
Vitvi02g00135	7.65837	7.73668	8.33035	7.54935	8.37681	7.99318	4.30151	4.2943	4.12167	3.81412	4.36921	4.13769	5.09539	4.65962	4.9569	5.25958	3.36386	4.26778
Vitvi02g00136	3.01195	2.76611	3.70508	1.6667	2.34155	3.4462	3.18745	2.74138	3.01539	3.13506	2.37701	2.68902	1.74767	1.265	1.39732	1.24881	0.911702	1.05752
Vitvi02g00137	8.79489	9.84689	9.72226	9.49057	10.3382	11.3493	3.10587	4.04957	3.96731	2.6012	2.98649	4.05345	2.95664	3.43971	4.23678	4.14128	6.33808	5.77233
Vitvi02g00138	72.8429	63.5048	64.5413	57.2715	69.0939	58.1921	35.309	31.9747	27.8357	36.733	35.2061	31.5319	35.1185	28.5753	35.1938	35.1255	22.514	26.0237
Vitvi02g00139	14.1821	13.9649	17.5636	12.5184	14.2179	12.5121	0.863959	0.779546	0.678432	0.908856	0.770872	0.72289	0.562746	0.543344	0.352662	0.594493	0.404893	0.409784
Vitvi02g00142	0	0	0	0	0	0	0.234581	0.244344	0.850603	1.58597	1.21067	0.637566	0.311545	0.229326	0	0.216601	0	0.200787
Vitvi02g00143	0.407411	0.247424	0.158475	0.365705	0.28985	0.335128	1.92129	1.06153	1.23432	2.36395	1.50892	1.94495	1.54208	1.27394	1.29609	0.848448	0.68755	1.16545
Vitvi02g00144	12.4785	12.6917	12.5874	9.19169	11.7736	11.2382	12.8103	11.3872	12.3052	11.1648	11.9527	12.0712	9.35516	7.73981	7.8891	7.84781	7.13991	9.0342
Vitvi02g00145	10.8202	7.01431	5.79628	5.28134	7.18863	8.80716	20.0243	20.2049	21.1618	15.55	16.2927	19.0132	20.9265	18.3504	22.0439	18.827	19.9943	21.1498
Vitvi02g00146	5.4602	4.81273	5.43182	5.01344	4.52183	4.85854	3.15382	3.16692	2.92069	2.72833	3.57991	3.19642	2.41069	2.14047	2.39795	2.81781	2.74467	2.77716
Vitvi02g00149	6.99209	6.27688	5.06628	9.47427	7.3892	7.29869	30.1767	38.4284	45.6087	18.545	17.1099	22.3913	51.5509	35.9229	46.0283	34.2378	37.433	34.5954
Vitvi02g00153	9.68295	10.9909	8.40406	7.81409	10.8855	9.80819	5.4127	5.02404	3.84698	5.18985	6.52925	4.77022	3.26812	2.69854	3.0428	3.87309	1.55583	2.2408
Vitvi02g00155	3.34098	3.78136	3.58895	2.95028	3.54128	3.05859	4.3511	4.54795	3.73168	3.8078	3.68222	4.07905	3.42699	2.99603	3.28404	3.26997	2.89711	3.70484
Vitvi02g00156	3.09814	3.04139	3.5546	5.14912	4.18514	4.25678	1.30863	1.13284	0.609175	1.78487	1.52548	1.74631	0.857246	0.786603	1.50114	1.09402	0.981386	1.39256
Vitvi02g00157	2.69291	3.51829	2.26508	4.37612	3.16411	3.54588	2.92693	2.89576	3.11929	4.16443	3.54249	3.62113	2.04811	1.98962	2.38259	3.35159	2.96981	2.99017
Vitvi02g00158	4.99536	5.83295	6.50476	5.24511	5.58536	6.02893	0.929777	1.01352	0.71218	0.737905	0.595172	0.777047	0.851936	0.57778	0.632082	0.585651	0.647168	0.56757
Vitvi02g00159	6.43116	7.03422	6.91894	8.14599	7.53509	7.60141	5.18198	4.64864	4.35609	3.75924	3.65229	4.50856	4.85086	4.37408	5.26156	4.56347	4.74002	5.12912
Vitvi02g00160	191.593	225.035	195.363	190.623	89.6494	140.792	0.448103	1.08909	0.216646	0.490502	0.176203	0.189451	0.753822	2.83282	1.17556	0.937849	1.26666	0.920518
Vitvi02g00161	409.515	332.757	242.058	472.252	383.49	408.972	284.575	280.819	312.392	370.386	324.303	371.747	502.018	476.104	595.383	579.852	577.11	569.525
Vitvi02g00163	10.8785	17.6632	12.2201	22.2462	18.1292	15.3814	2.44927	3.29222	3.74042	2.4245	2.94474	1.69414	4.0222	1.32139	1.4283	2.61813	2.15459	1.93115
Vitvi02g00171	3.11462	3.45651	2.9129	2.55205	3.76836	2.03953	0.146053	0.210644	0.0814762	0.0759574	0.0331331	0.0508918	0	0.0549157	0	0	0	0
Vitvi02g00173	0.56496	0.290401	0.208297	0.207771	0.158517	0.273302	0.18865	0.043667	0.218517	0.172083	0.115907	0.11394	3.84168	0.399584	0.848411	1.07417	0.914907	0.950895
Vitvi02g00175	14.9867	25.1089	25.8501	24.4381	15.1513	16.4485	4.32956	4.4551	3.16363	4.42243	4.05303	3.9462	1.6379	2.05216	1.5341	1.67177	1.91431	1.77431
Vitvi02g00176	18.589	21.8631	17.8984	19.4352	19.4571	21.2387	12.933	11.053	11.5262	15.1174	13.5735	15.5425	11.0094	10.1299	11.5714	11.0425	10.8625	11.4767
Vitvi02g00177	17.1619	20.2194	23.9073	10.392	18.1036	15.277	4.30213	3.73028	1.81294	2.40326	2.24605	1.89612	0.617689	0.613812	0.862812	0.558281	0.290006	0.676759
Vitvi02g00180	11.9129	8.58059	8.79626	9.32422	9.37582	8.34495	2.16661	1.73599	1.57473	2.42073	2.76002	2.49133	1.4217	1.64182	1.45581	2.17218	1.46288	1.59661
Vitvi02g00181	0.043867	0	0.0154383	0.0141161	0.0304087	0.01714	0.444321	0.284809	4.35316	0.363122	0.995374	0.402539	5.62864	0.98568	2.01745	2.25646	2.15249	1.05317
Vitvi02g00182	7.75645	8.75898	8.8302	8.38258	7.90153	7.05685	12.0809	12.2309	13.6986	11.5441	12.054	11.5479	12.4463	11.0396	9.70292	10.8692	9.99779	11.2251
Vitvi02g00184	27.0044	26.7119	30.396	32.0684	31.1065	26.8202	14.0231	13.4447	12.1964	13.3717	12.7572	12.1182	13.542	11.8985	10.4733	12.6083	10.8378	10.0836
Vitvi02g00186	1.39251	1.89188	1.67442	2.5467	2.42127	2.2761	0.551522	0.527388	0.549138	0.637472	0.766595	0.769967	0.492317	0.362391	0.396449	0.517597	0.349534	0.417897
Vitvi02g00187	206.476	328.452	121.588	1129.69	363.176	591.666	264.587	206.444	165.505	613.305	552.223	603.514	132.484	146.123	126.011	301.175	270.762	263.858
Vitvi02g00188	13.7872	11.8528	12.8228	10.5365	12.5445	12.5276	4.26991	3.81091	3.54477	3.59443	4.01967	3.66886	3.79647	3.85789	4.31056	4.36179	3.10527	3.901
Vitvi02g00189	8.64716	8.95482	7.34154	7.38186	9.15214	8.32107	8.21809	8.51476	9.32904	7.15498	6.99346	7.04679	8.76852	8.60023	9.17611	8.82273	7.39184	8.00711
Vitvi02g00191	2.47517	2.65463	1.48628	2.91596	2.9469	3.19092	4.44537	3.64302	4.42486	3.7463	4.37	4.44192	4.94882	4.44164	4.76527	5.47285	4.86436	4.99868
Vitvi02g00192	0.713384	1.57552	2.41022	0.7499	1.3352	1.56093	1.4822	1.3895	1.05811	1.0021	1.01085	1.20854	0.442913	0.452812	0.22914	0.461901	0.277264	0.317169
Vitvi02g00198	5.3191	4.39699	5.15574	5.53432	4.77801	4.81474	3.01327	2.8419	2.46546	2.94369	3.64119	3.49648	3.53176	2.87824	3.21315	3.06134	2.44418	2.53483
Vitvi02g00199	8.25276	4.64192	7.15505	8.53188	5.88428	5.4664	23.7198	24.0479	21.9464	17.1526	20.724	19.0481	18.6789	15.0665	16.8228	12.7037	10.7936	12.9469
Vitvi02g00200	6.80928	6.73822	7.86143	5.26416	5.29584	6.06736	9.72114	10.5301	10.9678	10.0921	10.2798	9.93536	9.2157	10.2466	9.12928	8.02018	10.7312	9.41444
Vitvi02g00201	10.9588	9.19292	10.4729	10.0232	10.3636	11.4601	10.3433	8.95167	7.18645	7.42881	9.29448	9.1946	5.31037	4.84543	5.33851	6.08927	5.10765	5.31196
Vitvi02g00202	1.57297	0.985422	0.955916	0.730213	1.09635	1.50459	1.50684	1.01847	0.752803	0.924969	1.06653	1.16493	0.53366	0.445199	0.579784	0.500885	0.258906	0.389796
Vitvi02g00204	6.75766	6.18093	6.07113	9.13535	7.7446	8.59784	6.23089	6.1595	5.28861	10.9628	8.24178	8.23373	7.66026	6.42755	6.9014	8.50169	7.81992	7.56394
Vitvi02g00205	6.58436	6.26365	5.65744	6.58643	6.2433	6.81024	9.20494	9.56515	9.26786	8.12603	8.50224	9.02987	9.48995	9.75817	10.2381	10.5566	10.1815	10.3567
Vitvi02g00207	16.6434	13.7261	15.2191	15.0706	15.5201	13.8995	9.17878	7.86946	7.13494	8.35337	9.24487	8.57105	7.93715	6.38263	8.05053	7.65271	5.34367	6.61141
Vitvi02g00208	9.18284	9.65573	7.94035	10.1363	10.8611	9.60339	4.20366	3.69308	2.46347	5.08533	5.18115	4.96242	1.86095	1.39058	1.40833	2.70526	1.69449	2.28969
Vitvi02g00209	2.30035	3.13033	2.50706	2.18886	1.32884	2.2615	9.03855	6.86533	9.66107	5.77954	9.47025	6.80929	2.96901	4.73832	4.90777	4.27965	3.56901	4.81672
Vitvi02g00210	3.69677	3.70289	3.43375	3.27002	3.28809	3.50442	3.49845	3.82214	3.70393	3.08254	3.08035	3.15358	3.29547	3.69865	3.40104	3.45698	3.08352	3.17082
Vitvi02g00211	3.86917	8.32429	8.76933	4.15853	4.37185	5.20053	38.3461	36.1111	37.3574	42.4227	58.8333	57.791	23.3015	17.1226	14.3372	16.1447	17.5944	29.9835
Vitvi02g00212	4.69269	6.27028	6.01323	6.10224	5.22979	5.71692	32.1376	24.4521	24.5269	40.991	38.0924	39.3671	21.2786	21.1162	18.3722	23.5975	19.1506	25.0283
Vitvi02g00213	23.698	34.0374	24.5623	28.3964	22.2816	23.8971	77.7115	80.1911	59.6207	90.6226	80.077	74.6843	27.4477	36.7526	28.3529	31.1269	39.2205	35.6027
Vitvi02g00214	6.85117	6.84259	5.79784	6.24371	6.571	6.97839	12.0004	10.4201	11.7188	10.5573	10.47	11.1857	13.7999	12.6477	12.072	13.4415	11.764	13.7507
Vitvi02g00215	20.4426	26.3505	22.1994	20.9855	24.3105	26.5243	4.4847	5.58636	3.83493	3.17048	3.34059	3.14148	2.39472	2.7345	3.45679	2.81756	2.47928	1.89953
Vitvi02g00218	15.4302	14.2138	12.2592	13.465	15.2577	14.4568	4.088	3.45864	2.80628	3.26026	3.60807	3.10425	4.03251	3.36214	3.92873	4.26804	2.74471	3.04536
Vitvi02g00219	0.409136	0.744525	0.831938	1.19954	0.535715	0.426293	13.9552	8.81756	27.1956	17.6179	18.1232	20.7614	29.7294	36.5649	31.46	51.0518	47.9254	52.8423
Vitvi02g00220	4.08049	3.51571	3.93643	3.43931	5.51363	2.97828	0.855338	0.840507	0.672967	0.888469	0.713918	1.09657	0.342934	0.4102	0.326606	0.551355	0.281764	0.276271
Vitvi02g00221	4.63377	5.15201	4.22411	4.73944	5.3194	5.23844	4.75861	4.1318	3.98091	4.87071	5.15387	4.6242	3.9057	3.47669	3.46428	4.00833	3.35324	3.59553
Vitvi02g00222	42.6724	33.8208	31.5907	33.7605	34.3912	33.439	24.7511	26.236	24.3476	21.2378	22.8108	21.2142	30.6194	36.3935	34.9646	33.6841	31.4007	29.9888
Vitvi02g00223	3.30346	1.22962	2.40825	1.82233	1.71747	2.58149	7.26196	8.1387	6.08308	13.4063	9.35279	11.8257	2.19749	2.87566	2.06703	1.61268	1.60491	1.80966
Vitvi02g00224	4.52373	6.08148	6.43472	5.31225	4.50412	3.86718	3.11992	2.86654	2.31463	2.30976	2.90789	2.51322	1.44633	1.14376	1.34851	1.37924	1.38564	1.32263
Vitvi02g00225	119.39	121.273	81.4957	126.544	97.4673	90.6265	10.9699	13.6501	7.22353	12.6978	8.22816	10.9915	7.63538	10.8481	7.8422	8.54821	11.4662	5.33702
Vitvi02g00226	201.577	143.336	120.324	130.847	103.746	153.304	7.1953	5.11951	1.48515	10.5633	13.5481	8.46427	0.323435	0.281364	0.323593	0.367964	0.276097	0.17055
Vitvi02g00227	4.88832	4.11562	4.72874	3.91591	4.46433	4.15346	2.02021	1.78944	2.1282	1.90741	2.10606	2.09953	2.01395	2.09808	2.45829	2.19099	2.30576	2.2682
Vitvi02g00228	7.49319	4.96301	5.62326	4.9998	6.83661	6.50139	15.3254	17.8413	19.224	18.7408	12.0588	25.0461	9.69216	7.21825	13.9969	11.5346	11.0282	9.81065
Vitvi02g00230	0.0289679	0	0	0.0186433	0	0.022637	61.9549	31.5732	34.3525	52.5576	47.6087	48.4201	0.539553	1.05909	1.06579	1.43797	1.46363	6.124
Vitvi02g00232	0.163009	0.254837	0.183579	0.146874	0.0790987	0.191075	2.37503	1.8521	1.727	2.2203	2.135	3.72806	1.0964	1.2292	2.54177	1.37208	0.649391	2.44598
Vitvi02g00235	92.7617	78.8251	100.732	85.5229	87.5595	90.2968	1.00539	1.67953	0.395513	0.751188	0.727273	0.859291	0.352708	0.871599	0.0426559	0.578017	0.331194	0.146132
Vitvi02g00237	87.3171	82.0794	64.475	62.1092	79.2915	70.7324	127.672	127.973	127.685	127.819	120.254	144.216	128.511	127.46	124.293	137.828	138.528	141.304
Vitvi02g00242	0	0.0877673	0.0829839	0.0252921	0	0.153551	2.5414	5.19867	0.999246	0.118293	0.0903007	0.2774	0	0	0	0	0	0.0786248
Vitvi02g00245	3.65885	4.23601	3.69192	3.34654	3.516	3.57723	3.58913	3.61813	3.20121	3.60916	3.78233	3.76642	2.34924	2.76806	3.00665	2.736	2.53823	2.73959
Vitvi02g00246	8.80503	9.32932	8.22166	9.2121	9.67528	10.0135	6.01968	6.13365	5.44643	4.68551	5.35941	4.88415	6.46848	5.18362	6.86343	6.01405	4.60714	4.63426
Vitvi02g00247	13.4682	11.2056	11.1542	9.84827	13.0048	12.9225	10.7778	10.3828	9.30432	10.4811	12.0946	10.1136	10.9423	9.55049	10.2484	13.263	9.13375	10.2617
Vitvi02g00248	14.7578	14.8831	15.0347	9.16102	12.2434	9.17058	54.2425	49.4838	51.8072	54.6387	59.2754	49.1776	25.6846	23.1633	19.5546	24.842	20.2787	26.1363
Vitvi02g00249	113.773	120.505	121.552	106.016	103.624	126.904	190.545	205.493	194.661	175.683	160.193	176.63	123.847	122.285	119.923	112.896	143.998	133.78
Vitvi02g00250	248.554	163.683	250.598	122.656	167.154	193.536	73.3323	76.0421	66.9732	46.6696	47.5698	51.859	51.6784	58.8746	52.4389	48.5388	53.8994	55.0275
Vitvi02g00251	34.4154	30.7925	39.0086	35.7195	26.4889	24.2424	12.7148	10.4903	12.6103	17.6304	14.2009	17.3928	14.4622	17.3528	15.6402	13.6001	16.9554	15.6243
Vitvi02g00255	77.4912	64.7918	105.238	64.3536	70.3768	75.5178	19.6799	21.9535	19.7983	17.7282	15.68	17.7969	16.4682	17.384	16.4641	15.626	15.3298	15.2411
Vitvi02g00256	1.92631	2.34397	1.78604	1.47873	2.59556	2.37585	3.71901	2.63694	2.87956	3.61525	3.4219	3.49488	1.64906	1.7383	1.74844	1.69193	1.9168	1.93471
Vitvi02g00257	0.775846	0.790831	0.714124	0.483959	0.479899	0.727542	2.46447	1.79209	1.82941	2.99108	2.60553	2.71297	0.33348	0.609134	0.460066	0.755662	0.61468	0.748253
Vitvi02g00258	2.93761	1.03501	0.733953	1.06797	1.4612	1.10399	0.19219	0.100095	0.2059	0.16875	0.141699	0.0949732	0.522095	0.495332	0.55003	0.379117	0.599193	0.43369
Vitvi02g00260	0.164469	0.0816251	0.0771764	0.0235221	0.0126678	0.0285609	1.33839	1.61656	1.45851	0.673841	0.682346	0.993249	0.945485	0.723802	0.784409	0.854549	0.674738	0.926217
Vitvi02g00261	14.8891	23.2387	20.96	24.776	19.5951	18.0216	3.63054	3.30894	2.72547	3.58871	3.38775	3.39193	1.8458	2.06575	1.41909	1.7678	2.21073	1.84509
Vitvi02g00263	5.30928	2.59135	1.68291	4.8426	4.36287	3.26969	6.35569	5.59294	9.71014	10.6367	13.0682	12.9059	22.2666	25.9513	26.7045	30.3292	43.0468	29.9439
Vitvi02g00270	5.91542	1.68309	2.22354	2.11282	1.07345	3.94494	0.965223	0.578102	0.284371	0.978864	0.8006	0.743289	0.993476	4.17543	1.41079	1.33686	5.08569	1.50776
Vitvi02g00271	106.46	36.6617	60.1867	35.3528	42.306	63.9349	7.4672	9.12482	1.81682	8.17998	3.76563	5.94501	0.729832	1.48526	1.12667	1.25361	1.97532	0.608711
Vitvi02g00273	2.61958	1.59846	3.26451	1.71356	1.36936	1.27522	2.54291	3.10182	5.33831	2.77921	2.51624	3.63755	2.7551	3.17284	1.91857	2.10084	2.42014	2.80664
Vitvi02g00274	5.64072	5.91378	6.09626	5.33447	6.501	7.93214	7.24247	6.59252	6.97451	5.8742	6.15578	6.02599	9.87555	9.10764	9.36308	8.3443	9.40718	8.88478
Vitvi02g00275	9.91023	9.71115	14.562	8.34891	8.60813	7.7255	0.826628	0.841463	1.32839	0.907262	1.0527	1.42971	3.71768	2.3325	4.73146	4.00716	4.10007	4.11662
Vitvi02g00276	14.9344	16.7919	13.422	9.55725	11.5418	14.9233	3.35275	3.10426	2.00634	3.09006	1.72873	2.28306	0.989501	1.19966	1.08406	1.6187	1.14777	1.89441
Vitvi02g00277	11.2117	8.77757	10.3128	10.5924	9.20109	10.9789	8.25718	8.92043	8.52417	7.32142	6.93953	7.21091	13.1595	10.0307	15.3714	12.0072	10.1623	13.4787
Vitvi02g00279	1.12035	1.23126	1.15125	1.09631	1.32319	1.25378	0.987202	0.736618	0.630712	0.819634	0.961688	0.824477	0.703931	0.590784	0.636082	0.73213	0.377711	0.446338
Vitvi02g00280	7.67397	11.2414	11.9978	7.78381	10.0019	7.57203	0.0275535	0	0.124888	0	0.0406295	0.0249625	0.0731871	0.0538724	0	0	0	0
Vitvi02g00282	1.97151	2.94656	2.47877	2.93479	3.20277	3.76339	3.57638	2.93133	2.75307	3.55614	3.35437	2.97449	1.63516	1.89142	1.79297	1.87308	1.82789	2.10769
Vitvi02g00283	4.82287	6.95631	5.84975	5.77829	6.76107	6.54498	9.42778	6.04587	4.95753	10.0617	9.14015	9.5291	4.92373	4.57549	4.33802	6.19585	5.35561	4.70967
Vitvi02g00284	4.77991	4.60881	4.04033	4.623	4.86847	4.80248	5.45124	5.49629	4.71555	5.34332	5.68775	4.92357	6.00047	5.96504	6.15699	6.1656	4.77918	5.18536
Vitvi02g00288	3.29849	4.63824	7.48106	3.26291	2.70995	3.72321	3.52183	3.12311	2.89059	3.0338	1.9299	1.46598	2.7179	1.81452	3.21054	1.36228	3.32369	3.17742
Vitvi02g00290	4.22892	4.05637	4.89656	4.36562	4.97652	4.56472	2.70627	2.31458	2.19686	2.46615	2.37857	2.45871	2.31489	1.99544	2.01415	2.06119	2.13556	1.92597
Vitvi02g00291	12.4384	11.6887	14.8974	9.45683	8.91077	8.19698	29.6113	35.7489	32.8752	28.5504	28.8766	27.677	26.0591	23.3518	20.8235	22.8123	18.0543	20.9715
Vitvi02g00293	0.256729	0.345079	0.481878	0.243251	0.222457	0.267495	3.11155	3.21212	2.95162	2.32908	2.76111	2.54713	1.23973	1.01576	1.03702	1.05174	0.755285	1.0891
Vitvi02g00294	2.15913	2.1821	1.88817	1.16641	1.63731	2.14741	2.31948	2.71338	2.05181	2.02854	1.91684	2.0829	0.988464	1.37048	1.24947	1.27561	1.21425	1.54027
Vitvi02g00295	7.83113	6.36086	4.64981	5.57892	4.67608	4.70182	3.97507	4.02724	3.55964	5.21629	4.87272	4.4879	1.04301	1.19297	1.15467	0.814402	0.542433	1.18929
Vitvi02g00296	36.8975	37.6806	38.5552	33.6655	42.5382	35.8241	39.3183	40.4748	38.7092	31.361	35.974	33.4446	30.8773	26.6083	30.8238	28.1644	25.5344	25.6518
Vitvi02g00297	10.2383	7.83513	7.164	11.3249	9.15637	9.59147	8.56451	10.059	11.0227	8.40812	10.5848	9.49404	15.2128	13.851	16.8677	14.6771	13.142	13.9072
Vitvi02g00298	16.9774	14.2966	21.1108	16.0638	16.781	15.5271	6.51248	6.59575	6.90462	9.29356	9.12129	9.63611	6.97321	9.53886	10.6918	10.258	12.3932	9.7984
Vitvi02g00301	51.4132	31.1201	23.1753	25.4755	36.2424	29.5202	3.86854	2.98966	5.91483	2.77216	3.40426	2.84257	14.7977	21.3841	16.3356	19.4239	20.5648	14.5572
Vitvi02g00303	0.677075	0.315028	0.814146	0.272347	0.234675	0.308642	44.7527	35.9231	36.4243	35.3265	43.497	39.6881	16.5521	16.503	17.3488	12.6444	8.52505	13.8096
Vitvi02g00308	12.7842	16.3425	12.1624	14.9397	15.9338	15.2232	6.87044	5.52949	3.91322	7.11701	8.26584	6.48047	4.07234	3.93905	3.92693	4.78663	2.74248	3.05927
Vitvi02g00309	13.1629	14.5723	12.5341	10.8786	13.1846	12.7753	8.79862	7.02163	6.8076	8.05731	7.01833	7.18789	6.32648	4.72731	5.4188	5.27077	4.81237	5.65345
Vitvi02g00310	686.506	555.252	594.294	649.76	648.334	634.245	1323.72	1335.26	1594.16	1525.1	1405.01	1615.12	1528.83	1436.58	1102.2	1219.08	1308.62	1356.87
Vitvi02g00311	22.4825	22.2123	20.6924	25.8808	23.274	21.3794	13.6459	12.8405	11.3742	15.0696	14.3452	13.8215	8.99699	10.1549	9.17028	10.2977	9.24928	10.5443
Vitvi02g00313	3.7534	5.91976	4.2655	7.17526	6.43101	6.87814	1.91546	1.74065	1.69351	2.13933	2.10964	1.83531	1.32953	1.17901	1.09009	1.44111	0.904376	0.998552
Vitvi02g00314	10.9501	6.77094	6.88953	6.22754	8.16382	7.50918	4.14396	3.70887	2.66747	2.71592	2.27862	3.49401	2.06962	1.78726	2.16317	2.15432	1.74795	2.31746
Vitvi02g00315	10.4026	10.5737	9.84489	10.2784	9.61479	10.7737	7.75437	9.05123	6.61733	5.50734	6.06193	6.18969	7.33144	6.86957	7.09739	7.66373	7.11102	7.69345
Vitvi02g00316	1.02506	0.572325	1.0522	0.962081	1.00665	1.16817	0.499166	0.311965	0.0603334	0.514256	0.245352	0.361781	0.0441959	0	0.187074	0.122908	0	0.0569675
Vitvi02g00317	1.62482	1.51393	1.07725	0.964749	1.31526	1.45812	0.318532	0.212685	0.20731	0.299762	0.331197	0.26638	0.0759302	0.0239535	0.0183657	0.0226244	0	0.0209726
Vitvi02g00318	14.5702	12.6188	12.5606	13.9535	15.1764	15.7104	10.5844	9.74525	7.69949	9.28728	8.57887	10.2847	6.98147	6.40932	8.0619	7.51528	7.7047	8.00805
Vitvi02g00319	1.33029	1.53227	1.88376	1.03143	1.36145	1.33423	2.39533	1.90421	1.57954	2.47904	2.71977	2.61741	0.997181	0.913531	0.894649	1.12282	0.473267	0.977977
Vitvi02g00320	1.71936	2.34522	1.83482	2.14171	1.97618	2.14108	0.397564	0.342092	0.289885	0.325551	0.414189	0.430649	0.114783	0.177431	0.252646	0.239408	0.204785	0.229326
Vitvi02g00322	4.52145	4.20804	3.88949	5.22034	4.44114	5.22441	5.34721	5.04519	4.78913	7.25804	7.1859	5.98056	4.718	3.43668	4.49094	5.25193	4.15314	3.86056
Vitvi02g00324	45.2841	45.3017	25.9089	46.4501	46.365	51.2384	13.5371	13.4628	12.1666	17.6621	17.7774	17.1369	12.1762	12.4735	14.6805	18.1534	18.3472	16.3464
Vitvi02g00326	7.74858	5.07019	5.67966	5.60974	6.06923	5.58917	15.0067	13.7904	14.2323	13.4523	14.8234	16.7321	14.5384	12.1098	13.5992	13.5504	12.9878	12.5411
Vitvi02g00327	15.1313	20.7861	34.6499	10.6772	11.6885	9.57085	16.3624	12.3902	11.8854	17.846	20.9703	21.17	6.98617	5.34919	4.90379	6.02867	5.24143	9.41226
Vitvi02g00328	2.62063	2.63289	2.3969	2.29793	2.86027	2.49385	2.01551	1.89829	1.45849	1.76584	2.29047	1.94524	1.75603	1.3069	1.43069	1.51259	1.18562	1.38713
Vitvi02g00329	2.53105	2.66687	2.65063	2.93225	3.02434	3.00723	0.927511	0.804262	0.779066	1.04776	1.19088	0.97585	0.92482	0.678877	0.795864	1.00698	0.405497	0.544313
Vitvi02g00330	0.615609	0.802	0.818472	0.737365	0.711236	0.788416	3.66396	3.17807	3.84078	2.97259	2.72103	3.52462	2.21185	2.69618	2.63646	2.7065	1.89417	1.9387
Vitvi02g00331	3.72461	3.5054	2.82413	2.21196	3.51077	4.42506	5.35571	5.7015	6.27731	3.97642	5.29681	5.14599	7.39489	4.8321	5.62364	4.76004	4.14129	5.56865
Vitvi02g00332	1.86802	2.07892	0.956247	2.8902	2.69446	3.70101	4.43984	3.61395	2.23895	2.39968	2.11364	2.23759	0.488123	0.618001	0.644637	0.800903	0.843362	1.17027
Vitvi02g00333	169.296	156.84	114.316	251.015	206.329	227.513	241.299	224.457	296.881	293.434	307.476	328.013	672.43	646.262	624.373	610.526	665.326	607.491
Vitvi02g00335	7.03704	5.90171	5.09592	5.20997	6.00286	6.60167	10.3198	10.7136	9.83465	8.92545	7.88727	9.15644	9.28921	8.98037	8.90681	8.90711	9.51945	8.90372
Vitvi02g00337	1.45523	1.48795	1.61665	1.07197	1.47669	1.65783	0.0614725	0.0498019	0.0185752	0.0857605	0.0805738	0.0618799	0.0181425	0.0333863	0.0153588	0	0.0085179	0.0058463
Vitvi02g00338	13.9902	7.84246	12.7187	11.8456	7.05313	8.06354	16.7899	20.8968	25.7795	16.8665	19.7401	16.3629	24.8562	30.6341	30.0606	20.0607	23.34	23.4451
Vitvi02g00339	2.06592	3.07592	2.48929	2.24228	3.73802	2.90047	1.35046	0.895152	0.840872	1.18575	0.97556	1.00102	0.88771	0.866803	0.858865	1.19657	0.901609	0.607146
Vitvi02g00340	1.65494	1.76665	2.73633	1.40673	1.11474	2.29369	17.1275	15.2809	7.00229	3.53642	2.36772	13.0042	0.807774	2.66379	3.66536	1.4714	1.74456	8.42332
Vitvi02g00341	7.75924	7.28576	7.50675	9.32984	7.90207	9.10767	9.64052	9.32912	7.87097	7.50903	7.51135	7.67462	9.64805	8.81651	9.74814	9.44143	8.88891	9.29514
Vitvi02g00342	8.4504	9.43244	9.29417	7.49369	9.5946	8.75393	6.40004	5.56646	2.71231	4.65152	4.46503	5.29087	1.57247	2.24458	1.39417	2.01661	1.07749	2.41719
Vitvi02g00343	0	0	0	0	0	0	1.21006	3.001	3.60421	0.166961	0.67974	1.09627	11.5556	9.57627	12.1797	10.6411	11.0663	8.58182
Vitvi02g00344	0.0671915	0	0.0472941	0.0432434	0	0	1.30879	1.09061	2.27795	0.15169	0.115794	0.0948573	2.15536	2.45658	1.7658	1.30515	1.10987	0.896195
Vitvi02g00346	2.48936	4.95508	4.35413	4.45565	3.41422	4.809	6.5845	6.47704	3.19953	5.46715	4.67053	6.1614	1.38193	1.20439	1.08566	1.8447	1.38068	2.17315
Vitvi02g00348	0.15529	0.208089	0.131165	0.039977	0.0215295	0.072811	13.8416	10.0067	3.11496	0.163604	0.124889	2.01692	0.032138	0.520443	0.952244	0.335157	0.241421	2.69263
Vitvi02g00349	3.05312	2.50455	2.36574	2.30016	2.90668	3.06424	2.36349	2.70911	2.29062	1.9401	1.89123	2.33779	1.61693	1.51708	1.53241	1.67093	1.6297	1.76085
Vitvi02g00354	1.26059	1.16732	0.930574	0.94981	0.91647	0.913009	0.2156	0.524004	0.065148	0.323921	0.494537	0.108514	0.222706	0.163932	0.269337	0.176955	0.179247	0.18454
Vitvi02g00363	3.87331	4.31401	4.13172	3.88413	4.01707	4.34075	6.67903	5.79954	5.42902	5.66006	6.07135	5.74365	6.60229	5.48882	5.08954	5.65948	6.02453	6.05725
Vitvi02g00364	5.69969	7.15502	7.32882	9.00275	8.45083	7.35059	0.312021	0.204074	0.098669	0.168202	0.208649	0.164349	0.0674593	0.0993124	0.0652673	0.0670012	0.11764	0.0621095
Vitvi02g00365	1.75897	2.6189	1.35461	2.5704	2.37408	2.42567	1.49141	0.999264	0.957347	1.29252	1.15308	1.0298	1.07066	0.788105	1.29613	0.997462	0.663534	0.862535
Vitvi02g00366	1.15454	1.73489	1.33936	1.21088	1.74886	1.3032	3.07345	2.38584	3.03528	2.09964	2.60376	2.90517	2.86502	2.2392	2.20068	2.73789	2.27478	2.95863
Vitvi02g00367	16.4386	16.2718	18.6551	15.9232	20.41	18.4469	3.34309	3.0413	2.36639	2.50553	2.57685	2.6698	3.29391	2.41401	2.77021	3.50778	2.12516	2.21114
Vitvi02g00373	16.9747	14.3791	13.4488	13.7067	13.9725	15.224	17.2232	16.5881	17.8192	16.0583	14.7654	15.0686	18.987	19.0578	24.6324	22.7881	18.8081	22.0297
Vitvi02g00374	3.16493	7.49902	4.144	44.5052	8.02084	14.0948	11.5872	4.86092	4.73519	54.113	29.3045	33.1262	5.07093	3.99188	3.33891	9.67077	9.58937	10.6215
Vitvi02g00375	1.32768	1.58802	1.29006	1.71554	1.49054	1.50693	1.31101	1.11351	1.06792	1.27136	1.36067	1.42142	0.953567	0.873492	0.950773	0.999358	0.832393	1.06752
Vitvi02g00379	5.79219	5.12133	5.41699	4.72998	6.09843	5.06798	4.50183	4.31545	3.83618	3.70138	3.82096	3.52219	4.00882	3.69942	4.29624	4.48467	3.2384	3.33087
Vitvi02g00381	3.98184	4.22383	4.8801	3.75801	3.35989	3.69815	3.77642	3.87165	3.41439	2.17313	2.68199	4.22051	2.09306	1.46316	2.79717	1.78467	1.53275	2.42641
Vitvi02g00382	8.18405	6.29232	10.9544	10.2081	6.28289	5.19556	3.24053	3.12134	3.66408	2.69233	2.84305	4.34583	8.90053	8.36834	12.5233	8.22573	7.31473	11.3334
Vitvi02g00383	1.94012	1.96013	1.41436	1.79862	1.87324	1.9583	2.59135	2.30557	2.42251	2.18129	2.3484	2.51886	2.12707	2.15506	2.46839	2.07702	2.04221	2.07171
Vitvi02g00384	9.01233	10.2321	8.25881	7.50666	8.12399	6.65112	10.1776	12.3521	11.0694	10.0028	9.64663	9.67744	10.3483	11.2536	11.1625	9.92826	9.77792	10.6468
Vitvi02g00386	28.4243	11.9138	24.2662	8.55744	7.67179	8.77288	66.2535	87.7499	93.3512	42.78	47.2926	64.407	78.928	90.4222	119.826	86.5504	98.7151	90.214
Vitvi02g00387	37.4613	49.2374	32.5331	33.823	42.8451	41.8964	16.0156	18.2299	14.4684	16.1418	18.9902	17.2851	11.2564	13.7736	13.3864	17.6677	19.7439	19.4398
Vitvi02g00388	49.7877	57.4605	46.7136	87.5851	74.1298	55.8548	7.41489	5.7723	5.90801	14.6624	9.09229	9.47539	5.18297	5.79902	7.10814	7.60328	7.34891	6.64733
Vitvi02g00389	5.77107	7.69143	6.40796	6.15265	7.19849	8.34793	5.05682	4.38466	4.22478	5.55729	5.03826	5.00228	3.77544	4.04835	3.16543	4.17706	3.57924	3.66153
Vitvi02g00390	0.911312	0.889731	1.29341	0.942255	1.26345	1.35424	17.2155	18.7808	13.538	14.424	14.5894	15.6072	6.72466	6.56581	8.55895	7.56646	5.00803	6.70518
Vitvi02g00391	197.137	232.934	5.3101	122.576	18.9895	84.9514	4.43255	3.51296	4.28022	1.95443	0.603879	33.9155	18.5563	106.4	1.35424	12.3229	34.1279	12.5779
Vitvi02g00393	128.459	103.708	15.9537	85.4677	22.3979	56.9992	0.704512	0.489223	1.36245	2.17743	1.14274	2.89346	12.4754	124.201	40.6082	31.1379	271.541	48.0808
Vitvi02g00394	11.4931	12.512	9.52494	9.13332	12.5931	12.0234	32.6095	27.8487	29.43	28.5196	25.7936	37.9465	41.3475	31.6436	44.0792	38.4229	36.4039	41.4417
Vitvi02g00398	14.8989	10.6895	12.45	11.1752	12.3735	13.6675	6.43504	5.88509	6.26555	5.45694	5.41633	6.68091	5.38102	6.8254	5.17014	7.74118	8.21735	9.984
Vitvi02g00399	0.09326	0.0438485	0.0587331	0.0410668	0.0306227	0.0498639	3.90083	3.91978	3.39055	4.89416	5.83946	4.67738	2.02148	0.687916	0.859958	1.68086	0.767854	0.733244
Vitvi02g00401	2.99429	3.94669	2.91598	3.78156	4.10865	3.83838	2.48478	1.70604	1.9338	2.65455	2.43872	2.71437	2.21769	1.30438	1.32947	1.87382	1.55434	1.61392
Vitvi02g00402	24.037	21.6889	21.9898	18.4661	20.5572	18.7925	14.8184	14.2492	13.225	13.6217	14.5628	14.4964	15.0737	14.9782	14.17	13.6092	14.9137	15.7129
Vitvi02g00403	1.44407	1.52985	3.2057	9.3832	1.55931	1.30208	0.129824	0.0901511	0.0196144	0.0208981	0.0478584	0.0196026	0	0.0211525	0.0729816	0.0399576	0	0.0370403
Vitvi02g00410	9.59589	4.60115	6.0416	5.19348	5.98146	4.8653	4.20335	3.27452	3.22335	3.86644	4.36647	3.58408	3.53398	2.7855	3.44184	3.08754	2.29059	3.84976
Vitvi02g00413	12.5983	9.17066	14.9486	8.55766	13.0674	10.1998	5.35243	4.29952	4.29283	7.39515	8.86237	8.56402	5.79525	6.27016	4.41649	6.94418	5.75853	6.01011
Vitvi02g00415	6.47838	6.08228	6.15108	5.60594	6.52434	6.4513	11.3099	13.646	9.60324	6.50851	8.75789	8.55707	5.33054	4.85507	4.93196	4.78342	3.14967	4.09285
Vitvi02g00416	1.78106	3.53573	5.08588	2.73985	2.22836	3.37203	14.5764	18.0388	15.3922	13.2831	9.02514	15.6895	1.10879	2.08454	2.27056	2.56266	0.647205	2.18243
Vitvi02g00417	85.9836	78.606	58.7914	50.982	77.7725	68.7398	33.1251	26.7337	26.4918	34.1743	26.4982	34.7745	43.1771	51.648	45.3249	53.0177	59.7548	44.4989
Vitvi02g00419	6.34306	4.58374	7.60304	4.28726	5.50087	4.62495	1.96444	2.17544	2.26817	1.95726	2.45458	2.28553	2.55404	2.93119	2.30166	1.1647	1.85671	2.84961
Vitvi02g00420	20.841	13.0048	11.8044	11.5477	16.1945	13.9775	66.4285	67.3885	70.0165	54.7106	61.8803	67.9284	68.3272	67.8632	62.879	69.1397	63.9099	67.406
Vitvi02g00421	6.27396	4.60192	3.32286	3.23619	2.12126	2.53551	1.18613	2.2214	1.43366	1.09932	1.08652	0.90092	2.25951	2.84619	2.62677	1.73686	2.40557	2.14332
Vitvi02g00423	49.3342	54.0003	57.5815	39.4235	37.6649	37.7898	93.625	94.0573	93.6589	93.3179	93.3397	103.438	94.4954	88.2065	71.7433	72.8925	81.0582	94.0256
Vitvi02g00425	15.4042	15.2424	12.0872	8.91746	13.4597	12.8035	8.44954	8.47844	5.69831	6.27433	6.53977	7.13863	3.78468	5.33914	4.8091	5.17572	4.58202	6.44133
Vitvi02g00426	6.17083	5.59212	5.45745	3.94636	6.00436	5.46191	3.38956	2.8283	2.87995	3.08603	3.20669	2.9525	2.64613	2.20611	2.74894	2.5885	2.25367	2.33452
Vitvi02g00427	1.94864	2.01438	2.08226	1.70572	2.0227	2.09873	0.0157333	0.0122911	0.0106968	0.0075979	0.0058	0.0178173	0.0365667	0.0499877	0.0176893	0.0145274	0.0294311	0.0101001
Vitvi02g00429	103.042	16.9856	4.42174	41.2353	45.5078	37.5939	37.4616	41.6913	33.9787	32.4164	31.3692	34.9563	34.9224	40.7445	44.6917	38.7575	43.5997	37.7596
Vitvi02g00431	1.52582	1.86302	1.76555	1.3614	1.57052	1.66658	1.56709	1.5854	1.25322	1.43962	1.57704	1.34221	0.998754	1.04773	1.01765	1.1975	0.920986	0.994436
Vitvi02g00434	30.0169	36.9365	32.2559	35.0486	36.4925	31.6853	2.17889	2.11603	1.20265	2.08666	1.30079	1.43563	0.672969	0.887157	0.725091	0.83793	0.873199	0.686067
Vitvi02g00435	20.9173	90.1172	59.3934	31.421	42.5125	83.2593	281.912	239.467	408.294	281.157	330.923	498.773	214.327	307.054	279.571	293.763	277.189	274.838
Vitvi02g00436	3.22323	0.937308	0.330857	2.05281	1.08226	1.46929	20.6401	21.7853	17.4537	14.8439	16.6931	19.0192	6.68796	7.00722	10.6619	9.05803	11.1246	9.40432
Vitvi02g00437	7.76323	7.69967	9.14714	5.65411	6.24185	5.439	6.44683	4.87836	4.91595	6.28155	5.98338	4.05406	4.558	4.30046	4.0292	3.57162	3.45235	4.65792
Vitvi02g00440	2.67454	2.99697	2.67143	2.72351	2.96737	2.91948	1.518	1.4565	1.08755	1.77619	1.62063	1.40729	1.08751	0.909542	1.01852	1.20572	0.793867	0.859223
Vitvi02g00441	3.69909	2.78721	3.39427	2.68911	3.10405	3.12472	3.55888	3.30592	3.17329	2.0962	1.90126	2.17767	2.64995	2.17875	2.51887	2.4134	1.65888	2.18726
Vitvi02g00444	5.13267	6.52751	5.94317	10.6695	5.77622	10.2254	6.31335	4.63477	4.52032	8.39848	8.1765	8.24683	5.49145	5.20661	5.03745	5.73257	6.09543	5.20839
Vitvi02g00445	9.29597	9.48974	6.08157	12.6245	10.615	11.9214	4.34751	3.34265	2.83595	5.22061	4.99638	5.1406	1.79764	1.68252	2.16684	2.84724	2.30283	2.22505
Vitvi02g00446	16.5451	7.97403	7.51122	7.7227	10.7508	8.49121	3.85837	4.70659	4.46003	2.67107	2.79539	3.35411	3.79137	4.01613	4.49351	3.62853	3.81043	3.47816
Vitvi02g00448	5.78294	6.1874	5.32774	5.29138	6.31561	7.10688	5.11581	4.40199	4.47624	4.37636	5.47732	5.11836	3.73051	3.43561	3.644	3.93739	3.24936	3.53569
Vitvi02g00450	11.0015	12.7078	14.5193	11.294	9.74003	9.97543	55.4364	57.5011	54.8358	41.5069	41.1816	44.7368	34.0901	28.7823	31.2689	26.7551	28.2054	35.9465
Vitvi02g00451	4.92738	4.53807	6.26475	4.16139	4.96824	4.85497	0	0	0	0	0	0	0	0.0445033	0	0	0	0
Vitvi02g00454	1.08051	1.38458	1.21561	1.1742	1.38751	1.37728	0.517541	0.3522	0.312772	0.473203	0.671572	0.418861	0.42157	0.2496	0.341371	0.382298	0.163505	0.218539
Vitvi02g00457	34.6743	26.7607	23.5102	30.3125	22.8853	26.5124	3.75164	3.72812	4.04592	2.83215	3.27473	3.08632	3.63667	4.44749	3.68473	4.4197	4.89372	3.37727
Vitvi02g00458	5.92484	4.48488	5.17549	7.57497	4.9359	4.23548	5.38738	5.39598	6.52572	5.52325	6.45218	7.27663	5.91778	4.99349	6.13861	5.70079	5.07922	5.51935
Vitvi02g00459	3.79343	4.04855	4.6372	3.60807	3.99096	4.33507	1.32741	1.49163	1.2863	1.16839	1.09921	1.02486	1.25923	1.4447	1.09543	1.10491	1.13349	1.17536
Vitvi02g00461	36.6462	33.3247	28.891	32.4818	36.6192	27.8164	40.7388	35.9839	35.7874	39.0267	50.9569	57.9666	36.3049	37.5559	33.5195	38.2493	38.0897	44.4298
Vitvi02g00463	3.87217	2.9769	1.69389	2.34068	3.31134	1.48467	3.89104	3.5537	3.66786	3.54026	4.86449	6.66712	2.3217	3.63848	3.61394	2.72063	3.02399	2.87195
Vitvi02g00465	0.164469	0.0734625	0.138917	0.105849	0.159614	0.128524	1.17893	1.14791	1.18488	0.841614	0.906996	0.78944	0.374412	0.150328	0.17289	0.0709933	0.287652	0.219367
Vitvi02g00466	0.971219	0.508066	0.979228	0.118255	0.909799	1.76407	3.02686	3.36587	2.72535	2.58766	2.6991	3.18692	1.35809	1.21961	1.2187	1.30301	1.17323	1.10285
Vitvi02g00467	6.12007	4.5195	3.48996	4.42323	4.19707	4.3989	8.27457	9.82747	14.4703	6.95752	7.20993	9.11357	18.5583	16.0413	20.5274	20.3193	20.5904	22.83
Vitvi02g00468	1.92191	1.47625	1.67782	1.07519	1.68064	1.79376	1.21171	1.5763	1.45818	0.919899	1.35762	0.88684	1.43358	1.47424	1.81448	1.28006	1.11518	1.18661
Vitvi02g00469	20.2371	21.4604	21.9779	21.8762	22.7153	25.8962	9.35022	9.28244	8.10115	8.31659	7.36507	8.01676	5.65966	4.98698	5.38315	5.3815	5.81462	5.99705
Vitvi02g00470	1.9366	1.71857	1.76032	1.65907	2.03591	2.28507	1.7587	1.74863	1.26818	1.44769	1.72397	1.96449	0.796267	0.908495	1.10102	1.26406	1.42063	1.29151
Vitvi02g00471	4.51444	4.74719	6.06152	5.04374	5.86637	5.42561	9.06625	9.26221	9.01845	8.48747	8.89258	9.12867	10.0674	9.14686	8.77074	10.8581	10.901	11.1385
Vitvi02g00472	0.286301	0.378906	0.626947	0.532303	0.374877	0.795484	1.33841	0.232353	0.9212	0.981488	0.877147	1.16764	1.05335	0.314992	0.1672	0.709455	0.834555	0.48794
Vitvi02g00473	16.8245	10.8278	16.4978	15.1674	10.3273	10.7639	23.7657	22.9829	22.1789	18.943	19.3665	19.4004	25.2172	22.2306	38.2521	19.9807	20.1537	25.6095
Vitvi02g00475	4.51592	2.79553	3.91365	4.37069	3.4852	4.07479	0.40412	0.465839	0.224689	0.338273	0.202607	0.268487	0.186059	0.316053	0.266558	0.228862	0.181429	0.193705
Vitvi02g00477	21.3865	20.4116	19.4007	22.2528	21.5675	22.2157	5.6668	6.32428	4.52548	3.34475	3.28275	4.9302	2.89693	2.83588	3.53961	2.53317	2.77631	2.82942
Vitvi02g00479	62.798	72.5081	48.7752	127.778	78.7593	95.3888	43.5637	40.8305	41.1909	69.2507	55.321	57.1906	50.9116	51.9974	53.7698	62.2511	60.797	55.7803
Vitvi02g00480	11.5297	11.3305	12.5141	9.77161	12.2629	12.333	1.17549	0.894299	0.846207	0.673408	0.773204	0.77783	0.711703	0.940728	0.861646	0.856605	0.675477	0.739812
Vitvi02g00481	4.3833	4.17375	3.37227	4.16593	3.63914	3.90328	3.29607	0.910018	1.90795	8.86003	8.46157	7.69915	2.63704	2.52343	2.09849	7.26023	8.07237	6.49223
Vitvi02g00482	1.21811	1.94633	1.96572	1.80692	1.69908	2.4842	5.32408	5.5095	5.85457	7.61271	7.84219	6.65843	7.17847	5.37453	4.46345	6.01676	6.55297	5.67655
Vitvi02g00483	0.888661	0.717861	1.83658	0.83964	0.511167	1.06383	2.85796	3.06898	3.08489	2.63227	3.215	3.45673	2.32825	2.59231	2.51761	2.50288	2.99459	3.65675
Vitvi02g00485	57.5546	81.0889	70.2524	71.9396	37.2042	49.1267	175.975	175.836	153.812	160.061	143.087	157.86	116.65	131.999	122.781	112.241	140.809	154.854
Vitvi02g00486	3.68802	3.36419	3.98695	3.23037	4.00678	3.43449	3.24072	2.76491	2.83555	2.76599	2.90235	2.82508	2.61405	2.57922	2.2347	2.73355	2.30997	2.5257
Vitvi02g00488	1.39979	1.59052	1.79275	1.9982	1.8896	1.66136	1.65645	1.01644	0.840001	1.0217	1.65658	1.42639	0.816801	0.593224	0.497864	0.70417	0.582904	0.666797
Vitvi02g00489	0.481469	0.455412	0.470461	0.393712	0.596832	0.438213	3.35412	2.51915	3.40462	3.73826	2.71698	4.92591	2.40313	2.03642	2.38671	1.99677	2.00887	2.65938
Vitvi02g00496	10.3957	10.912	12.8051	10.8386	10.7374	12.5917	16.8473	11.8115	15.4926	18.7752	17.0793	20.6932	12.9085	16.7866	13.8421	14.0602	17.5757	18.0947
Vitvi02g00498	21.8492	27.7312	25.6844	29.1751	20.9294	18.9647	3.11905	2.53027	1.83213	3.42544	2.55037	2.74653	1.45823	1.70032	1.6387	1.6598	1.62375	1.51367
Vitvi02g00499	3.22052	5.58875	4.56429	6.20402	5.44542	4.8293	1.57675	0.953637	0.783834	3.45516	2.68753	1.67424	1.98148	1.44198	0.934041	1.4559	3.17151	1.91556
Vitvi02g00500	1.32564	0.786408	0.758127	1.42638	0.775354	0.841688	1.54929	0.571545	0.380373	0.904056	0.428351	0.219313	0.492967	0.473307	0.344751	0.447044	0.744662	0.442033
Vitvi02g00501	0	0	0.0428048	0	0.042156	0.0950454	32.1251	36.078	56.225	23.2937	33.1875	29.1901	103.454	60.2633	36.3853	57.5319	40.6536	41.9352
Vitvi02g00502	146.959	101.771	140.559	113.578	109.031	114.989	14.716	16.2302	11.7173	10.527	11.5679	11.0418	9.52389	10.1743	8.71516	9.57341	9.43367	6.99685
Vitvi02g00505	0.0363797	0.0677065	0	0.0468268	0	0.0568578	121.614	89.2085	77.2777	144.658	168.419	102.204	36.4776	12.0538	5.38581	30.6216	30.3819	22.9878
Vitvi02g00507	24.1019	23.7292	21.9542	19.476	22.9092	28.1179	0.304726	0.436437	0.483417	0.404686	0.168502	0.31058	0.050588	0.186187	0.728046	0.316541	0.427521	0.521654
Vitvi02g00509	16.9628	17.5775	18.1841	15.0816	17.1141	18.0421	2.02441	2.19686	1.03969	1.88091	1.30529	1.27616	0.674707	1.30934	0.536568	0.746276	0.700747	0.461194
Vitvi02g00511	6.98733	8.10493	11.4529	7.1463	6.51825	6.45918	11.0486	7.27959	5.99105	14.8206	17.0138	14.4677	3.35171	2.3764	2.26806	3.04727	1.81047	3.49668
Vitvi02g00512	4.67188	3.06059	1.33728	1.42319	1.25224	3.38311	43.3166	53.1828	47.4724	37.4305	36.2128	41.3538	7.96051	9.86891	8.97639	12.5031	15.3433	13.3766
Vitvi02g00513	1.52833	1.85244	2.54373	1.55886	2.02709	1.73326	5.79055	5.92856	6.33646	5.33947	5.50538	4.60732	3.67106	3.26958	3.18997	3.61608	3.00217	3.26008
Vitvi02g00514	1.28948	0.698785	1.3481	0.915322	1.20278	1.1114	1.01946	0.938776	0.977732	0.806263	1.30719	0.555497	1.78563	1.32161	1.94356	2.14185	1.18844	1.45433
Vitvi02g00516	3.62368	3.8234	3.23343	3.92975	2.63061	3.47834	5.58001	6.83113	7.69837	4.53053	4.99915	4.85389	5.22592	5.455	4.87401	4.80335	5.7666	5.49923
Vitvi02g00517	1.13646	1.36285	1.40237	1.2333	1.46023	1.46033	1.91171	1.4047	1.48782	1.51005	1.80282	1.29896	1.4466	1.29663	1.30379	1.43678	1.45539	1.41116
Vitvi02g00521	1.49616	1.55415	0.857177	1.50034	1.07332	1.11479	0.257543	0.240024	0.15974	0.576041	0.429734	0.159643	0.108013	0.159015	0.13716	0.225287	0.169041	0.150828
Vitvi02g00524	3.20263	3.45484	2.30641	2.73867	3.17593	2.46793	3.96243	3.4535	4.54498	3.03488	3.35583	3.22352	4.94028	5.00301	3.87056	5.03474	4.82623	4.0541
Vitvi02g00526	2.31323	3.24845	2.70136	1.21808	0.874657	0.903838	3.15408	3.49869	1.03972	1.66164	1.41944	2.67194	0.108803	0.440489	0.138164	0	0.0510831	0.736283
Vitvi02g00527	2.44763	2.26194	1.91292	2.1945	1.36906	1.35868	1.97281	2.75359	2.24143	2.23569	2.36602	2.39497	1.31004	1.91575	2.02584	1.32369	1.9354	1.93627
Vitvi02g00529	9.51257	6.89999	9.02286	4.79655	5.34481	3.87564	3.04067	4.02501	2.37357	2.32497	1.23768	1.97997	0.168262	0.134178	0.106834	0.0292459	0.0263331	0.0722951
Vitvi02g00531	0.0535442	0.0398606	0.113064	0.0344602	0.037117	0	115.936	65.5298	45.0795	64.7917	71.1134	68.7877	1.16352	0.978813	3.98692	2.38829	2.34119	18.6755
Vitvi02g00532	1952.62	3155.42	3524.07	1579.12	2365.71	1835.99	4.79944	2.94397	4.44744	9.27098	1.1402	4.05824	1.13317	1.7725	0.599567	1.28023	1.13056	1.23241
Vitvi02g00533	3.81189	3.84748	4.27975	3.0854	2.4803	2.30263	4.7192	4.57398	4.34408	3.3613	3.02264	3.74719	2.92807	4.68473	4.95763	3.58356	7.86212	6.97138
Vitvi02g00534	3.44492	4.13402	2.73074	4.81886	4.12066	3.86396	1.61722	1.23473	1.10528	1.42295	1.79165	1.7413	1.3719	1.24989	1.22805	1.44635	1.57332	1.79009
Vitvi02g00535	18.8511	16.7437	16.9213	14.5689	20.5374	14.845	6.82809	5.58669	5.89991	5.78793	5.76429	5.62535	8.30123	8.27837	9.79915	8.0952	8.36085	9.01385
Vitvi02g00536	27.7067	26.3462	25.6579	17.3371	19.8956	21.2099	19.4568	26.5759	21.357	13.4522	13.4754	13.6072	21.9118	18.1431	20.193	15.6406	13.9218	15.8702
Vitvi02g00538	17.7897	13.2615	12.7957	9.63235	15.7564	12.1902	4.13355	5.33262	3.6268	4.06561	4.26385	5.41114	3.80253	4.09656	4.81799	3.72919	4.49279	3.78152
Vitvi02g00541	2.55032	2.40261	2.46627	1.80112	2.644	2.43386	1.56503	1.49279	1.61	1.08697	1.48123	1.31032	1.46546	1.04433	1.27521	1.26647	1.12936	1.41106
Vitvi02g00542	6.88359	7.4336	6.93873	6.53586	6.98084	7.34933	3.46516	3.83928	2.69104	3.13362	2.91281	2.69941	2.345	2.70787	3.07706	3.38298	3.17908	3.14544
Vitvi02g00543	0.536311	0.612188	0.276828	1.44968	1.16488	1.84404	0.0835723	0.0290169	0.0505062	0.134529	0.225927	0.176665	0.0739945	0.0817	0.0626413	0.102889	0.104222	0.0238443
Vitvi02g00545	0.447627	0.912768	1.52056	1.12729	1.11976	1.09502	2.3352	1.42153	1.03095	3.07559	2.58256	2.89866	0.16111	0.296479	0.119342	0.40604	0.189103	0.3115
Vitvi02g00547	4.44086	5.36119	9.19314	4.36317	4.17283	4.39396	2.97327	2.77499	2.03341	5.96578	4.06906	3.6174	1.53758	1.33758	1.38302	1.47594	1.27152	1.80736
Vitvi02g00548	3.69365	4.47593	5.24304	2.95827	4.60881	3.68819	1.7587	1.84855	1.73922	1.60597	1.81533	2.07132	1.88981	1.96938	1.6358	1.87487	1.43558	1.47797
Vitvi02g00549	1.52876	1.82194	1.61166	1.96777	2.01018	2.11072	0.902685	0.695455	0.619775	0.655177	0.84275	0.493584	0.482377	0.449064	0.498446	0.596764	0.412987	0.544051
Vitvi02g00552	0.47703	1.59805	1.51095	1.38154	1.32271	2.23665	0.185837	0.193571	0.336927	0	0.548059	0.505085	0	0	0	0	0.231754	0
Vitvi02g00553	0.692883	1.12714	0.903147	1.40385	0.889459	1.06285	0	0.0833069	0.0906266	0.0772462	0.0589667	0.0724574	0.0531092	0.0195466	0.134882	0.166158	0.0498697	0.154027
Vitvi02g00554	4.83283	4.07644	3.78614	3.35062	4.6202	4.47899	7.36391	6.38545	6.75361	6.54524	6.46988	6.64216	10.6027	9.84785	10.06	10.3559	11.7496	9.503
Vitvi02g00555	22.825	22.4509	24.4126	22.3429	22.0734	23.283	32.8396	38.2007	38.8917	27.5418	29.5252	24.4821	40.5036	41.1866	40.0473	39.5904	39.6699	42.4274
Vitvi02g00556	23.4133	22.1125	18.721	30.2368	28.5306	28.2789	53.5469	55.6495	58.688	48.7959	50.6763	53.0065	60.2672	58.5876	64.3195	65.1135	62.6274	59.0131
Vitvi02g00557	2.01974	2.37462	2.00499	2.34425	2.2691	2.23686	2.83801	3.53266	2.99574	2.42136	2.56852	2.24176	3.16377	3.60199	3.19693	2.76078	2.97756	2.75429
Vitvi02g00558	3.61063	3.78339	4.6088	3.62596	3.73481	3.52169	0.746639	0.71752	0.515487	0.761321	0.703872	0.691088	0.598647	0.524272	0.501598	0.704352	0.492947	0.552021
Vitvi02g00559	10.0331	9.59225	9.09745	8.15007	9.42428	9.24775	7.52064	7.64922	7.04227	6.6652	7.90444	6.23596	8.03634	6.94539	7.34578	7.79843	5.4043	5.26646
Vitvi02g00560	2.08164	2.27504	2.36927	1.82429	1.93423	2.00741	18.4964	14.1262	16.2667	20.0644	19.0564	17.8201	7.88279	10.1206	8.92362	10.5786	11.5763	13.3212
Vitvi02g00561	6.36003	5.61676	6.35314	3.39793	5.0248	4.2756	48.5353	43.1453	47.8746	40.3735	40.6891	43.0488	53.659	63.6002	71.8024	58.266	61.1032	56.8591
Vitvi02g00565	0.945871	1.24399	1.39812	1.40519	1.08734	1.37975	3.48831	2.94901	1.89286	2.84717	2.78016	2.70961	1.00323	0.798506	0.766442	0.969683	0.643341	1.04082
Vitvi02g00566	25.833	23.3702	22.4267	23.3446	25.6422	27.3477	11.884	12.2181	10.8226	10.2052	12.0951	10.0118	11.5095	9.43476	11.1192	11.2831	6.87835	7.70724
Vitvi02g00569	1.29114	1.59427	1.21027	1.1945	1.55768	1.34367	0.44979	0.307302	0.306901	0.45311	0.349452	0.403112	0.0770789	0.0803777	0.0598149	0.0714519	0.0180943	0.0869338
Vitvi02g00571	0.266169	0.990739	1.49879	0.599558	0.83029	1.66398	2.07383	2.37616	3.19592	2.00299	1.8348	2.0667	8.67585	4.96706	6.17887	4.97868	7.50009	5.68023
Vitvi02g00572	1.66033	1.43764	1.8483	1.45127	1.65703	1.52751	0.807371	0.774078	0.553078	0.48737	0.571587	0.619239	0.438653	0.278043	0.45903	0.470166	0.543475	0.353383
Vitvi02g00573	2.24699	2.38678	2.52978	2.45876	2.81641	2.12225	0.398845	0.384833	0.289246	0.336561	0.445736	0.308089	0.178426	0.213424	0.188812	0.244224	0.18325	0.229987
Vitvi02g00575	3.24646	3.03827	2.84003	4.7757	3.95436	2.31949	0.813036	0.31993	0.114649	0.401357	1.01239	0.703845	0.167967	0.300266	0.0406272	0.200192	0.180253	0.0927879
Vitvi02g00578	1.31706	0.326825	0.23176	0.847639	1.59773	0.85768	0	0	0.31008	0.0825934	0	0	0	0	0	0	0	0.0731952
Vitvi02g00580	5.33015	2.90033	2.65483	1.58438	2.46585	2.92979	8.79858	7.56094	8.22329	6.95989	7.7196	9.58936	6.14648	3.40618	6.31137	5.76005	4.31222	6.53695
Vitvi02g00581	4.03083	2.74733	2.94436	2.31747	3.24746	2.65291	1.54935	1.3594	1.33492	1.32791	1.35328	1.07488	0.713702	0.927891	1.02792	1.10839	0.983494	1.09318
Vitvi02g00585	4.91712	2.72192	1.33116	4.21945	0.87399	1.97051	3.33996	5.83239	10.8642	4.36441	3.33162	4.00485	7.43644	9.50731	8.17305	5.8051	3.67518	4.62453
Vitvi02g00586	3.59521	2.43911	2.79857	2.34801	2.96486	2.32508	2.4079	1.91163	1.46979	1.73258	1.46501	2.4315	1.17288	1.16012	1.24891	1.2359	1.25621	1.03346
Vitvi02g00588	1.21719	0.984002	0.937066	1.25461	0.98219	1.20383	0.474182	0.493918	0.497017	0.422204	0.497098	0.409455	0.521518	0.572206	0.583114	0.458361	0.591344	0.266353
Vitvi02g00590	2.30658	1.90091	2.08031	2.53315	2.64532	3.42306	2.87434	2.11811	2.18215	2.88763	2.01791	3.04719	2.30649	2.02016	2.48401	2.36478	2.18637	1.9381
Vitvi02g00593	1.69956	1.49116	1.5991	1.42865	1.78524	1.93797	2.02008	1.74525	2.18032	1.85319	2.36606	2.24021	3.11354	2.37111	2.50669	2.49531	2.66243	2.24373
Vitvi02g00597	12.5744	11.4679	12.3447	11.4382	12.7326	12.3348	10.8332	10.6829	10.2229	8.35718	8.98737	9.6402	12.9854	12.6016	12.9399	12.2804	12.3964	11.7047
Vitvi02g00598	5.70131	5.38404	5.73189	4.26168	5.41062	4.74154	15.3974	16.9072	12.3525	12.9842	15.2155	16.5153	17.0183	17.0413	13.4856	16.3052	14.6934	15.785
Vitvi02g00599	20.1099	21.7189	23.4024	25.9678	25.0567	27.3029	18.8172	14.0339	13.4076	17.0476	16.8611	18.7411	14.0616	13.3062	15.8251	15.9733	17.7564	17.5559
Vitvi02g00603	0.483971	0.698059	0.587625	0.708607	0.675172	0.683121	1.43291	1.22251	0.860981	1.51598	1.41614	1.43481	0.710507	0.486135	0.514051	0.678948	0.681864	0.835137
Vitvi02g00604	10.0204	7.0618	7.48712	11.9191	7.46626	6.36075	10.5939	8.33245	9.19705	9.23438	10.131	10.7077	10.2519	10.1139	9.97534	11.2089	9.42682	10.4454
Vitvi02g00605	72.0145	12.7038	35.5289	11.5869	21.5021	18.7586	5.46464	6.88727	5.7599	3.39397	4.029	5.15868	13.5055	15.9566	23.0441	15.6406	14.3452	19.0288
Vitvi02g00606	10.3595	10.9811	10.8138	8.90783	9.27084	10.0672	3.42614	3.52443	3.64133	3.00329	2.67934	3.79325	5.07114	4.5875	5.64794	4.81293	5.82262	5.39996
Vitvi02g00607	1.00905	1.24506	0.847916	1.38225	1.40119	1.20615	0.8207	0.79136	0.673871	0.718946	0.90522	0.699479	0.659064	0.456319	0.495351	0.725929	0.275504	0.330967
Vitvi02g00614	42.3031	29.6935	35.3519	22.4331	29.5992	28.1981	59.3775	48.8296	46.6365	46.1714	38.6585	41.1283	64.1035	63.4477	54.4067	84.3766	77.0506	84.8731
Vitvi02g00617	15.1052	17.3098	17.4258	17.6446	17.9875	16.7716	2.37444	2.53632	2.03661	2.7481	2.75077	2.71383	2.43583	2.3892	2.30914	3.02678	2.30962	2.28187
Vitvi02g00627	4.82928	4.98899	4.67657	4.63487	5.20042	4.93481	3.93646	3.62297	3.30168	3.25247	3.48812	2.88833	3.93634	3.50989	3.81294	3.84565	2.26842	2.60889
Vitvi02g00628	0	0	0	0	0	0	0.412112	0	0.186792	2.18919	0.708969	0.684491	0.364881	0.20144	0	0.126841	0.0856562	0.176371
Vitvi02g00633	1.83537	1.19304	1.80861	1.59608	1.06127	1.70011	6.34786	7.13521	8.8909	4.81049	5.10191	5.44759	5.31773	5.01226	7.08213	4.21886	3.58409	4.20341
Vitvi02g00634	2.22333	0.810332	1.28781	1.92278	1.91047	0.959203	0.360894	0.206753	0.327155	0.348566	0.319298	0.474087	0.04793	0.158764	0.121728	0.149954	0.112516	0.231677
Vitvi02g00635	10.831	9.825	10.266	10.8044	11.5366	10.0461	8.48634	7.88484	8.08689	9.16281	8.39451	10.2522	7.21631	6.78976	6.86452	7.64706	8.2698	7.84514
Vitvi02g00636	16.3862	14.5041	13.2585	13.7975	13.8322	13.934	1.59823	1.58054	1.09366	1.07514	1.29298	1.35216	0.801135	0.869364	0.783094	0.987646	0.66696	0.798436
Vitvi02g00638	25.6622	33.8726	34.1282	27.7643	28.8886	34.3478	16.8454	16.4059	15.3181	15.6475	16.565	18.6649	13.9731	13.3486	14.8748	15.172	13.5782	16.5041
Vitvi02g00640	2.19285	3.04008	3.09621	2.97468	2.76711	2.80128	6.17938	5.69061	6.36219	6.00782	6.43417	6.09881	7.37796	6.14096	6.18843	6.46147	7.03	7.02304
Vitvi02g00641	5.07088	14.7369	7.75623	13.1797	2.50116	4.19125	15.9556	22.5553	23.0047	18.8597	16.8615	16.0384	9.68712	16.341	12.6429	10.7338	16.9607	14.1773
Vitvi02g00642	2.33384	2.21682	1.8438	2.14708	2.20856	2.16053	1.16573	0.958824	1.06701	1.34818	1.31007	1.1313	0.916893	1.03635	1.34459	1.16346	1.12914	1.11404
Vitvi02g00645	14.4363	12.2732	11.003	13.3317	8.11239	8.87812	22.5956	20.5897	23.1982	26.1949	26.3999	27.4652	20.7721	26.2535	22.0373	20.7715	27.0996	25.322
Vitvi02g00648	5.17981	1.46488	0.896203	1.58302	1.90566	1.13066	0.0901855	0.140908	0.28614	0.108881	0.26597	0.531081	2.18589	3.72498	3.59961	3.16437	3.82394	5.40353
Vitvi02g00649	1.08538	2.25168	1.68724	2.29754	2.3463	1.52751	1.67529	0.993573	1.14809	1.67226	2.07141	1.66299	1.05924	0.846306	0.630858	1.21012	0.934653	0.987982
Vitvi02g00650	3.95848	3.82155	3.89879	3.7179	5.08081	4.51433	5.41644	4.63156	4.62357	5.79982	5.60852	7.60255	4.09612	3.75025	3.19807	4.32707	4.62096	3.89921
Vitvi02g00651	10.1102	9.10442	8.66711	7.96965	9.20275	8.95765	18.2318	16.2178	22.043	18.3645	22.0455	27.2073	34.2134	34.7438	37.9305	36.7085	44.1045	39.7572
Vitvi02g00654	2.01864	1.78058	2.0298	2.91493	2.34005	2.77051	0.515457	0.89485	0.742837	0.497849	0.623653	0.610673	0.982978	0.723562	0.787578	0.86647	0.675782	0.893712
Vitvi02g00655	1.96327	1.78398	1.65826	1.76373	2.08631	2.29813	1.44608	1.14982	1.13935	1.28398	1.32545	1.44725	0.925708	0.809362	0.913105	0.981411	0.849577	0.90436
Vitvi02g00656	7.43062	7.30938	6.66871	6.96378	8.18644	7.57338	3.39976	3.00768	2.52337	3.21128	3.88905	3.15887	2.55123	2.08345	2.41244	2.89598	1.45545	1.75178
Vitvi02g00659	2.10239	2.91434	2.24522	2.23955	1.50763	1.01974	6.21331	6.2954	6.75893	8.40149	7.53779	8.5459	5.47622	5.02495	4.636	5.42414	5.42395	7.49384
Vitvi02g00660	1.00457	1.20447	0.951851	0.916951	1.08808	1.14357	1.5052	1.78734	1.48388	1.27569	1.42604	1.37048	1.42932	1.58552	1.47232	1.4211	1.15911	1.56536
Vitvi02g00661	5.88276	5.87291	5.49215	5.4059	6.31001	6.19596	6.60912	5.88844	5.82496	5.57234	6.13768	6.52834	6.72211	5.84223	6.54477	6.68942	5.64511	6.30719
Vitvi02g00662	2.3918	2.94152	2.60409	2.61062	2.73905	2.7485	2.8998	2.92624	2.79471	2.98594	2.90041	2.82425	2.53218	2.22406	2.45613	2.52238	2.15742	2.45071
Vitvi02g00663	5.89549	5.62397	4.92063	5.81576	5.44343	4.97206	4.44908	4.46431	5.39839	4.81833	4.64508	4.85504	8.34231	7.77863	7.97246	8.04231	7.88041	7.9117
Vitvi02g00665	3.03311	3.95047	4.22156	3.25569	3.95646	3.83769	0.805548	0.834794	0.655725	0.674822	0.833303	0.662775	0.513087	0.518304	0.346566	0.504724	0.353655	0.404554
Vitvi02g00666	3.45851	13.6326	12.7326	9.50854	12.5949	9.25377	1.87509	1.70737	1.84613	1.95496	1.45572	1.32751	0.692663	0.352048	0.307155	0.561833	0.511038	0.308237
Vitvi02g00667	2.37545	2.57447	2.40757	1.99609	3.11587	2.73197	1.37666	1.32837	1.12939	1.19383	1.24162	1.26202	1.32891	1.12205	1.12133	1.28322	0.966471	0.97122
Vitvi02g00669	13.9163	12.5229	9.91825	9.44839	18.2032	11.1309	3.52346	2.35809	2.93175	4.70186	4.5179	3.65475	3.39092	1.73058	1.18653	2.54613	2.35623	2.65163
Vitvi02g00670	3.73659	4.25158	3.70425	3.54393	4.84233	4.19859	5.5591	5.2159	4.15042	5.03178	4.78552	5.36396	4.21653	3.75087	3.96926	4.04642	3.39372	3.41
Vitvi02g00672	30.5854	40.3061	32.338	28.0047	38.7948	37.6651	0.169009	0.24646	0.0612836	0	0	0.0306232	0.22446	0	0.0380041	0.156055	0.0421537	0
Vitvi02g00673	34.6369	13.3896	17.4971	7.16521	16.9325	10.0044	11.5047	12.7484	15.7408	6.11733	7.96335	8.06659	15.2996	16.3021	14.8614	10.3686	10.3026	10.7901
Vitvi02g00674	1.39039	1.68713	1.68197	1.76641	1.79501	1.81752	1.57693	1.7202	1.59318	1.40307	1.39469	1.54269	1.45634	1.37319	1.25337	1.38571	1.43567	1.41923
Vitvi02g00677	18.4274	21.4193	19.1517	17.1275	24.1649	24.493	4.3425	5.10742	3.86391	3.29652	2.71728	2.93247	5.72468	5.9997	5.94532	6.25862	6.75434	5.1982
Vitvi02g00678	0.454021	0.426938	0.415684	0.257049	0.41175	0.402812	1.47084	1.1996	1.35262	1.17655	1.34328	1.60964	1.01026	1.24028	1.09748	1.32618	1.42959	1.24757
Vitvi02g00679	1.40083	1.52377	1.60312	1.49339	1.73419	1.65103	0.570117	0.489521	0.307298	0.538241	0.492289	0.549079	0.412691	0.306289	0.346483	0.350946	0.480394	0.351702
Vitvi02g00680	183.329	175.253	290.635	176.645	182.264	195.831	4.61887	7.0237	2.44059	3.98397	1.65718	3.28944	0.492055	0.458783	0.444328	0.684199	0.523646	0.422831
Vitvi02g00681	17.7166	15.1736	14.7701	14.9788	17.7961	14.9548	9.61052	8.80328	8.0923	11.389	12.6688	9.96326	10.8526	8.87326	9.37045	12.2768	5.12372	7.11138
Vitvi02g00683	11.096	4.55344	7.17826	7.27988	8.43855	6.80021	0.466308	0.650859	0.845428	0.342288	0.79762	0.566094	0.322036	0	0.0104856	0.0861132	0.104674	0.143687
Vitvi02g00684	2.98207	2.61771	3.10878	1.9288	2.7164	2.55655	3.60707	3.64319	3.38261	2.92163	2.96634	2.99293	2.91836	2.9572	2.46314	2.9493	2.57283	2.82057
Vitvi02g00685	43.5767	46.6897	44.0443	37.5319	44.5176	43.1394	35.0116	38.9078	34.8972	32.281	33.9111	33.6639	31.5791	34.6633	27.5487	35.8286	35.9103	38.1279
Vitvi02g00688	6.18382	6.03386	6.11119	5.75237	6.36404	6.36968	9.98867	10.4576	10.2128	9.33164	8.24598	8.66982	8.11559	6.87789	8.77757	7.73699	7.26375	7.11527
Vitvi02g00689	90.8612	116.699	110.316	105.78	107.683	91.4592	9.71845	10.1741	7.25063	9.80181	7.85371	8.27029	5.98846	7.12255	7.43178	7.2038	7.89084	6.85664
Vitvi02g00691	8.84265	6.26204	7.3057	7.92267	8.05874	8.95414	15.6716	13.7753	11.0424	14.6687	16.0948	14.844	9.09134	10.7124	10.8043	14.4776	8.42968	8.3344
Vitvi02g00693	25.4999	18.574	27.1984	17.0223	18.9697	21.1243	6.96871	7.00192	4.89379	5.77809	6.13298	6.00773	3.36079	3.04473	3.38498	3.17535	3.90023	3.72105
Vitvi02g00694	2.71641	1.92047	2.63351	1.56132	1.51589	1.88243	1.11813	1.35878	1.1584	0.887091	1.19732	0.807979	0.371246	0.247245	0.389114	0.44247	0.398401	0.432953
Vitvi02g00695	1.63052	0.86961	1.06203	0.79878	0.472356	0.380349	3.60264	3.51558	3.45492	4.28537	4.69723	3.52154	2.89596	1.79804	2.02526	1.75079	2.67203	1.83395
Vitvi02g00696	15.0893	10.8471	12.0637	11.698	13.0621	12.853	10.8716	11.785	10.2041	8.82761	10.0725	9.29143	12.9818	10.5528	11.1631	9.57635	8.4466	9.10777
Vitvi02g00697	0.881676	1.25514	0.979871	1.36383	1.35103	1.1604	0.614639	0.665327	0.524403	0.453962	0.550905	0.589596	0.288105	0.341671	0.33875	0.589784	0.375738	0.402307
Vitvi02g00698	25.5358	25.2374	26.1787	28.5107	24.721	26.8524	31.4938	29.2145	26.5801	28.8876	25.9779	27.4816	22.4103	17.9332	17.4107	17.828	17.0709	15.9252
Vitvi02g00699	14.782	17.1142	16.1814	17.9762	18.7787	18.8353	17.3646	14.97	15.0351	16.5952	17.6845	17.7104	16.396	13.4619	13.8193	15.2916	13.7604	14.3777
Vitvi02g00700	1.06393	1.10351	0.563753	2.10803	1.51646	1.29849	2.19811	2.01795	1.87441	2.04206	2.22493	2.17705	1.74415	1.85749	1.25663	1.50502	1.32415	1.92928
Vitvi02g00701	0.421392	7.0583	4.7704	1.83061	1.53358	1.34463	0.656647	1.05446	0.421642	0.607791	0.504308	0.322237	0.145348	0.080242	0.153809	0.0757895	0.0341205	0.56205
Vitvi02g00702	53.09	27.7954	24.5481	22.6161	39.2696	32.3139	29.327	32.4222	30.089	20.8022	21.035	18.8711	34.9521	32.7657	35.0959	35.4971	38.56	29.6983
Vitvi02g00703	22.7233	23.8498	28.2368	20.5824	13.146	16.3103	4.76495	6.92126	6.1424	5.61551	5.12465	4.83174	5.6316	7.94887	11.7468	5.48957	8.39553	5.42554
Vitvi02g00704	109.294	102.427	70.0294	92.0395	96.6733	82.3921	54.5505	60.5295	60.4546	49.3195	46.2174	47.2147	93.935	92.9866	108.104	98.5412	103.734	92.1364
Vitvi02g00705	2.12141	1.17889	2.58681	0.499972	0.787065	1.51768	11.64	12.3427	11.6703	12.3666	11.3282	14.0254	6.46185	8.83028	8.16634	7.15804	7.51931	9.92327
Vitvi02g00706	2.05599	2.19578	2.51052	2.66711	2.45541	2.48543	0.278784	0.341089	0.256733	0.368987	0.245782	0.281968	0.170433	0.213416	0.167501	0.231538	0.178432	0.184332
Vitvi02g00708	4.65803	7.75601	6.9841	5.67637	6.26684	6.97849	4.31645	4.51847	4.04919	3.42232	3.76828	5.77828	3.93585	4.7236	4.68406	3.82697	3.74933	4.92616
Vitvi02g00709	0.113915	0.155473	0.400908	0.256599	0.105288	0.222548	3.59462	4.49923	2.29307	2.51457	2.26853	2.25147	0.903717	0.983366	1.14759	0.81953	1.05152	1.40544
Vitvi02g00715	3.57029	5.17629	3.7385	3.69489	5.06444	5.15806	4.12112	3.26419	2.90306	4.1296	4.6083	4.51919	3.01027	2.77819	3.11793	3.22653	2.9016	3.0424
Vitvi02g00717	2.64312	4.74025	4.75251	1.36086	1.83221	2.89165	31.6767	25.3313	39.4242	19.4742	28.5999	26.934	17.8771	19.4551	27.111	16.8889	16.3664	22.6425
Vitvi02g00718	1.7043	1.64681	1.66612	1.77824	1.64086	1.68832	2.83685	2.89205	2.58988	3.12859	3.19916	2.66122	2.93035	2.96343	2.58631	2.55749	2.7767	3.15145
Vitvi02g00719	0.772666	1.12829	0.794867	0.535528	0.494412	0.905699	2.22282	2.58064	2.24591	1.99035	2.18514	0.964946	2.24484	1.19969	2.39503	1.64624	1.38602	1.34768
Vitvi02g00722	10.6184	8.39744	9.80305	8.42308	9.2094	10.3278	6.18758	5.70761	4.85566	4.16254	4.65847	5.08978	7.88039	6.16182	7.16449	7.68882	6.51674	5.78366
Vitvi02g00723	11.7007	14.0991	14.5654	12.5506	13.1404	11.1133	18.3125	16.5314	19.9928	16.8411	16.8672	18.2496	23.1399	20.3801	23.6029	21.4547	17.8726	21.1491
Vitvi02g00724	2.62588	2.44699	2.56924	2.5889	2.60776	2.5177	2.28535	1.75323	2.03882	2.74684	2.28405	2.94463	1.96562	1.76604	1.70482	2.26426	2.60573	2.65163
Vitvi02g00726	1.27298	2.38129	3.0786	1.31923	1.33496	2.13747	3.22979	3.30594	3.12612	2.191	1.94627	2.52058	0.763322	0.596681	1.4125	0.657501	0.196634	0.713983
Vitvi02g00729	1.35415	1.75515	1.68077	1.28781	1.37872	2.09751	6.32102	5.75986	5.90942	4.44007	5.2577	5.25296	5.87392	5.0743	5.02034	4.80143	4.35259	4.94274
Vitvi02g00732	0.944789	0.933617	0.830669	0.757359	1.0395	0.972146	1.17361	1.12149	1.27524	0.855197	0.998551	0.961193	1.52386	1.34963	1.44321	1.42229	1.35904	1.13683
Vitvi02g00733	3.51683	3.11676	2.82902	2.61751	3.68169	3.42126	1.04385	1.04846	0.89557	0.864164	1.26437	0.996352	1.33682	0.820016	1.15266	0.946629	0.5579	0.462691
Vitvi02g00735	1.62194	1.59929	1.50782	1.61502	1.95591	1.99925	1.9838	1.61435	1.75511	1.60284	1.64194	1.659	1.463	1.29601	1.46908	1.3562	1.32024	1.31433
Vitvi02g00737	11.9278	11.5297	10.1528	10.4668	11.5604	11.5661	17.7122	18.0598	18.5812	14.0893	16.1391	15.4211	17.4554	17.3098	18.2191	17.7521	15.2281	17.515
Vitvi02g00738	1.968	2.2337	2.78994	1.98013	2.45944	2.19854	0.982637	0.956049	0.739048	0.860421	0.891672	0.885343	0.516277	0.316689	0.382431	0.503513	0.336657	0.392811
Vitvi02g00739	3.07161	2.92295	2.606	3.59773	3.54874	3.83978	2.75291	2.6412	2.28247	2.65543	3.0327	3.04253	1.86353	1.89744	1.77381	2.01577	2.27837	2.20696
Vitvi02g00746	2.4198	2.97925	2.31737	3.14464	3.12095	3.01825	2.98214	2.19043	2.03778	2.84525	3.02737	3.13694	2.02241	1.78996	1.47771	2.13422	2.38512	1.94737
Vitvi02g00747	4.25636	4.3659	4.35508	4.07767	4.67964	4.25472	4.81681	4.25243	4.37736	4.57518	4.43994	4.94957	3.68884	3.10936	3.26195	3.6001	3.50862	3.87354
Vitvi02g00749	1.91284	1.60009	1.57441	1.36345	1.41866	1.57515	1.16585	0.851316	0.824426	1.06799	1.01612	0.871112	0.776842	0.712825	0.860349	0.828642	0.844371	0.977325
Vitvi02g00750	14.7503	14.43	12.6279	14.0319	14.7936	13.9172	5.66653	5.62131	4.57715	5.48876	4.8199	4.71143	6.06507	6.24703	5.8194	5.33413	5.45039	4.85021
Vitvi02g00751	14.6426	12.7454	12.3753	11.4942	14.4459	13.83	8.1457	7.95949	6.34998	6.54031	7.5718	6.55933	5.80396	5.24377	6.44417	6.45436	4.33899	4.94188
Vitvi02g00752	15.4849	13.3352	12.3689	10.1828	14.8037	13.3767	7.73306	6.79342	5.85217	6.03816	7.07185	5.88789	6.06799	4.40678	5.66443	6.08565	3.84097	4.19663
Vitvi02g00757	6.21521	4.17669	3.57858	5.18921	4.58786	5.32944	5.85465	7.47976	7.37963	4.87936	5.01131	5.85744	7.71758	8.66627	7.74008	7.77451	7.57326	7.52057
Vitvi02g00759	1.16515	1.24326	1.49329	2.23087	1.28893	1.25195	0.616558	0.760418	0.534915	0.580883	0.694418	0.79846	0.432029	0.428947	0.629416	0.64963	0.367939	0.815886
Vitvi02g00772	0.925866	1.533	1.79776	1.29448	1.46068	1.47822	0.802224	0.356269	0.422806	0.432458	0.586882	0.490158	0.222996	0.133748	0.0839029	0.172264	0.0775534	0.0851665
Vitvi02g00773	14.401	22.0367	18.3971	17.3232	13.6434	15.2337	9.28242	10.8463	9.62768	8.25227	8.54481	7.38535	9.35572	10.4353	8.46499	9.38046	10.9238	9.13005
Vitvi02g00775	0.882042	1.02381	0.836237	0.699738	0.88845	0.880579	1.27629	1.25344	1.26886	0.988865	1.04233	1.26301	1.16976	1.27512	1.11328	1.18365	1.07392	1.15485
Vitvi02g00777	1.63198	1.52305	1.65646	2.07019	1.80351	1.95917	4.28454	3.38793	5.07842	3.36394	3.62767	4.41589	6.41225	6.39542	7.73859	6.57654	7.6528	6.97182
Vitvi02g00780	4.99864	5.20373	4.27274	5.31713	5.17265	6.59989	9.50292	10.3852	10.4504	8.29358	7.73686	9.17386	8.54901	8.75395	8.96083	9.091	10.4599	9.30201
Vitvi02g00785	2.28121	2.42654	2.8869	1.74462	2.42689	1.98848	0.763479	0.796528	0.72311	0.494352	0.538584	0.520147	0.736548	0.636509	0.770495	0.709472	0.65049	0.57821
Vitvi02g00790	2.91611	1.189	1.39255	2.46035	1.32859	1.00654	5.64402	8.0114	9.78153	6.80046	7.15641	7.33898	14.1599	14.465	14.3703	14.8114	12.8256	13.73
Vitvi02g00792	27.7437	22.4361	21.0301	18.8939	17.067	16.8805	35.4052	39.4556	46.562	30.2396	30.3198	32.48	104.25	113.768	95.322	88.7126	91.4675	94.073
Vitvi02g00795	4.14775	4.4901	3.59177	4.50217	5.32439	4.87226	1.96726	2.0922	1.68653	1.81021	1.8594	1.78539	2.04074	2.1118	1.84771	2.55451	2.20414	2.06132
Vitvi02g00796	5.01771	4.94238	4.70499	4.40546	4.98975	5.17715	3.75704	3.58162	2.80362	3.42886	3.57492	3.62573	2.8058	2.73603	2.88648	2.7652	2.82479	2.77304
Vitvi02g00798	1.49133	1.32903	1.1927	1.35206	1.45929	1.36808	0.676964	0.53324	0.503765	0.75468	0.802061	0.729254	0.697786	0.536682	0.647524	0.597088	0.504018	0.567909
Vitvi02g00802	12.4503	9.72962	9.43914	10.3648	8.75935	9.82606	8.49396	8.82235	9.07799	7.13172	7.68576	6.33982	13.0754	14.3427	13.1312	13.5914	10.9237	10.8229
Vitvi02g00805	0.218422	0.0813015	0.0307482	0.0773152	0.0454232	0.0938773	0.663708	0.886323	0.647942	0.468449	0.665003	0.385446	0.971872	1.61378	1.0428	0.997823	1.88885	1.09249
Vitvi02g00808	1.42688	1.92947	1.63509	1.3309	1.80622	1.63754	0.880801	0.8783	0.686479	0.726218	0.787993	0.715257	0.506431	0.551294	0.621958	0.590131	0.428656	0.675763
Vitvi02g00828	1.31633	1.71237	1.41034	1.34448	1.80316	1.61845	2.11771	1.8376	2.19897	2.00142	1.77814	2.04225	2.63121	2.08738	2.25111	2.43697	2.36595	2.23508
Vitvi02g00831	5.2046	4.69954	4.52236	4.57394	5.01676	4.88407	3.60416	3.47743	3.00102	3.11977	3.04648	2.66983	2.27029	2.1701	2.29142	2.47253	2.21465	1.90303
Vitvi02g00836	8.4732	8.50527	7.10003	8.79485	9.44713	9.63751	7.15196	7.10062	5.70339	6.46019	6.34349	6.66679	5.41121	5.20842	5.75759	6.8635	5.33391	5.61888
Vitvi02g00842	3.89256	3.74858	3.32226	3.61877	3.61573	4.26894	5.15567	4.82673	4.73987	4.67854	4.32115	4.71442	4.92668	4.75291	5.05778	4.75721	4.78385	4.90682
Vitvi02g00847	6.6413	6.03609	6.64884	4.99007	6.41398	5.70631	10.9016	11.9441	11.9546	8.16379	9.17657	8.9207	12.4934	12.5728	10.9154	10.0312	9.38196	9.30963
Vitvi02g00855	3.43512	2.82924	2.58	2.7424	3.09973	2.97609	1.89981	1.7565	1.52025	1.66756	1.55355	1.60062	1.87385	1.74836	2.59868	2.28274	2.21102	2.30676
Vitvi02g00887	24.7143	16.7105	14.124	15.6139	26.8768	17.6297	1.7666	2.66818	2.40216	2.90063	1.23736	1.3604	1.1731	2.33148	1.7876	0.734036	5.17727	1.36089
Vitvi02g00888	22.5044	16.06	13.6553	16.0817	24.0995	16.252	2.53942	2.51915	3.06936	3.38703	1.33734	2.08152	1.68629	1.83234	2.24331	2.00981	3.39307	2.4841
Vitvi02g00915	440.601	394.782	469.447	411.387	408.314	435.09	16.1579	19.0009	8.91847	14.2532	9.82253	10.6255	10.2532	8.78293	5.56906	9.19978	8.93199	4.47361
Vitvi02g00935	9.74036	10.1077	10.2493	9.05485	9.95755	13.2242	24.5305	14.5324	19.666	24.7291	21.0814	22.4321	15.9839	16.1122	14.1348	15.4305	18.2593	15.4194
Vitvi02g00936	0.272133	0.215479	0.37961	0.109861	0.245236	0.218458	7.62343	8.07524	6.71154	6.99999	8.01527	7.47759	4.75127	4.48666	3.76222	5.02438	3.47109	4.22364
Vitvi02g00942	0.712078	0.265051	0.438559	0.200498	0.16968	0.365172	0.641497	1.35445	1.06875	0.636329	0.882018	1.28801	2.37169	2.28816	2.5926	1.95308	1.85946	1.67693
Vitvi02g00950	3.76154	4.70129	4.34341	3.70101	4.81	4.78623	5.47281	4.32072	4.11731	4.33737	4.36687	4.16116	4.12328	3.41513	3.95069	3.99544	3.88453	3.90074
Vitvi02g00953	3.46814	3.39809	2.81862	2.96072	3.68467	3.25035	1.38359	1.4315	1.01012	1.58744	1.45826	1.61522	0.66595	1.02579	0.981381	1.03746	1.52858	0.961719
Vitvi02g00954	4.63876	4.4798	4.11287	4.44174	4.80215	5.01747	6.9475	7.04536	7.05882	5.40113	5.20623	4.94816	8.17325	7.03064	7.30946	7.50704	6.3349	6.41979
Vitvi02g00971	0.872926	1.22323	0.777068	0.958367	0.783088	0.912874	3.93076	2.94835	3.19154	2.52133	3.36267	3.18961	2.59028	2.41513	2.94629	3.02918	2.40733	3.02205
Vitvi02g00975	3.29573	4.58977	3.76427	3.63214	3.97847	3.79182	5.24408	6.04809	4.90123	4.6854	5.4449	4.66502	5.22797	5.02062	4.82195	5.09237	4.5711	4.94675
Vitvi02g00983	8.51499	9.99779	6.43414	10.3961	7.22636	7.46133	14.7566	20.8331	17.158	14.2761	12.0307	11.5349	15.0306	24.3931	24.4617	21.3279	20.1061	23.1529
Vitvi02g00991	23.864	25.6565	16.7174	21.5785	16.7194	17.3418	71.4367	102.702	96.547	53.2777	48.8595	48.0942	61.3825	74.4777	66.3646	57.3771	59.7589	62.4875
Vitvi02g00994	1.11163	1.95821	2.19722	1.50157	2.12808	1.59596	0.130925	0.199316	0.118685	0.102135	0.170782	0.127738	0.0802525	0.0738415	0.0509544	0.0976418	0.0188393	0.0517218
Vitvi02g00995	4.13151	3.41996	3.40718	3.41301	2.86397	3.68635	5.83748	6.1555	5.66196	4.36197	3.79025	4.57035	3.22232	5.54231	5.34779	2.81702	4.25405	3.96844
Vitvi02g00999	0.26815	0.176138	0.210948	0.111668	0.0546713	0.19722	4.80531	4.25003	1.35919	0.10683	0.172161	1.64785	0.261152	0.192232	0.386895	0.0340435	0.0306528	0.77843
Vitvi02g01001	7.26666	4.07626	4.47844	5.59888	5.80586	4.23891	0.0398715	0.0276873	0.108432	0.077019	0.0587933	0.0120407	0.017651	0.051971	0.0298855	0.0122718	0.0662974	0.0910068
Vitvi02g01003	3.21759	3.75347	4.43613	3.11686	4.11596	4.43257	4.85883	3.1497	2.5303	4.51812	2.64865	3.2312	1.4073	0.783242	0.987968	1.40797	0.773536	1.15032
Vitvi02g01015	0.767521	0.204063	0.115765	0.105849	0.11401	0.0856827	15.2492	16.1953	38.9151	6.31211	13.4475	23.9154	40.4478	29.4392	52.5394	31.1582	23.9177	25.7391
Vitvi02g01019	3.59757	0.623687	1.07533	0.983226	0.341622	0.462135	4.30051	3.95955	7.58809	2.00263	4.75605	6.7834	4.53858	5.59304	6.43248	5.3536	6.84752	4.23969
Vitvi02g01024	0.145375	0	0.0511624	0	0.050387	0.113603	20.6146	22.4165	40.3012	12.4714	16.9108	24.2174	40.1646	28.1807	47.5647	28.0812	22.3887	25.2554
Vitvi02g01067	0.0276037	0	0	0.0532959	0.0191349	0	0.215072	0.156816	0.331441	0.0623175	0.0158569	0.0779389	3.54187	8.19988	6.96411	5.58029	4.96192	3.47927
Vitvi02g01113	2.2929	2.6106	3.44932	1.85183	2.58674	2.14312	0.22769	0.164192	0.0952633	0.270661	0.0129133	0.0476028	0.023261	0.0342445	0	0.0161721	0	0.0899486
Vitvi02g01121	6.05145	6.04952	5.74009	5.1001	7.35102	6.44032	0.11226	0.140319	0.0610592	0.13011	0.0331071	0.122045	0	0.0438981	0.0252433	0.103656	0	0.0384352
Vitvi02g01139	35.5703	32.3696	34.6981	24.8102	32.5275	28.4432	54.0849	56.2856	56.5067	31.3871	38.4218	36.3744	87.0322	77.7548	88.754	76.6757	62.1806	67.9267
Vitvi02g01143	9.68903	9.5184	10.9201	5.44102	6.38512	7.54815	577.371	657.333	690.484	384.217	471.169	573.279	672.251	520.27	535.47	491.244	423.453	515.352
Vitvi02g01150	9.44795	9.63414	6.72617	13.6716	10.2734	12.0972	9.85401	8.09634	7.13945	13.1626	11.0754	11.6899	5.77022	6.67058	5.94704	8.31278	8.41608	8.15822
Vitvi02g01152	33.6522	41.2841	31.007	47.6694	33.8707	36.7124	23.1152	24.0344	21.656	20.1623	17.3947	16.9651	28.8071	32.0968	28.9887	26.7649	28.385	27.1157
Vitvi02g01153	1.31238	0.931286	0.680655	0.849568	0.904425	1.19349	1.33945	1.4824	1.40938	0.675727	1.16832	0.828862	2.01717	2.20385	2.19173	1.94352	1.93141	1.75556
Vitvi02g01154	1.96573	2.26157	1.83153	2.4629	2.74946	2.42168	2.6862	2.54332	2.78295	2.98476	2.68907	2.9997	4.25307	3.73818	3.72651	4.20493	3.82424	3.69736
Vitvi02g01159	2.14664	0.799024	2.0146	1.15128	2.23208	1.39791	0.696888	0.725892	0.758086	0.134617	1.54141	0.505085	0.555319	0.545021	0.62682	1.28695	0.869077	0.238597
Vitvi02g01161	13.7966	15.5723	13.5294	9.87063	15.0576	15.1776	2.93958	2.55462	1.86061	1.89838	2.53921	1.84372	1.57085	1.34334	1.89697	2.31275	1.10628	1.20594
Vitvi02g01162	1.42006	1.24293	1.55994	1.04394	1.75048	1.45794	0.504603	0.294146	0.348318	0.549964	0.624611	0.532645	0.325857	0.325849	0.322705	0.418906	0.219383	0.253598
Vitvi02g01163	7.88548	8.37535	8.23279	9.38674	8.19232	8.7521	6.58613	5.63461	4.81069	5.71283	5.89223	5.91672	4.82448	4.23063	4.34173	4.31671	4.36278	4.44767
Vitvi02g01164	21.5165	16.1624	15.5398	15.6394	17.7129	18.5006	15.2511	16.3587	15.2124	13.3984	12.5585	14.6091	18.8926	23.1285	24.5958	26.0837	24.6392	26.6117
Vitvi02g01166	2.50441	1.42246	1.47551	0.931261	1.36313	1.94257	0.0722699	0.0903333	0.104822	0.0558409	0	0	0.0191962	0.0282603	0	0.0400383	0	0.0123717
Vitvi02g01167	20.9175	14.6796	16.3017	12.0936	15.0629	16.8596	0.482002	0.0941368	0.245779	0.611017	0.244319	0.7096	0.0400089	0	0	0	0.075137	0
Vitvi02g01171	27.6818	38.9571	45.8898	25.2379	33.0293	36.1922	106.217	95.2053	150.563	113.249	103.184	91.1586	337.144	369.334	325.622	251.448	248.859	227.433
Vitvi02g01172	2.85318	4.36806	4.30019	2.39648	2.17897	3.4389	2.9766	2.76034	3.1082	2.55953	2.76871	2.57153	3.00243	3.33965	2.8383	3.10795	3.17953	2.23603
Vitvi02g01173	0.955927	1.07443	1.03346	0.73384	1.10658	1.21572	0.932218	0.968482	0.800939	0.923883	0.990588	0.9063	0.636815	0.630558	0.602049	0.543878	0.509945	0.589588
Vitvi02g01177	1.41263	1.81826	1.52376	1.60217	1.59999	1.71271	0.82853	0.754001	0.749492	1.00071	1.18829	0.908643	0.620837	0.513264	0.529503	0.639399	0.321937	0.350853
Vitvi02g01179	102	74.8444	57.3639	65.0717	88.604	65.0619	5.54093	5.26967	4.19977	5.89756	4.54978	6.60644	5.68527	6.24109	6.57356	7.31501	8.03085	6.83646
Vitvi02g01182	7.46034	8.27975	9.12922	26.1432	5.31386	6.73913	0.373289	0.0833198	0.676784	2.08597	1.76928	2.1499	8.32173	12.2511	27.6101	15.5105	20.4165	20.9509
Vitvi02g01183	2.84223	2.6456	2.666	1.87203	3.23483	2.29352	2.12184	1.64739	1.23581	1.74749	2.01021	2.02049	0.978267	0.888986	1.10893	1.26021	0.95581	0.946394
Vitvi02g01186	1.77047	2.26698	2.29297	4.60336	3.04369	1.38353	0.772489	0.632217	0.700271	0.639515	1.3425	1.29972	0.879374	0.377591	0.930562	0.866124	0.619301	1.55855
Vitvi02g01193	2.53726	2.39794	1.95547	2.66822	2.79043	3.0151	1.78918	1.66499	1.11421	1.45321	1.50217	1.43992	2.19527	1.95331	1.998	1.88685	1.83107	1.62213
Vitvi02g01201	2.32059	2.32715	2.11706	2.04811	2.47347	2.19855	1.6391	1.5839	1.57538	1.52165	1.83295	1.59431	1.71936	1.44579	1.67759	1.67556	1.32442	1.36917
Vitvi02g01203	3.85928	3.41584	2.85413	3.19342	2.52732	3.15481	2.82678	2.29493	2.96448	2.22165	2.39064	2.56096	3.91985	3.37304	2.74198	2.78924	2.83401	2.92956
Vitvi02g01204	2.08948	3.37805	2.67522	2.29683	2.95696	3.0192	1.57987	1.46707	1.19717	1.58217	1.66597	1.58048	0.816406	0.865929	0.710131	0.881033	0.718168	0.920787
Vitvi02g01205	1.30407	1.09017	1.17747	0.856478	1.01513	0.989831	0.316476	0.39471	0.28689	0.245337	0.190351	0.162221	0.248867	0.297173	0.25282	0.184559	0.140212	0.139006
Vitvi02g01206	0.788082	1.00789	1.06959	1.12624	0.969332	0.877976	1.94284	1.71539	1.63847	2.0407	1.67852	1.77156	1.68951	1.32367	1.05501	1.26185	1.01706	1.27754
Vitvi02g01210	2.37792	1.88322	2.56404	2.08394	1.92896	2.41174	14.5065	13.3447	14.6512	10.4702	11.5674	9.89251	11.256	9.01761	7.49019	7.1341	7.42315	10.1898
Vitvi02g01211	1.02204	1.49864	1.13357	1.03648	1.54577	1.1859	3.06458	2.21187	2.71246	2.37724	2.98891	2.60151	2.78814	2.38259	1.73635	2.76285	2.64817	2.87095
Vitvi02g01215	1.4881	1.10781	2.85425	1.14926	0.386833	1.25009	1.07248	0.694426	0.420419	0.755888	0.833467	0.420165	0.115488	0.08501	0.0977687	0.0535286	0.144592	0.0496205
Vitvi02g01222	0.790179	0.427813	0.328654	0.323621	0.273877	0.168405	6.80024	7.52051	15.2718	5.21652	6.25167	6.3129	23.9349	22.9257	21.7728	15.0128	15.2509	19.378
Vitvi02g01224	2.53855	1.34648	1.34755	2.10348	1.62041	1.78537	2.65366	2.77269	3.10783	1.87052	2.64918	2.36679	3.28351	3.32736	3.3264	2.95249	2.89824	2.97677
Vitvi02g01227	3.89929	1.19015	0.87827	0.426619	1.56774	1.76732	2.27857	2.53163	1.43212	2.11271	0.76158	1.51382	0.0806974	0.267303	0.0683159	0.532994	0.303101	0.364059
Vitvi02g01230	136.59	179.009	203.599	111.157	159.935	139.403	83.1583	86.61	98.7397	75.4629	71.6641	80.1621	176.647	224.698	187.156	193.482	140.179	180.901
Vitvi02g01231	1.4225	1.90459	2.05385	1.15695	1.97577	2.04813	1.31131	1.294	0.864861	0.697959	0.880009	0.801811	0.571529	0.420698	0.442758	0.487321	0.329089	0.545566
Vitvi02g01232	4.66507	4.77486	4.12878	3.65276	4.85721	4.89566	4.32915	4.53656	3.7743	3.36466	3.58169	3.40613	3.4497	3.20963	3.33854	3.27298	2.72839	2.87486
Vitvi02g01235	1.10507	1.05533	1.14316	0.973414	1.22643	1.4	0.904486	0.987425	0.784451	0.860989	0.900907	0.910042	0.617946	0.544137	0.679584	0.734779	0.504332	0.610415
Vitvi02g01236	2.27961	3.1424	4.04537	1.67849	2.1159	2.70984	1.13643	0.901512	0.559438	0.835925	0.710247	0.811376	0.199904	0.147148	0.160771	0.173729	0.0469277	0.219021
Vitvi02g01239	1.71591	1.11316	2.49607	1.4146	1.87483	2.15821	0	0	0	0	0	0	0	0.0062237	0.0071578	0	0	0
Vitvi02g01240	4.10429	3.70353	2.62626	3.92216	5.43156	7.09493	0	0	0	0	0	0	0	0	0	0	0	0
Vitvi02g01241	4.15222	3.08676	3.24645	2.24129	3.54038	3.04452	0.0090748	0.0047262	0	0.0043824	0.0033454	0.0082214	0.0060261	0.0088715	0.0153045	0.0041896	0	0.0038837
Vitvi02g01261	2.04888	1.48625	1.70659	1.1415	1.39303	1.40309	1.02794	1.30826	1.14474	1.11117	0.99127	1.09163	0.533421	0.665502	0.707981	0.600289	0.636717	0.582683
Vitvi02g01264	3.97096	4.6643	6.90189	2.71839	3.6421	9.06048	3.4077	5.16088	3.49925	2.01566	0.833896	1.56677	0.88189	1.09856	2.46946	0.916328	0.363999	0.712021
Vitvi02g01266	1.0693	0.879825	1.228	0.470863	1.40445	0.879582	2.89404	2.87747	2.22599	1.99051	1.3255	2.54245	1.28118	1.20027	1.52831	0.769275	0.874936	1.80154
Vitvi02g01267	1.43869	1.46029	1.26532	1.84092	1.52828	1.71401	1.98202	2.10351	1.85262	1.87815	1.90945	1.78367	2.09122	1.9613	2.169	2.13715	1.83458	1.85106
Vitvi02g01268	2.453	2.48268	2.22152	2.48767	2.52348	2.79292	3.59392	3.7272	3.37429	3.12797	3.12176	3.04183	3.10166	2.90132	2.85807	3.00049	2.65089	2.74391
Vitvi02g01269	54.2045	12.0481	54.2489	23.027	17.8593	8.15235	0.293606	0.402402	0.952565	0.358202	0.284831	0.321996	1.60079	1.26897	1.8069	0.941722	0.8672	1.0846
Vitvi02g01272	4.35197	4.787	3.02395	4.65313	5.18914	4.43636	2.26053	1.92822	1.91127	2.02236	2.5988	2.92097	1.72241	1.81678	1.93061	2.25451	2.01943	2.11472
Vitvi02g01273	1.0616	0.974704	0.772135	2.82401	1.66805	1.35499	2.78469	2.06774	1.27467	4.68676	2.7036	3.62188	1.24498	2.74926	4.92881	3.64048	9.24917	5.68742
Vitvi02g01275	12.4591	13.8033	13.2577	12.3942	13.9847	14.6822	11.5006	10.0733	11.006	9.41111	9.08633	9.44934	22.6496	21.3411	20.8203	20.385	21.1539	19.3979
Vitvi02g01276	27.3244	20.7159	27.637	17.6207	22.8599	16.4139	6.33829	5.89219	5.38277	3.71914	3.9194	3.68925	7.58058	6.12134	7.14543	6.41884	5.55644	5.72416
Vitvi02g01278	4.15425	3.38878	3.33433	3.60253	3.61089	3.62231	3.09978	2.93595	2.90148	2.28371	2.36514	2.2401	4.37528	3.5025	4.33616	3.38137	3.19143	2.90003
Vitvi02g01279	3.64625	2.18905	2.10523	1.9898	2.37616	2.04839	4.16322	4.7456	3.70281	2.64274	1.71814	4.22244	2.93844	3.17405	3.82706	2.65945	2.02451	2.45408
Vitvi02g01284	3.50919	3.38566	3.5331	2.73544	3.58464	3.18101	4.87334	5.0625	5.45675	4.44068	5.04123	5.23944	5.80992	5.60666	5.70545	5.65102	5.79378	5.74769
Vitvi02g01286	166.948	259.736	208.313	157.613	227.991	184.764	14.6115	16.7298	19.9812	16.7598	14.5308	11.1236	14.712	12.8889	11.9708	8.11584	4.63312	5.04139
Vitvi02g01287	2.06194	3.23599	2.48607	1.84615	3.08959	2.61164	0.188752	0.201077	0.313047	0.223738	0.211909	0.155457	0.213648	0.163555	0.161575	0.106948	0.0401233	0.066093
Vitvi02g01288	47.038	40.1967	24.6187	39.7299	58.1746	38.6261	21.7886	21.9324	24.2863	23.0658	44.2889	42.6081	76.8046	139.752	63.4201	144.502	158.543	101.059
Vitvi02g01290	2.10685	2.74687	1.94787	2.77784	2.31307	2.26046	2.54659	2.59713	2.48548	2.08252	1.99532	1.72833	2.89895	3.71263	3.58148	3.17071	3.24221	2.93162
Vitvi02g01299	2.38969	1.41593	2.10254	1.76552	1.16634	2.01987	0.218489	0.257267	0.353069	0.376175	0.63735	0.722923	0.744357	1.02154	1.12145	0.877139	1.23205	1.13021
Vitvi02g01302	23.5475	15.6814	14.0142	14.0658	17.7264	13.7669	12.0628	10.229	9.96333	11.4008	12.9454	13.3955	14.875	10.6482	14.5738	12.7993	8.80472	9.72387
Vitvi02g01310	0	0	0	0	0	0	16.2952	20.9887	50.9867	7.78468	14.5979	28.2559	49.7989	33.2307	62.8432	39.9615	29.499	33.8945
Vitvi02g01312	26.3898	22.519	25.2778	22.5299	25.0078	24.7289	12.951	14.2781	12.0053	9.47507	11.1283	9.66528	16.4486	13.7299	17.8921	14.4592	9.83169	10.7533
Vitvi02g01313	3.93804	5.75764	3.84565	18.6545	6.41884	8.92717	19.1284	20.5579	19.6455	29.0206	23.4372	19.7838	11.0134	10.0795	8.63987	13.4253	13.0649	9.74793
Vitvi02g01315	64.9651	63.3453	66.9911	67.6601	58.6851	78.1291	94.8941	97.1927	94.4294	86.995	81.028	81.7547	63.7754	62.2741	56.0755	65.482	75.4875	73.3726
Vitvi02g01317	2.30853	2.63514	3.84561	1.18859	2.8805	1.86414	0	0	0	0	0	0	0	0	0	0	0	0
Vitvi02g01319	0.740704	1.86632	1.36356	1.65014	1.34289	1.46932	0.0443933	0	0	0.0428768	0.0327305	0.0804375	0	0.0867975	0.149737	0.204953	0.166086	0.113994
Vitvi02g01321	0.893272	1.42308	1.06887	1.54072	1.16413	1.27045	1.82348	1.4354	1.66563	1.98974	2.05255	1.7655	1.20163	1.15667	1.17376	1.02822	1.49287	1.25101
Vitvi02g01323	6.77664	1.80956	1.03693	2.22807	0.714849	2.41756	0	0.0597794	0.312153	0	0.12694	0.103988	2.36283	1.23431	1.16146	0.105984	0.286284	0.835091
Vitvi02g01324	5.05544	1.2545	1.7534	0.990227	0.711046	1.94666	0	0.0594614	0.672734	0.275677	0.210441	0.517174	7.58148	4.35292	5.07041	0.47439	0.783094	2.39422
Vitvi02g01327	0	0	0	0	0	0	2.60054	1.65761	2.25187	1.79943	2.11766	1.82853	2.01039	1.74545	0.960066	1.21853	0.774469	1.66112
Vitvi02g01328	0	0.0093029	0	0	0	0	0.788658	0.963466	1.02385	0.366753	0.567108	0.458689	2.40516	2.82696	1.33553	1.33055	1.25065	1.07507
Vitvi02g01329	5.46593	4.18034	4.75653	3.81323	4.92865	5.60615	4.97406	4.71322	4.52413	3.21348	3.3852	2.40387	5.20306	3.62664	4.64789	4.09359	2.38579	2.89766
Vitvi02g01332	2.90737	1.95148	2.31479	1.65642	2.34579	2.71891	0.891245	0.464169	0.841589	0.7532	0.821377	0.773793	1.0357	0.689762	0.709782	0.480044	0.648349	0.603924
Vitvi02g01333	3.4953	6.43666	3.81984	4.55824	5.54728	5.93002	0.143333	0.111974	0.0649667	0.0346093	0.158516	0.0649274	0.0951798	0.0700611	0.282017	0	0	0.122685
Vitvi02g01335	5.34274	8.61763	10.1327	7.28294	6.94425	7.65432	24.6007	23.0952	21.0692	19.1534	20.3543	23.1778	23.8033	12.8019	13.8133	19.0049	20.3325	19.968
Vitvi02g01337	6.49987	8.14001	3.84818	4.73055	4.75838	4.46221	2.08252	2.71149	2.74594	2.55994	2.12864	2.31548	3.3315	5.55236	5.64069	3.75839	4.72195	3.68655
Vitvi02g01339	0.812087	1.67415	2.06657	1.1257	0.69285	1.90382	41.0788	52.6237	64.7702	41.6029	45.0354	52.6491	88.1693	97.4462	110.649	91.1403	100.454	88.069
Vitvi02g01340	1.12386	1.2236	0.652615	0.90412	1.05173	1.04291	0.186074	0.114011	0.128989	0.116288	0.0887696	0.0991624	0.13083	0.128404	0.147675	0.101066	0.191099	0.0843182
Vitvi02g01341	80.3731	29.0829	18.3136	31.6127	53.3497	30.8034	0.811691	1.22594	0.257533	0.587973	0.239379	0.533138	0.02695	0.0694318	0.0342225	0.0281054	0.0379592	0.0694758
Vitvi02g01344	2.14969	0.83378	1.43045	0.558052	0.93292	1.46812	1.49897	1.3048	1.51195	0.965178	1.07404	0.956349	0.766401	0.667338	0.458915	0.883731	0.63189	0.957754
Vitvi02g01348	6.85546	6.28214	8.30228	3.27084	6.27776	5.54278	0.209707	0.115642	0.156555	0.119143	0.0363797	0.0894058	0.016383	0.0602968	0.0832158	0.0113902	0.0307673	0.0316759
Vitvi02g01349	2.12387	1.06632	0.582325	0.580132	0.821731	1.19652	0.0769669	0.0400851	0.0436072	0.0371689	0.02128	0.104594	0.229993	0.150485	0.0865355	0.239853	0.143976	0.148228
Vitvi02g01355	0.0652036	0.837321	0.30979	0.062946	0.112998	0.22929	1.13036	1.66689	0.955607	0.73601	0.196644	0.218621	0.151809	0.198658	0.0999574	0.0938176	0.0158388	0.032613
Vitvi02g01356	0.546869	0.773514	0.538894	1.09106	0.663408	1.11111	1.42739	1.75309	1.75745	1.29633	0.942443	1.10016	0.481001	0.562331	0.526964	0.590143	0.345388	0.364705
Vitvi02g01358	2.0862	8.84047	9.29994	6.16239	5.04301	9.57255	0	0	0	0	0	0	0	0.0407443	0	0	0	0
Vitvi02g01360	0.662047	0.821427	2.69241	0.0473426	0.764887	0.804777	0.0573141	0.179099	0.103912	0.166069	0.0845137	0	0	0.11206	0.0644395	0	0	0
Vitvi02g01364	5.37092	4.11199	3.46783	4.75176	4.98341	4.73936	10.0346	11.083	9.99833	9.72318	8.27534	9.78655	10.2968	11.7654	12.4857	12.4305	13.5254	11.958
Vitvi02g01365	222.672	154.97	93.7321	130.75	148.261	144.682	61.6771	90.896	48.0992	36.5244	36.5453	47.8535	25.6407	30.8551	34.4708	35.1506	37.8207	30.6295
Vitvi02g01367	3.12164	3.83441	3.07612	3.41537	3.24589	4.63488	0.12161	0	0	0	0	0.110174	0	0	0	0	0	0
Vitvi02g01369	7.01302	5.92482	6.69982	6.40264	7.37304	5.71067	4.06699	2.86072	2.9234	3.61382	3.56296	3.89262	3.39331	3.56426	2.41003	3.21627	3.48468	3.79235
Vitvi02g01370	1.91827	2.53874	3.1505	1.23457	1.4775	0.916076	62.7733	17.4708	50.5068	86.7732	90.4821	56.0429	25.9149	38.3138	16.8975	40.4813	37.5885	62.7562
Vitvi02g01373	1.82187	1.70629	1.40646	1.51294	1.42589	1.35481	0	0	0.0207547	0.022113	0.0337604	0	0	0.0223822	0	0	0.0571041	0.0391936
Vitvi02g01375	21.3353	19.4673	18.9543	17.9246	21.2252	21.3588	0.539131	0.889152	0.448002	1.54045	1.24217	1.62811	0.924853	1.38351	2.57616	1.65936	1.31667	1.55744
Vitvi02g01378	3.45993	3.27186	3.77807	4.74239	4.51164	3.96064	0.655728	0.561593	0.449122	0.619254	0.494202	0.554461	0.619283	0.384622	0.229366	0.349826	0.181722	0.29934
Vitvi02g01379	1.08061	1.4713	1.70137	1.26282	1.4686	1.14444	2.10487	2.00785	2.03865	1.60498	1.8786	2.16789	2.36879	2.18768	2.0178	1.81056	1.71312	2.19042
Vitvi02g01381	0	0	0.0066452	0	0	0	1.23577	1.14163	0.900194	0.717555	2.1639	1.57272	0.0586149	0.0287639	0.0165405	0.0747117	0.0458663	0.0251844
Vitvi02g01382	0.886922	0.811945	0.700203	0.59395	0.681282	0.618157	8.17104	8.31658	10.497	8.49621	9.70098	7.28423	12.3277	7.76889	8.38892	7.41541	5.43853	6.96993
Vitvi02g01391	1.25577	1.93982	1.30375	1.07086	2.1545	2.01171	1.12519	0.662444	0.532172	0.874125	1.24437	0.376727	0.194915	0.263039	0.302517	0.564643	0.183026	0.188431
Vitvi02g01393	4.80876	4.73268	4.93369	4.72095	4.01143	4.45842	4.06422	3.50576	3.1086	4.10939	4.02653	4.77514	4.04824	3.16612	2.85593	2.9318	2.53421	3.47872
Vitvi02g01395	13.9402	10.0589	10.0382	8.94414	10.1681	12.1821	8.72581	9.19324	8.24279	6.5746	6.61792	7.6332	9.1956	9.99826	10.8611	9.27401	8.42663	8.42556
Vitvi02g01396	1.48183	2.05584	1.80157	1.49554	2.24117	1.92118	0.839673	0.409978	0.428161	0.73496	0.870579	0.356585	1.01062	0.359127	0.649042	0.775314	0.0654464	0.336895
Vitvi02g01397	18.6014	10.657	11.7957	10.3441	12.3152	13.0289	8.16489	7.6525	7.85567	6.24105	5.30584	6.30796	10.4667	11.0181	11.9959	9.92875	10.6404	9.1467
Vitvi02g01398	1.95912	2.51075	2.00735	1.63193	2.49694	2.14624	0.550672	0.472961	0.363447	0.793127	0.797759	0.73083	0.397748	0.311668	0.325859	0.4148	0.222887	0.190191
Vitvi02g01399	37.5205	28.3591	34.6909	22.1161	30.2115	24.0506	10.6482	10.6547	12.9717	9.69064	8.98409	10.7104	16.2204	20.0543	25.2638	21.4705	19.9014	21.0752
Vitvi02g01400	0.65873	0.634305	0.317506	0.857112	0.724656	0.604289	1.25521	0.57528	0.606863	1.07224	1.43136	1.08158	0.526043	0.605366	0.533143	0.757216	0.813985	0.663732
Vitvi02g01403	104.827	158.963	7.19181	92.5611	19.8139	82.9274	0.201541	0.209929	0.593774	0.194657	0.260038	0.68471	7.09313	11.9201	6.57131	4.51277	25.3224	5.04583
Vitvi02g01404	509.479	932.112	50.4284	479.789	104.979	260.393	0.573014	0.646601	23.8945	4.19692	34.3965	0.821956	7.35648	14.7046	60.9354	11.7282	64.5518	15.5723
Vitvi02g01405	41.9896	40.5627	6.75854	19.7652	12.467	18.044	71.7253	68.464	182.949	105.92	139.122	175.577	589.289	1262.02	876.85	695.884	1114.17	915.551
Vitvi02g01406	280.211	212.326	53.9257	153.324	70.5671	75.1626	729.738	894.074	3194.57	1238.63	2915.03	2292.32	7549.96	15697.6	12159.8	11118.1	15687.2	12687.8
Vitvi02g01407	10.4843	5.49041	7.27782	8.51588	4.56115	5.0853	18.929	47.7664	17.568	14.1471	20.1034	27.3057	9.4273	14.2092	14.5682	80.8884	14.1917	16.5396
Vitvi02g01408	115.409	67.9195	22.975	79.6853	33.5149	19.2264	6905.29	9469.12	13918.4	6692.49	10435.3	10350	15705.9	18691.6	17899.2	16291.5	18972.1	19581.4
Vitvi02g01409	44.1093	29.8481	20.8593	17.7808	12.7799	17.1314	46.7972	45.7868	70.8903	58.7145	37.1429	41.9491	724.001	1201.26	695.749	954.997	1230.9	609.676
Vitvi02g01414	0.51253	0.620018	0.270566	0.412321	0.444109	0.0500646	2.54575	3.89956	2.172	0.33748	1.98735	1.94458	3.11581	2.43992	4.09693	2.39671	2.61451	2.56354
Vitvi02g01415	51.4642	30.0738	24.0784	23.2717	38.4732	30.4911	62.951	95.9816	98.1192	36.7284	43.5144	44.2812	152.591	158.515	214.482	146.162	163.841	152.405
Vitvi02g01416	8.90071	5.7724	2.95951	2.67089	5.11011	4.52318	16.5502	25.0829	27.9232	6.82128	10.1005	9.90596	45.8814	49.1205	65.5335	46.7877	53.1637	48.47
Vitvi02g01417	0.103663	0	0.0364827	0.033358	0	0.0810076	19.3844	9.4646	5.82079	18.3712	21.0804	26.3789	1.98445	0.829067	0.181619	0.969507	1.35978	1.17526
Vitvi02g01419	1.89826	2.17625	1.61672	1.75923	2.84888	2.0545	1.32371	1.29408	0.831261	1.14279	1.36307	0.850857	1.03124	1.20008	0.964472	1.13349	1.01445	1.06339
Vitvi02g01423	2.91262	2.58128	2.34298	2.20925	1.41813	1.40899	2.51248	2.25123	2.2776	2.244	1.69307	1.93356	1.97338	2.37696	2.85521	2.19518	1.48241	3.12174
Vitvi02g01424	7.43169	3.24317	3.78792	3.95828	3.37523	3.80491	9.38432	13.5185	15.385	8.67807	9.86314	11.2152	20.1533	11.126	15.9387	13.4585	9.21302	12.8177
Vitvi02g01425	1.95863	1.96525	2.21778	1.8086	2.42029	3.26078	1.92414	1.866	1.32323	2.11475	3.03296	2.2842	2.02673	1.75131	0.820582	1.22528	2.15133	1.64695
Vitvi02g01427	12.0643	8.53923	7.92339	6.43469	8.37949	5.73455	0.0740143	0.0385474	0.167737	0.178715	0.231921	0.0167636	0.565212	0.289425	0.124824	0.187939	0.184604	0.332597
Vitvi02g01429	13.6783	20.7047	11.7579	32.3544	20.9884	24.6085	16.3597	13.2689	13.333	22.1421	20.8753	18.6299	12.7246	11.7227	11.9739	14.1431	12.6801	13.3856
Vitvi02g01430	14.307	15.1829	17.1408	11.8525	11.8167	15.5809	58.8189	52.0028	40.2051	47.6468	44.7652	58.1224	61.2651	81.6146	95.597	72.706	113.282	127.894
Vitvi02g01433	11.1506	13.6339	14.8733	9.27048	15.0224	11.7086	3.53728	3.43399	3.51544	4.5972	5.1273	3.62225	4.29858	2.47842	2.15188	3.79355	2.28687	2.21287
Vitvi02g01436	1.10741	1.6175	1.56387	0.884121	1.3021	1.15567	1.26147	1.04094	0.732659	0.585456	0.724726	0.811374	0.253841	0.170835	0.313131	0.282372	0.231547	0.289801
Vitvi02g01440	271.103	325.085	359.193	326.533	412.11	240.37	4.5335	7.812	28.6155	11.5142	7.92291	9.2792	90.5365	92.9065	39.0778	57.674	27.989	55.7148
Vitvi02g01441	5.82238	7.15646	6.91821	6.46446	6.38064	7.41466	9.57254	8.76891	9.57946	8.25053	8.15953	9.24119	10.2528	8.97771	9.40547	8.64286	10.0575	9.88141
Vitvi02g01446	66.1248	133.202	38.159	1044.09	187.932	273.168	33.4506	13.8005	12.7537	272.02	168.818	190.387	15.4618	21.4482	17.6985	117.006	133.204	109.755
Vitvi02g01447	1.53932	7.78446	2.16696	130.258	10.229	14.3104	2.23326	0.560014	0.824789	35.7898	19.5452	18.7713	1.81254	1.29377	0.743972	11.9907	11.1403	7.75235
Vitvi02g01448	18.7519	17.9333	17.302	19.1423	23.4053	18.1799	6.68959	5.67131	4.57605	5.72116	6.00127	6.58107	5.54139	3.22306	5.56787	5.60843	2.14959	2.95076
Vitvi02g01449	6.66072	5.17601	4.5649	4.62516	4.33371	4.56581	41.6992	51.4483	44.4862	36.9771	32.9258	36.2932	24.7277	23.8093	26.922	16.6454	16.6339	18.7422
Vitvi02g01450	0.566065	0.0702339	0.199218	0	0.0653996	0	0.147015	3.13924	4.19803	3.40783	4.49826	0.26638	2.24536	0.0718606	3.22319	0	1.46672	0.125836
Vitvi02g01451	1.95935	2.39215	2.39969	2.6229	2.36332	2.51106	0.457983	0.508848	0.359812	0.324382	0.630306	0.74685	0.283847	0.0895446	0.240296	0.535648	0.342686	0.20907
Vitvi02g01453	1.14729	1.13544	1.06406	0.964236	1.01986	1.44503	1.12526	0.920151	0.648267	0.944624	0.984713	0.666929	0.810078	0.81219	0.993208	0.728281	0.85247	1.13419
Vitvi02g01454	12.1784	15.2675	13.8937	12.354	15.0639	12.1348	13.7215	14.3294	13.9416	12.4692	12.5093	13.3899	11.5712	12.0348	9.43887	12.9304	12.361	13.8281
Vitvi02g01456	25.419	11.9275	11.8485	12.487	9.56005	11.5695	4.47718	3.56622	2.48292	5.13822	4.81552	3.10178	0.349771	0.411942	1.00676	0.437719	0.591186	0.67627
Vitvi02g01458	4.76951	4.63583	3.63604	4.52695	4.78766	4.999	4.36671	4.14644	3.88851	4.01519	3.73983	4.93512	3.89555	4.10718	3.85576	5.11129	5.37689	5.57814
Vitvi02g01459	6.44901	2.45265	2.66435	3.33843	2.13805	2.19112	0.273081	0.113779	0.346572	0.791257	0.0805353	0.148441	0	0.106785	0.184218	0.554729	0	0.841466
Vitvi02g01464	45.3366	26.4317	41.9673	33.3202	22.161	22.1081	4.90452	3.21443	3.74664	3.19347	3.61603	5.19219	5.04991	5.01013	11.772	6.71657	7.42207	12.7354
Vitvi02g01466	6.00584	4.21181	3.00201	2.52082	3.37887	2.72073	0.678172	0.14128	0.491818	0.982509	0.400005	0.9216	0.72054	1.19336	1.52497	1.00191	1.18403	0.986806
Vitvi02g01467	0.220977	0.383845	0.414771	0.56887	0.561667	0.402926	1.37738	1.55426	0.988484	1.55205	1.39634	1.14387	0.762202	0.897681	1.09694	0.900862	0.787281	1.62106
Vitvi02g01470	1.53668	1.96555	1.7011	1.31265	1.58816	1.82309	5.13746	5.33995	5.4268	4.33121	4.34952	4.55575	4.97271	4.58611	3.97723	4.16078	5.33451	4.6489
Vitvi02g01471	10.6818	10.6027	13.2921	6.09382	8.04455	6.96638	16.6247	18.2798	14.4371	14.5087	14.8025	13.9816	8.54236	10.9286	8.3407	8.63344	9.68707	8.77705
Vitvi02g01473	2.89242	0.770265	0.34759	0.287551	0.407526	0.679921	0.458048	0.591619	0.564709	0.566274	0.607882	0.780154	0.0729996	0.250761	0.370795	0.203011	0.0913959	0.156825
Vitvi02g01474	0.336115	0.327209	0.0909928	0.299518	0.107536	0.202044	0.9468	0.692442	0.785241	0.972827	1.44068	0.894267	0.615341	0.256014	0.226491	0.427814	0.577808	0.413823
Vitvi02g01475	16.1431	14.9785	11.8567	11.4434	15.6504	13.4377	7.74714	5.5063	4.70947	5.28177	5.51026	5.0369	4.84185	3.74224	4.91874	6.22762	7.38808	7.80128
Vitvi02g01479	2.46613	3.20162	3.53518	2.24526	2.87701	3.19626	3.21025	1.73295	1.38072	2.24057	2.4878	2.90837	0.902494	0.572688	0.65864	0.735638	0.789	0.742101
Vitvi02g01481	0.10091	0	0.142055	0.194833	0	0.236569	221.01	253.385	354.084	219.763	205.785	275.588	462.68	536.265	452.331	537	551.726	478.009
Vitvi02g01482	2.36989	2.58757	2.19847	3.60188	3.33197	3.18631	2.30573	2.42142	2.39061	2.77571	2.71229	2.72802	2.01843	2.23094	1.99086	2.24704	2.69831	2.39097
Vitvi02g01483	29.6671	14.5429	19.3979	18.6603	21.4787	12.9736	5.71657	4.54748	3.11516	9.75359	10.3655	9.38389	2.2963	3.71334	3.0982	3.26283	2.14949	3.12174
Vitvi02g01485	0.458505	0.227554	0.215152	0.147543	0.476755	0.119433	1.36942	0.682198	1.0255	1.61017	2.32659	1.78006	2.76761	0.29103	1.07107	1.59431	1.78203	1.6308
Vitvi02g01492	8.99668	7.99545	8.48487	9.53332	9.65456	9.42539	11.3609	10.7062	10.2026	10.5628	10.0311	10.6435	10.4653	9.66943	9.14592	9.33868	9.23795	10.2692
Vitvi02g01498	0	0	0	0	0	0	18.3197	28.0821	55.6213	29.8948	41.7704	12.9804	42.3419	8.5537	8.17741	18.2284	25.9151	14.0423
Vitvi02g01504	3.88639	4.76264	3.91389	4.55991	5.55389	5.20965	3.33084	2.79014	2.36489	2.67714	2.91946	2.34235	1.60861	1.75335	2.06888	2.38731	2.03335	2.27283
Vitvi02g01507	0.119344	2.69495	1.54004	0.588859	0.275764	1.21239	0.712889	0.93627	0.365268	0.688537	0.457045	0.336966	0.452809	0.212106	0.278788	0.51515	0.115961	0.37142
Vitvi02g01513	6.90213	8.80203	16.8559	5.21464	6.28235	4.78395	4.95686	4.91962	5.04455	7.76846	5.24059	4.74493	2.04948	1.69146	1.15668	1.72714	1.34129	1.48097
Vitvi02g01523	15.0115	10.377	11.6692	12.3153	11.4351	10.1838	7.39035	9.83997	9.14621	6.64135	7.67569	6.57895	13.8264	14.5124	14.0894	16.674	12.6625	12.4314
Vitvi02g01529	12.4748	14.1817	16.0064	12.8792	16.3943	13.0994	0.870715	0.780403	0.348767	0.528052	0.597177	0.403591	0.242035	0.257342	0.204899	0.336548	0.10101	0.155989
Vitvi02g01532	6.19308	5.56427	5.78711	7.35305	8.36405	8.59442	5.74041	4.67947	3.54459	5.30326	5.02971	6.55729	4.3091	4.55451	4.30271	5.06997	5.29126	4.98465
Vitvi02g01537	0.203525	1.06059	0.552554	0.112273	0.322477	0.840663	14.6341	28.4099	33.2472	10.2834	7.18188	8.41452	3.94125	4.29632	4.40627	3.63958	2.37306	3.16057
Vitvi02g01540	3.05447	0.0173578	2.31407	1.96581	2.7154	2.04072	1.30801	1.45707	1.53157	1.85991	1.90197	1.58002	1.61653	1.34975	1.59318	1.45937	1.11012	1.15068
Vitvi02g01545	2.53172	2.33194	1.69139	2.3474	2.97456	2.31373	0.234033	0.139299	0.181846	0.322912	0.147899	0.302893	0.0444024	0.0980528	0.112769	0.092612	0.20847	0.171701
Vitvi02g01594	4.94106	4.5202	4.78037	5.33444	5.28694	4.8654	0.876088	0.761328	0.73065	0.657588	0.752965	0.662176	0.864333	0.562817	0.900574	0.947612	0.486967	0.548482
Vitvi02g01595	4.19418	5.33446	4.97836	4.94043	6.34053	5.61174	2.14641	1.36908	1.02753	2.38755	2.356	1.90088	1.34524	0.919493	1.20663	1.45859	0.616556	0.629602
Vitvi02g01596	12.4808	17.5689	14.503	14.4	18.436	15.1439	5.30415	3.68328	1.89126	6.14756	6.75243	6.02274	3.71005	3.00749	3.26008	4.11399	1.45524	2.23975
Vitvi02g01597	11.4578	13.9812	13.64	11.1573	17.4046	12.068	5.12345	3.39607	2.32224	5.24834	5.95233	4.00871	3.45375	1.97311	3.49115	4.58739	0.871277	1.3289
Vitvi02g01598	10.2053	13.2312	10.1089	9.3907	13.5326	11.5591	4.57872	2.5126	1.59953	4.96162	4.31446	3.8244	2.5807	2.00881	2.78743	3.71219	0.919178	1.10882
Vitvi02g01609	0.15742	0.0781268	0.110803	0.168855	0.0909365	0.225529	0.020442	0.0212928	0.0926549	0.0394875	0	0	7.38451	0.43965	2.09149	4.20917	0.586337	0.402434
Vitvi02g01613	0.325697	0.0606156	0.076416	0.244549	0.0376289	0.106048	0.0211469	0.0440542	0.03834	0.0408491	0	0	2.05021	0.268752	0.808382	1.03488	0.13186	0.271508
Vitvi02g01615	8.36563	8.05283	6.61489	10.5327	12.6417	8.83967	2.26203	2.234	2.24802	1.74781	1.39598	1.66982	14.7984	13.1207	14.3552	17.359	16.7794	10.3692
Vitvi02g01621	3.12875	2.41177	1.843	2.04217	2.95333	2.01146	0.0172889	0.0720338	0	0.0333966	0.0382405	0.0156631	0.574031	0.523949	0.583147	0.574694	0.431213	0.310763
Vitvi02g01624	0.081025	0	0.0570311	0	0	0	0.820688	0.920602	1.20179	1.15849	0.977438	1.88738	1.08995	0.493725	0.851738	0.116582	0.236184	0.162106
Vitvi02g01630	43.0408	39.1815	37.4667	29.4407	41.0827	34.5098	64.3459	67.2786	70.676	39.1347	45.1756	41.8442	112.959	94.4476	113.517	95.8812	72.4205	73.1891
Vitvi02g01635	3.47748	3.80088	3.05608	2.06988	3.45566	3.11018	0.297569	0.440461	0.312343	0.181519	0.311769	0.170266	0.374399	0.199039	0.176086	0.303683	0.0390625	0.0536213
Vitvi02g01637	1.7518	2.5241	2.66496	1.30928	2.31119	3.26781	0.308203	0.321031	0.119739	0.25515	0.389543	0.0398887	0.175424	0.172171	0.148508	0.487851	0	0.0376862
Vitvi02g01640	2.35279	1.21941	0.524069	2.03174	1.30064	1.0473	2.04199	1.98196	2.73457	2.44289	3.66118	2.54371	18.1824	22.299	22.0193	26.6753	29.6035	21.5896
Vitvi02g01648	2.01153	3.4161	1.79194	2.22507	1.61227	1.4491	0.146931	0.229569	0.26639	0.0946078	0.18055	0.110928	0.0650459	0.143639	0.0550658	0.15828	0.335931	0.104803
Vitvi02g01649	21.7722	18.1928	16.2631	22.5912	16.3246	18.5764	6.23153	11.1787	12.0825	14.7123	11.486	11.4479	5.28747	3.55362	3.89235	4.15559	8.20296	6.66726
Vitvi02g01650	3.07465	3.49458	3.07257	3.22471	3.24089	3.5447	1.65128	1.66353	1.49244	2.01382	1.70445	1.60764	0.975416	0.939658	0.992016	1.06502	1.09418	1.08009
Vitvi02g01653	12.4586	11.9132	8.31564	9.88444	11.5399	12.0858	28.4515	19.4375	20.4058	23.7618	20.1131	26.0035	9.33542	10.962	12.325	9.3493	13.0446	15.4712
Vitvi02g01661	3.59641	1.92767	4.25276	1.75909	3.6897	2.92283	0.896675	1.51774	1.42248	0.757789	0	0.609267	0	0.547867	0.378056	0.206987	0.698892	0.0959374
Vitvi02g01662	1.01871	1.17252	1.15947	1.03226	1.51752	1.30985	0.714909	0.428035	0.632765	0.407768	0.564444	0.499786	0.590612	0.489775	0.65189	0.426214	0.470345	0.660101
Vitvi02g01664	1.41239	1.77302	1.90056	1.15852	1.79496	2.15332	2.11459	1.77556	1.64306	1.68807	1.84541	1.82777	1.30388	0.875403	0.921878	1.20538	1.34544	1.3113
Vitvi02g01669	16.6837	14.9329	14.877	15.5841	17.5272	17.8005	14.9082	14.5875	13.3926	13.2821	14.0924	14.1056	15.5424	15.1631	17.6626	16.76	16.3583	16.5491
Vitvi02g01670	93.5003	105.173	85.6865	61.5837	61.8074	58.0228	69.8622	75.4889	75.4911	60.7573	57.7383	74.0784	92.2023	97.9466	120.671	86.5904	105.508	108.953
Vitvi02g01678	5.19783	4.87556	6.58547	6.02144	5.40472	5.76782	7.77569	6.91817	8.22356	10.1699	9.31596	9.68619	5.37856	6.80967	7.8317	7.1797	9.69693	7.00216
Vitvi02g01680	106.806	71.0821	107.37	77.4602	72.2769	76.0439	9.51647	10.7084	6.39139	6.13877	5.65917	8.24399	6.13486	5.97583	4.68594	5.06698	5.19759	4.9646
Vitvi02g01681	3.37121	5.41711	2.05949	9.50556	5.1677	6.04428	1.86343	1.39379	1.50053	4.53774	3.6247	3.19681	1.48752	1.00774	1.33729	2.59921	1.68108	1.93434
Vitvi02g01683	2.30406	3.24937	2.73986	2.12757	3.00587	1.88997	3.17781	3.51913	3.55795	2.48771	2.87731	3.90935	5.19778	6.06063	4.82652	5.20956	5.25618	4.97237
Vitvi02g01695	1.43871	1.69865	1.85762	1.33582	1.59126	1.82606	2.73099	2.50627	2.35594	2.39289	2.62678	2.48065	2.77833	2.65236	2.96615	2.54803	2.73797	2.83868
Vitvi02g01696	5.60868	5.04613	6.46	5.75229	4.11665	5.08604	7.40788	8.32473	8.93966	6.41	6.28873	8.78605	7.54169	6.99062	6.88376	6.19275	8.33481	8.40092
Vitvi02g01701	1.70403	0.895872	1.62633	1.02234	1.40147	1.24886	0.870117	0.898518	1.25796	0.905598	0.951226	0.863048	2.31119	2.45655	2.12525	3.22755	1.97378	1.95823
Vitvi02g01702	1.65041	2.16359	2.50423	1.63753	2.21789	2.19761	3.28808	2.99901	3.29511	2.5003	2.47831	2.7745	2.5205	2.12824	1.92135	2.02837	2.0608	1.90925
Vitvi02g01703	0.319588	0.570997	0	0.0411364	0.132923	0.599381	3.93426	5.91358	5.55285	3.65557	3.04754	4.46666	1.05824	1.80135	1.51179	0.827706	1.80107	1.06566
Vitvi02g01704	10.3348	9.1038	8.06966	9.15362	11.3797	11.4261	4.34979	4.01841	4.88199	4.00115	4.1806	4.38644	4.95165	3.7208	4.13369	4.54234	2.38938	2.57075
Vitvi02g01706	4.96479	4.41717	4.64521	4.01356	3.4416	3.87973	5.425	4.0784	4.23362	4.374	3.19982	5.00034	5.13741	5.02677	4.87955	3.92023	4.58873	5.73368
Vitvi02g01707	1.61035	3.25393	1.78118	1.48057	2.15286	2.06739	2.06128	1.86701	2.03106	1.64463	1.6519	2.3546	3.09464	1.22658	2.11601	2.06879	1.11764	2.22459
Vitvi02g01710	3.08648	4.59542	2.54227	4.69131	3.59627	4.82386	1.63731	0.852729	1.25233	2.12498	1.28261	2.68857	1.35906	0.850336	0.862905	1.51182	1.5314	0.919695
Vitvi02g01711	9.95195	11.0519	9.10865	10.1147	9.90409	9.8816	25.1684	27.2022	27.8379	23.8143	22.7543	23.4856	23.9097	24.9048	24.0966	22.1523	24.1746	24.7735
Vitvi02g01712	28.5403	31.4025	30.2937	38.775	32.6043	38.3385	42.9839	36.0754	32.3335	36.1785	33.0603	32.606	31.467	26.3147	28.4891	28.5607	30.9342	26.8466
Vitvi02g01713	41.8622	51.3377	50.1725	45.0651	36.7848	35.5377	98.6622	121.886	95.1539	96.9699	95.9531	80.3597	84.7562	110.272	93.0018	84.9033	101.916	96.1652
Vitvi02g01716	4.05035	4.19712	3.38099	3.79877	3.88	4.59662	8.07185	7.91225	7.83477	8.47005	7.97398	8.62021	5.58122	5.05397	5.59854	4.43675	3.97509	5.09014
Vitvi02g01717	22.2633	47.7782	26.3991	24.9611	38.3562	31.0628	14.9669	12.1372	8.53514	14.4164	14.3934	13.3569	3.02483	3.26031	3.47527	3.26717	3.39825	2.97642
Vitvi02g01718	5.58416	8.47663	5.60212	6.86554	6.94101	6.23964	4.71091	4.53192	3.65395	5.65126	5.05875	5.54557	2.03237	1.47646	1.75428	2.355	1.97077	1.9776
Vitvi02g01720	2.31665	2.79843	2.41517	2.29271	3.07547	2.86923	3.21834	3.01529	2.51613	3.33866	3.31444	3.50193	1.53783	1.89774	1.12957	1.91822	1.29538	1.8219
Vitvi02g01721	22.7854	21.2055	23.5437	20.0031	18.5495	20.294	13.8021	14.876	15.8476	13.0386	14.142	12.372	17.0983	16.3566	17.9441	14.9966	15.8343	16.2305
Vitvi02g01722	1.39683	1.1764	1.07256	1.36662	1.38396	1.4554	0.472706	0.429401	0.523186	0.67422	0.697038	0.597565	0.729997	0.763029	0.76631	0.725765	0.836272	0.766872
Vitvi02g01723	1.03621	0.975009	0.97978	1.09049	1.12524	1.25459	0.821213	0.747114	0.735017	0.73292	0.803458	0.787938	0.773116	0.716437	0.742151	0.724674	0.648177	0.576859
Vitvi02g01724	7.52962	10.1702	5.36335	7.66066	5.59461	5.28505	8.99316	8.85517	9.17147	8.55024	6.88953	7.22453	5.3187	4.67059	7.06994	6.00083	5.16951	5.56272
Vitvi02g01726	10.5146	11.3788	9.94298	10.3633	10.8223	11.4778	13.0557	10.847	9.902	11.9999	11.7086	11.3513	8.17305	8.09549	9.40392	9.08859	9.20114	10.0418
Vitvi02g01727	40.2553	31.3155	37.2183	30.898	38.7498	39.065	0.612121	0.984117	0.542833	0.514096	0.166788	0.349614	0.212075	0.468319	0.194497	0.270315	0.199139	0.159459
Vitvi02g01728	7.60814	8.95747	7.02862	4.59045	7.95396	9.98437	0.596003	0.587251	0.438068	0.342274	0.285032	0.394023	0	0.0157473	0.0181108	0.0446206	0.0200882	0
Vitvi02g01730	1.38088	2.26157	2.07351	0.740592	1.11676	1.00715	0.179316	0.44827	0.357615	0.207829	0.211531	0.422381	0.142889	0.245419	0.0403218	0.132458	0.357795	0.0920902
Vitvi02g01731	0.546979	0.803384	0.489056	0.580369	0.696847	0.577617	1.9005	1.83563	2.21357	1.99133	2.30987	2.10788	2.90647	2.95016	2.62888	2.15897	2.4419	1.99149
Vitvi02g01732	0.451615	1.95788	3.55276	1.60714	1.54689	2.20053	0.0413966	0.0215598	0.0375266	0.0199913	0.0152605	0.0375039	0.0274893	0	0	0	0	0
Vitvi02g01733	9.43985	11.0676	10.9081	12.9951	12.5559	10.8854	1.32097	1.10629	0.896605	1.42972	1.53186	1.55157	1.13726	1.26542	1.47027	1.25037	0.844377	0.943174
Vitvi02g01734	3.69477	4.87387	3.99575	7.93818	5.16075	5.61805	3.83653	2.86404	2.97546	4.3759	4.28062	4.32399	2.58694	2.16724	2.32312	2.68791	2.57677	2.42719
Vitvi02g01735	8.07842	7.81707	6.12206	5.10171	7.71785	6.88287	4.91635	5.19357	4.48104	4.74324	5.07545	4.41518	4.15117	4.60181	4.57515	5.88604	3.95145	4.28611
Vitvi02g01736	13.0267	12.8986	13.305	11.2704	12.7338	13.2952	14.6285	11.9641	11.3045	12.4194	13.2021	12.0421	8.99443	8.26267	11.0257	9.58014	8.20932	10.4111
Vitvi02g01737	13.6229	9.69073	8.94949	11.1055	14.8996	13.4844	11.0859	8.84472	7.48367	8.20125	6.78222	13.0351	11.5905	5.99523	6.89502	7.62268	5.29468	9.48884
Vitvi02g01738	0.66238	0.990251	0.752846	0.880549	1.03124	1.01826	0.719138	0.828381	0.947184	0.919287	1.09161	0.996432	0.960699	0.806414	0.922688	0.93353	0.812417	0.767612
Vitvi02g01739	2.55624	2.65532	2.07315	2.50078	3.37165	2.27631	0.202115	0.118421	0.0801585	0.150475	0.121076	0.156405	0.0782911	0.0658622	0.0757472	0.101087	0.0840179	0.0720824
Vitvi02g01746	2.13501	1.64066	1.93906	2.30487	2.24386	2.85243	1.34151	1.39734	0.729657	0.673756	1.02864	1.26397	1.28279	1.57375	1.02563	1.13959	0.535351	1.01046
Vitvi02g01747	10.5074	3.15791	0.82367	2.94973	2.31526	3.75307	1.19667	1.66197	4.82134	1.39429	1.41446	1.53157	6.1049	12.9614	11.4897	10.5058	16.937	10.5517
Vitvi02g01748	4.61087	2.65044	2.25949	2.59185	2.95351	2.96463	0.0909498	0.0473676	0.0412236	0.131765	0	0.0823973	0.0603948	0.222281	0.204513	0.0419893	0.283555	0.194619
Vitvi02g01749	14.8332	23.6901	21.5594	28.3539	22.2503	24.5332	15.2864	16.0964	12.7341	16.1337	15.1356	15.5113	11.7095	12.5678	10.797	12.6406	12.6892	11.6463
Vitvi02g01750	24.6267	41.9488	27.8372	50.7717	17.65	26.502	20.7324	25.9144	19.9735	29.1333	24.577	20.9189	13.4973	21.5397	15.5399	14.1135	13.9921	16.2147
Vitvi02g01751	5.02343	5.39708	4.75217	9.40933	7.09822	7.14766	1.39024	1.09586	1.06158	2.12299	1.95766	1.39567	1.02299	1.22441	1.4645	1.41089	0.921539	1.09348
Vitvi02g01752	3.89333	3.30644	2.55243	3.42836	3.43935	3.88818	2.88014	2.87453	3.26609	3.41637	3.27	3.66096	2.85064	3.11538	2.49945	3.51888	3.70103	3.51505
Vitvi02g01753	15.6501	16.6438	19.4876	15.0787	17.515	15.8197	5.32129	5.61733	4.82382	6.31493	6.36878	5.62079	5.32415	5.99523	4.13165	6.30153	6.279	5.63721
Vitvi02g01762	49.9834	46.2416	57.2601	57.97	54.2839	55.5922	27.0174	32.1834	27.0411	23.9063	23.3178	28.5464	27.2008	29.8361	25.5892	27.4833	30.8188	28.8647
Vitvi02g01768	3.19831	3.45788	3.4755	3.31716	3.20793	3.30487	1.12137	1.08618	0.884473	1.07566	0.929937	0.958612	0.888477	1.0419	1.03664	0.9717	1.02552	0.923728
Vitvi02g01774	1.97353	2.32018	2.33036	1.88785	2.3997	1.98887	2.47033	1.64541	1.81284	2.11002	1.98241	1.83458	1.33911	1.08428	1.02029	1.01636	1.27839	1.13634
Vitvi02g01777	1.34827	1.31568	1.49277	1.21013	1.51814	1.69716	2.14925	1.68568	2.43991	2.0347	2.27121	2.70594	3.74429	3.54718	4.37642	3.38181	4.13906	3.95873
Vitvi02g01778	0.258429	0.0384771	0.14552	0	0.0716573	0.0807797	217.702	333.265	296.061	468.255	386.812	250.241	113.009	53.4228	40.5681	87.9769	126.506	84.6215
Vitvi02g01780	23.2426	23.1968	44.2561	43.1474	12.0357	14.9066	5.69972	6.83876	11.0532	9.7209	8.7504	9.90263	22.2302	22.8524	29.8108	14.0565	18.4449	16.2723
Vitvi02g01791	0.296619	0.110408	0.521953	0.429524	0.771064	0.231793	0.693324	1.324	0.680883	1.39508	0.809364	1.20391	0.997531	0.621309	0.779518	1.60045	0.936685	0.840711
Vitvi02g01792	2.13339	2.07154	2.02393	1.19392	2.31475	1.52217	2.09583	3.31222	2.62054	2.72224	2.71746	1.5059	2.11158	2.19018	1.86885	1.46807	1.80253	1.48461
Vitvi02g01794	1.39056	0.75914	0.848269	1.05404	0.835413	0.845174	2.09465	2.20691	1.92065	1.86032	1.5266	1.59231	2.39818	2.30663	2.35506	2.5788	2.04172	2.30809
Vitvi02g01795	8.03064	6.29644	5.30551	7.01576	7.40476	6.97759	4.22539	4.52573	4.13216	3.21538	3.02721	3.07791	5.94048	5.36578	6.1807	4.36656	4.5136	4.71995
Vitvi02g01796	4.78191	5.3789	3.93914	35.0537	6.30181	9.13673	2.14949	2.02571	2.18978	2.01674	2.24888	2.76339	2.28377	1.56099	1.72622	2.24936	2.06788	2.19027
Vitvi02g01797	13.9297	14.6289	14.0943	12.647	13.9669	10.1079	14.3417	13.5255	15.2849	12.5415	15.1465	15.1001	20.9776	16.4835	15.1441	22.548	26.9488	18.4964
Vitvi02g01798	3.17917	3.20714	3.19675	3.17349	3.38217	2.48436	3.6397	2.90658	3.72104	3.29078	4.06997	3.61803	4.86072	3.44944	3.87622	4.81704	5.32073	4.37882
Vitvi02g01805	26.527	33.9192	46.6399	37.9261	39.5766	39.1077	8.9583	9.54965	6.99107	9.06941	7.0688	8.5966	4.16247	4.30643	3.46832	4.43206	4.09323	4.15073
Vitvi02g01806	0.0249534	0.0247685	0.0117093	0.0160596	0.0288295	0.0259997	1.34151	1.22858	1.67433	2.679	2.55153	1.97276	0.869306	0.221744	0.269597	0.520607	0.493002	0.321732
Vitvi02g01808	51.0838	131.861	103.321	106.379	23.4818	36.677	140.391	204.474	180.114	251.689	232.259	189.416	63.3475	106.16	85.626	76.6823	120.685	141.396
Vitvi02g01809	1.20965	1.11698	1.26487	1.00308	1.40292	1.38156	0.752174	0.665486	0.714716	0.542672	0.551226	0.521345	0.559656	0.593574	0.641905	0.548086	0.38425	0.511949
Vitvi02g01811	29.7952	26.9041	34.0166	28.385	26.75	26.0714	2.67457	2.19114	1.29399	1.59636	2.01623	1.19792	0.399109	0.602251	0.304086	0.721446	0.505932	0.37297
Vitvi02g01812	27.9781	21.1479	27.5172	22.8448	26.6721	21.1711	7.42668	8.34592	7.20649	5.96065	6.63239	6.82307	10.669	12.4754	12.5602	10.9333	10.3053	12.1406
Vitvi02g01814	46.9323	34.6682	40.3988	49.563	39.1436	38.8335	30.4723	30.3826	29.973	32.9966	35.2289	36.9135	32.835	30.4193	34.3136	32.3717	35.0829	42.1218
Vitvi02g01816	54.8468	59.483	59.0522	64.0073	53.0634	63.6275	67.302	67.3281	62.018	59.3339	59.1701	55.5313	57.1757	57.727	61.9671	55.9704	60.5849	59.6086
Vitvi02g01817	1.34237	1.26581	1.07084	1.2671	0.847822	0.909132	0.255664	0.121048	0.168555	0.471413	0.188497	0.547471	0.432148	0.999745	1.41111	0.515057	0.898532	1.07427
Vitvi02g01822	5.58117	5.72714	4.62366	6.01071	6.27927	6.03066	2.90944	2.82198	2.97209	3.02156	3.27529	3.08933	2.64248	2.14696	2.36366	3.09085	1.97411	1.97082
Vitvi02g01823	0.571855	0.536769	0.665019	0.368037	0.258529	0.446876	15.3232	19.0281	6.28682	2.03942	0.899808	6.58137	0.23155	1.59079	3.31061	1.73505	1.20792	10.4296
Vitvi02g01826	1.81639	1.848	1.19327	1.11055	1.78376	0.898962	8.01957	15.1097	9.47218	11.0261	23.5639	2.97029	2.78798	2.35197	2.65193	3.52821	2.67676	3.61383
Vitvi02g01827	93.9766	107.047	73.174	258.617	143.228	144.634	91.6827	86.062	89.5951	159.817	126.107	133.994	101.38	100.495	120.738	127.513	129.295	139.63
Vitvi02g01828	0.8979	1.2562	1.40567	1.09597	1.51314	1.30655	1.41124	1.29408	1.1153	0.780541	0.987129	1.05998	0.977178	1.08483	0.908616	0.913265	1.08304	0.918858
Vitvi02g01829	61.8149	47.1032	47.3218	54.8316	53.5357	57.014	8.11499	6.55087	6.8414	4.50673	5.4745	4.2641	7.38256	7.85386	7.84651	10.3403	8.95626	8.40458
Vitvi02g01830	1.72278	1.33001	2.35786	2.77188	1.06154	1.27147	8.10343	8.15589	9.30627	4.92165	8.85184	9.25559	7.89001	5.07876	5.81306	5.02647	6.13779	8.46793
Vitvi02g01833	71.7487	29.0006	28.5945	25.3126	37.5796	31.8526	59.1922	41.5092	38.9872	55.5558	70.3037	65.7166	28.6121	30.3726	24.7888	31.6026	35.7011	46.0095
Vitvi02g01838	4.88318	5.73409	4.11158	5.01652	6.96166	5.90394	3.31653	3.03583	2.69412	2.7595	3.46143	2.54941	2.87924	2.4422	2.45361	3.06233	2.79314	2.40864
Vitvi02g01839	7.52962	4.93407	6.37889	6.29683	5.09453	7.43431	18.0215	19.6863	21.5593	16.9987	14.2194	17.9499	26.6868	24.0741	23.8956	17.6781	18.5752	21.1083
Vitvi02g01840	2.0212	1.56254	1.3269	1.56347	1.50887	1.6554	0.802539	0.552037	0.851053	0.775125	0.5917	0.919129	1.00552	1.05102	0.749089	0.964733	1.17079	1.12759
Vitvi02g01841	3.34613	3.87803	3.0511	2.34929	2.42497	2.16912	20.2347	24.7799	27.8233	28.9861	26.7576	24.8541	12.3154	10.6292	12.7908	10.9148	11.0839	12.6537
Vitvi02g01842	0.548477	0.222715	0.737017	0.481352	0.518462	0.467572	0.621586	0.566524	0.493042	0.300177	0.401	0.598331	1.0319	0.911492	1.4414	0.645686	0.823618	0.53204
Vitvi02g01843	1.34241	1.43384	2.013	3.19286	1.21377	0.729755	7.54883	8.14722	8.82185	4.26038	8.61668	6.59178	7.54935	4.26779	5.47073	5.16469	5.1607	6.77273
Vitvi02g01845	1.36887	0.582312	0.206466	0.330369	0.321949	0.821379	9.23701	12.736	11.8955	8.90308	8.35491	8.76526	1.64411	3.22104	2.65523	3.30609	3.27766	2.78759
Vitvi02g01847	3.86068	3.14141	2.23292	2.63876	3.79651	3.48467	0.209861	0.170019	0.063414	0.15765	0.361031	0.274628	0.0619367	0.113978	0.157301	0.150715	0.116318	0.179628
Vitvi02g01848	8.10967	7.09952	6.88408	8.91529	10.3747	9.27476	20.9896	21.5524	21.9773	20.6393	18.4544	22.4062	21.1052	18.6901	20.2451	20.2822	21.5764	20.6583
Vitvi02g01852	4.0662	2.45948	2.28966	8.66862	2.53683	3.41585	2.61372	3.01125	3.08736	6.92306	5.37239	3.80304	1.57784	1.97444	2.18173	1.82832	1.72853	1.9999
Vitvi03g00001	24.0953	20.5658	20.6422	18.0947	19.972	20.3598	42.5066	52.4951	51.547	37.6415	36.2839	34.7804	52.5594	58.7297	57.9046	56.8799	52.4835	49.0149
Vitvi03g00002	3.6584	3.05248	3.45643	2.65473	3.38702	2.78211	4.93561	7.2333	7.66509	4.02794	5.61357	4.9221	5.81814	8.00432	7.37743	8.05477	7.68196	7.85968
Vitvi03g00003	2.13544	2.26957	1.84001	1.49451	2.4899	2.06138	2.76948	2.73872	2.55373	2.59823	2.80639	2.61689	2.38885	1.87736	2.01935	2.26656	1.77802	1.86561
Vitvi03g00004	10.9022	10.2728	9.44774	9.70019	10.1462	10.3778	11.4236	11.0292	8.12603	6.24449	6.68121	7.1045	8.31797	9.13315	10.4892	8.39143	6.95631	10.61
Vitvi03g00007	2.28955	2.34328	2.16853	2.67995	2.51843	3.05341	2.38673	2.5089	2.0394	2.09612	2.23852	2.11264	1.48118	1.2912	1.49731	1.50293	0.991012	1.26186
Vitvi03g00011	6.7226	8.34098	5.23718	7.99503	7.26164	6.92799	5.38193	5.23514	4.44853	5.95119	6.40506	5.20601	3.71455	3.36396	3.05886	4.16335	3.6888	3.59823
Vitvi03g00012	3.45999	4.20962	3.41844	3.57978	4.00082	3.61648	1.75929	1.30725	1.18237	1.73948	1.92608	1.73813	1.33946	0.974847	1.00179	1.4634	0.609966	0.970364
Vitvi03g00015	2.24118	1.69279	1.09389	1.38975	1.92781	1.15053	0.471599	0.411569	0.277305	0.45549	0.272524	0.381063	0.473977	0.623019	0.616212	0.364838	0.36559	0.141827
Vitvi03g00016	5.49658	3.36468	2.77081	3.24663	3.62832	3.91932	0.886056	1.01759	0.689947	0.789959	0.62815	0.813027	1.2522	1.84346	2.28618	1.40553	1.81331	2.33357
Vitvi03g00017	2.69818	2.04533	2.14198	2.06953	2.7586	2.58025	1.23832	1.19986	1.11385	1.01059	0.927147	1.72194	2.40953	2.75898	5.3532	3.46566	4.99198	4.97917
Vitvi03g00021	343.177	319.038	276.147	302.497	299.639	255.862	240.702	275.176	285.168	219.895	195.462	242.494	340.704	336.67	367.655	338.864	382.181	336.873
Vitvi03g00022	11.8716	12.0341	11.5157	11.9378	12.8707	12.3609	14.5255	15.0273	15.5768	14.5329	14.8548	15.4856	15.3237	13.9742	14.9593	16.0274	13.3873	14.6426
Vitvi03g00025	1.70957	2.29642	2.24088	2.04289	2.16447	2.01679	0.627467	0.783534	0.558828	0.574137	0.438273	0.475381	0.370371	0.258278	0.375428	0.298157	0.398116	0.351768
Vitvi03g00028	2.82513	3.41377	3.93583	2.4945	3.39852	3.4354	1.93006	1.8566	1.1948	1.53486	1.6031	1.43727	0.802142	0.629814	0.736412	0.755976	0.3515	0.505483
Vitvi03g00029	4.13446	5.7559	6.60273	5.45841	7.13474	4.93904	1.34303	1.03399	0.679315	1.18436	0.961494	0.925778	0.646256	0.694528	0.897244	0.862671	0.655384	0.458155
Vitvi03g00031	3.25352	4.54985	3.34947	4.28568	4.53177	4.46713	1.8716	2.25796	1.82549	1.93352	1.65064	1.7278	1.49454	1.08854	0.839047	1.12657	1.29997	1.05446
Vitvi03g00032	2.06473	1.48051	2.40202	1.30757	1.69234	1.32693	0.453015	0.485275	0.242665	0.216284	0.254296	0.261173	0.21878	0.211368	0.191	0.15686	0.163706	0.152017
Vitvi03g00033	0.713275	1.24939	1.26005	1.02162	1.18279	0.994557	1.29673	0.856957	0.982878	0.957744	0.939991	1.08101	0.557175	0.836242	1.01076	0.744563	0.869717	0.946698
Vitvi03g00034	8.5979	12.9191	9.85333	10.4838	11.1632	8.89557	10.2196	11.7752	9.93766	10.6267	8.88484	9.61326	6.34203	7.02809	7.32036	7.83365	8.18501	7.71822
Vitvi03g00035	6.68576	6.64778	7.9109	7.91053	7.55863	6.94914	5.68798	5.28992	4.61035	5.92112	6.24235	6.51369	3.7	3.36187	3.55647	3.80503	2.76859	3.74457
Vitvi03g00036	0.939154	1.20409	1.34963	1.04935	1.39247	1.20278	0.2744	0.444609	0.230321	0.176684	0.509523	0.543229	0.0674867	0.0496764	0.102838	0.121992	0.0887183	0.130483
Vitvi03g00037	23.6286	19.3546	25.6402	29.8273	11.3746	15.4157	4.00588	4.46854	3.94044	3.40256	2.63928	3.32032	2.64122	3.22179	5.46217	2.91185	3.96819	4.8149
Vitvi03g00038	0	0	0	0	0	0	2.36384	2.83388	1.77897	3.01541	1.67706	2.62644	0.710808	1.04644	1.57959	1.02956	0.889935	0.897127
Vitvi03g00040	0	0.0219928	0	0	0	0	1.74936	0.863131	0.897237	2.0453	0.593975	0.896694	0.336268	0.315031	0.698745	0.29755	0.344462	0.216721
Vitvi03g00041	4.03753	3.61536	3.58588	3.53615	4.39626	4.11506	4.22902	3.73269	4.16323	3.36797	3.67048	3.96578	6.75955	6.06361	7.21558	6.67254	7.1152	7.29038
Vitvi03g00042	7.88745	7.9602	7.07921	8.89302	8.13932	8.5658	9.7131	10.0551	10.2505	7.37286	9.30677	8.54391	13.094	10.2749	12.6088	11.8948	9.00607	9.38006
Vitvi03g00043	3.10498	3.29046	2.68688	3.18791	2.91964	3.25707	3.55198	3.73835	3.51662	3.46088	3.08047	3.29017	4.15415	4.48519	3.82076	4.11543	4.17051	3.59084
Vitvi03g00045	2.26595	1.85189	2.3924	1.7595	2.17687	2.53098	1.66954	2.39866	1.97446	1.23255	1.35826	1.33	1.32528	1.34136	1.70449	1.68333	1.61539	1.80681
Vitvi03g00046	3.7854	4.1038	4.8831	4.44634	4.91884	4.18408	3.89136	3.00202	3.17176	4.10503	3.9935	3.85054	2.27872	2.06106	1.75257	2.44372	2.83898	2.36129
Vitvi03g00047	0.371545	0.184396	0.152553	0.11956	0.21463	0.193562	1.41124	1.65844	1.66201	1.93388	2.4367	1.42059	2.45095	1.33246	1.91216	1.79312	1.54935	1.45572
[truncated: 15,188 more rows]
